# Supplementary material for: Transmission of Staphylococcus aureus from Humans to Green Monkeys in The Gambia as Revealed by Whole-Genome Sequencing
Source: Appl Environ Microbiol. 2016 Sep 16;82(19):5910–7. doi: 10.1128/AEM.01496-16 (PMC5038045; doi:10.1128/AEM.01496-16)
Supplement: Supplemental material [file AEM.01496-16_zam999117421sd2.xlsx]

## Sheet: Sheet1
ID	Lab ID	Epidemiology	ST	CC	Pen	Sxt	Tet	C	Cn	Ob	E	Meth	Date
A2	682	Invasive	1	CC1	R	S	S	S	S	S	S	S	2002-05-25
C11	935	Invasive	852	CC1	R	S	S	S	S	S	S	S	2007-08-11
C12	1414	Invasive	852	CC1	R	S	S	S	S	S	S	S	2009-10-28
SA9	111188	Carriage	1*	CC1	S	S	S	S	S	S	S	S	2004-03-29
B12	1345	Invasive	101	CC101	S	S	I	S	S	S	S	S	2002-09-19
C1	1422	Invasive	101	CC101	R	S	S	S	S	S	S	S	2005-11-24
C3	400	Invasive	121	CC121	R	S	S	S	S	S	S	S	2003-04-04
SA32	1661	Invasive	121	CC121	R	S	R	S	S	S	S	S	2006-04-27
SA33	4039	Invasive	121	CC121	R	S	R	S	S	S	S	S	2002-12-24
D11	216	Invasive	2433	CC121	R	S	S	S	S	S	S	S	2003-03-01
SA2	25445	Carriage	15	CC15	S	S	S	S	R	S	S	S	2004-01-13
A8	31	Invasive	15	CC15	R	S	S	S	S	S	S	S	2008-01-11
A9	60	Invasive	15	CC15	R	S	R	S	S	S	S	S	2005-11-18
A10	109	Invasive	15	CC15	R	S	R	S	S	S	S	S	2004-09-02
A11	209	Invasive	15	CC15	R	S	S	S	S	S	S	S	2009-02-23
B1	845	Invasive	15	CC15	R	S	S	S	S	S	S	S	2009-07-14
B3	923	Invasive	15	CC15	R	S	R	S	S	S	S	S	2002-07-18
B4	936	Invasive	15	CC15	R	S	R	S	S	S	S	S	2006-08-30
SA23	5060	Invasive	15	CC15	R	S	R	S	S	S	S	S	2010-08-04
SA24	2443	Invasive	15	CC15	R	S	R	S	S	S	S	S	2009-05-19
SA26	4265	Invasive	15	CC15	R	S	S	S	S	S	S	S	2005-10-11
SA31	2577	Invasive	15	CC15	R	S	R	S	S	S	S	S	2005-07-07
SA29	087 OPS	Monkey	15	CC15	S	S	S	S	S	S	S	S	2011-04-01
D12	1193	Invasive	2434	CC15	R	S	S	S	S	S	R	S	2008-08-26
C4	122	Invasive	152	CC152	R	S	S	S	S	S	S	S	2009-02-10
C6	496	Invasive	152	CC152	R	S	S	S	S	S	S	S	2008-04-24
C7	982	Invasive	152	CC152	R	S	R	S	S	S	S	S	2009-08-24
C8	1034	Invasive	152	CC152	R	S	S	S	S	S	S	S	2005-09-12
SA34	4857	Invasive	152	CC152	R	S	R	S	S	S	S	S	2007-09-25
F5	129(1) NPS	Monkey		CC152	S	S	S	S	S	S	I	S	2011-04-01
D10	180	Invasive	2432	CC2432	S	S	S	S	S	S	S	S	2007-02-20
B5	942	Invasive	25	CC25	R	R	R	S	S	S	S	S	2009-07-31
B6	1670	Invasive	25	CC25	R	R	S	S	S	S	S	S	2008-11-04
F7	052(1) OPS	Monkey	2531*	CC2531	S	S	S	S	S	S	S	S	2011-04-01
F8	101(1) OPS	Monkey	2531*	CC2531	S	S	S	S	S	S	S	S	2011-04-01
SA22	101(1) OPS	Monkey	2531*	CC2531	S	S	S	S	S	S	S	S	2011-04-01
F9	118 OPS	Monkey	2532	CC2532	S	S	S	S	S	S	S	S	2011-04-01
G2	149(1) NPS	Monkey	2532	CC2532	S	S	S	S	S	S	S	S	2011-04-01
F11	116(1) NPS	Monkey	2533	CC2533	S	S	S	S	S	S	S	S	2011-04-01
F12	118(2) NPS	Monkey	2533	CC2533	S	S	S	S	S	S	S	S	2011-04-01
SA27	123 OPS	Monkey	2533	CC2533	S	S	S	S	S	S	S	S	2011-04-01
H4	039 OPS	Monkey	2568*	CC2565	S	S	S	S	S	S	I	S	2011-04-01
H5	052(2) NPS	Monkey	2568*	CC2565	S	S	S	S	S	S	S	S	2011-04-01
H6	053(1) NPS	Monkey	2568*	CC2565	S	S	S	S	S	S	S	S	2011-04-01
H7	091(2) NPS	Monkey	2568*	CC2565	S	S	S	S	S	S	I	S	2011-04-01
H8	099(1) NPS	Monkey	2568*	CC2565	S	S	S	S	S	S	S	S	2011-04-01
G5	017(1) NPS	Monkey	2566	CC2566	S	S	S	S	S	S	I	S	2011-04-01
H9	091(1) NPS	Monkey	2569	CC2566	S	S	I	S	S	S	I	S	2011-04-01
H10	099(2) OPS	Monkey	2569	CC2566	S	S	S	S	S	S	S	S	2011-04-01
G8	016(1) NPS	Monkey	2567	CC2567	S	R	S	S	R	R	I	R	2011-04-01
G9	016(2) OPS	Monkey	2567	CC2567	S	S	S	S	S	S	S	S	2011-04-01
G10	019(2) NPS	Monkey	2567	CC2567	S	S	S	S	S	S	S	S	2011-04-01
G11	029 NPS	Monkey	2567	CC2567	S	S	S	S	S	S	S	S	2011-04-01
G12	055 OPS	Monkey	2567	CC2567	S	S	S	S	S	S	S	S	2011-04-01
H2	107(2) NPS	Monkey	2567	CC2567	S	S	S	S	S	S	S	S	2011-04-01
SA18	64469	Carriage	30	CC30	S	S	S	S	I	R	S	S	2004-02-25
B8	185	Invasive	30	CC30	R	S	S	S	S	S	S	S	2002-02-19
SA35	172	Invasive	30	CC30	R	S	R	S	S	S	S	S	2007-02-20
D1	188	Invasive	1472	CC30	R	S	S	S	S	S	S	S	2002-02-19
D2	844	Invasive	1472	CC30	R	S	S	S	S	S	S	S	2005-08-12
D4	1274	Invasive	1472	CC30	R	S	S	S	S	S	S	S	2008-09-09
D5	1493	Invasive	1472	CC30	R	S	S	S	S	S	S	S	2002-11-08
D6	1605	Invasive	1472	CC30	R	S	S	S	S	S	S	S	2002-11-08
C9	6262	Invasive	508	CC45	S	S	S	S	S	S	S	S	2010-04-22
SA21	87198	Carriage	Novel	CC45	S	S	S	S	S	S	S	S	2004-03-11
A3	87	Invasive	5	CC5	R	S	R	S	S	S	S	R	2009-01-28
A5	135	Invasive	5	CC5	Unknown	Unknown	Unknown	Unknown	Unknown	Unknown	Unknown	Unknown	Unknown
SA17	860	Invasive	5	CC5	R	S	S	S	S	S	S	S	2005-08-12
E1	010 NPS	Monkey	6	CC5	S	S	S	S	S	S	S	S	2011-04-01
E2	018 NPS	Monkey	6	CC5	S	S	S	S	S	S	S	S	2011-04-01
E3	021(1) NPS	Monkey	6	CC5	S	S	S	S	S	S	S	S	2011-04-01
E4	087 NPS	Monkey	6	CC5	S	S	S	S	S	S	S	S	2011-04-01
E5	101 NPS	Monkey	6	CC5	S	S	S	S	S	S	S	S	2011-04-01
E6	106 OPS	Monkey	6	CC5	S	S	S	S	S	S	I	S	2011-04-01
E8	141 OPS	Monkey	6	CC5	S	S	S	S	S	S	S	S	2011-04-01
SA6	32663	Carriage	72	CC5	S	S	S	S	S	R	S	S	2004-01-20
B9	898	Invasive	72	CC5	R	S	R	S	S	S	S	S	2005-08-20
B10	1045	Invasive	72	CC5	R	S	R	S	S	S	S	S	2004-09-21
SA3	116431	Carriage	730	CC5	S	S	S	S	S	S	S	S	2004-04-05
SA14	104528	Carriage	730	CC5	S	S	S	S	S	S	S	S	2004-03-23
SA15	103277	Carriage	730	CC5	S	S	S	S	S	S	S	S	2004-03-23
SA16	98128	Carriage	5*	CC5	S	Unknown	Unknown	Unknown	Unknown	Unknown	Unknown	Unknown	2004-03-27
A6	211	Invasive	8	CC8	R	R	R	S	S	S	S	S	2007-02-27
A7	311	Invasive	8	CC8	R	S	S	S	S	S	S	S	2008-03-13
D8	610	Invasive	239	CC8	R	R	R	S	R	R	R	R	2007-06-01
SA7	3280	Carriage	509	CC89	S	S	S	S	S	S	S	S	2003-12-10
SA13	90053	Carriage	509	CC89	S	S	S	S	S	S	S	S	2004-03-16
SA19	26519	Carriage	509	CC89	S	S	S	S	S	S	S	S	2004-01-14
SA20	120819	Carriage	509	CC89	S	S	S	S	S	S	S	S	2004-04-21
B11	556	Invasive	97	CC97	S	S	R	S	S	S	S	S	2007-05-16
Footnote: Isolates metadata showing genomic ID, Lab ID, Epidemiology (Carriage, Invasive disease or Monkey carriage), ST, CC,
antibiotic resistance (penicillin Pen, trimethroprim Sxt, tetracycline Tet, Chloramphenicol C, Gentamycin Cn, Cloxacillin Ob, Erythromycin E and methicillin Meth)
and date of sample collection. Table sorted by CC then ST then Epidemiology to make it more easily intelligible. * In ST represents a single nucleotide variant.
