# Supplementary material for: Transmission of Staphylococcus aureus from Humans to Green Monkeys in The Gambia as Revealed by Whole-Genome Sequencing
Source: Appl Environ Microbiol. 2016 Sep 16;82(19):5910–7. doi: 10.1128/AEM.01496-16 (PMC5038045; doi:10.1128/AEM.01496-16)
Supplement: Supplemental material [file AEM.01496-16_zam999117421sd3.xlsx]

## Sheet: Appendix2.txt
Sample	13	14	15	16	17	18	19	2	20	21	22	23	24	26	27	29	3	31	32	33	34	35	4	6	7	9	A10	A11	A2	A3	A5	A6	A7	A8	A9	B1	B10	B11	B12	B3	B4	B5	B6	B8	B9	C1	C11	C12	C3
13	0	38911	38512	38315	38872	46090	69	37572	184	53418	42287	38223	38182	38563	43264	38593	38343	38261	45567	45710	59603	45992	27264	37405	68	38361	36424	37070	37540	38568	29725	36527	37630	37486	38141	36625	37144	38156	38053	37808	38021	37352	37165	45686	38201	38055	38326	38205	45190
14	38911	0	16	546	492	50910	38885	19125	38911	57535	31349	19380	19417	19587	30996	19608	193	19276	40433	40608	57143	50692	14523	18442	38163	19746	18599	18910	19413	923	330	18539	19434	19046	19387	18225	17808	18646	19551	19227	19350	19629	19572	50599	18676	19462	19862	19736	40109
15	38512	16	0	534	485	50624	38488	19042	38506	57245	31204	19283	19351	19496	30858	19510	184	19193	40183	40358	56849	50371	14489	18309	37762	19633	18544	18853	19299	912	317	18497	19368	18983	19307	18169	17684	18560	19448	19143	19259	19590	19548	50301	18545	19376	19743	19628	39877
16	38315	546	534	0	550	50403	38297	18994	38297	57043	31072	19240	19273	19458	30831	19471	560	19131	40111	40282	56725	50207	14433	18324	37541	19515	18490	18814	19191	725	327	18405	19293	18926	19261	18109	17659	18545	19472	19111	19219	19539	19490	50082	18534	19357	19616	19508	39842
17	38872	492	485	550	0	50893	38857	19172	38855	57543	31352	19442	19457	19636	31106	19655	510	19302	40396	40587	57128	50636	14531	18484	38113	19815	18630	18954	19458	920	321	18536	19470	19084	19405	18255	17847	18706	19636	19265	19412	19688	19623	50556	18717	19504	19927	19780	40048
18	46090	50910	50624	50403	50893	0	46169	50204	46148	45900	51496	50877	50864	51324	52182	51376	50443	50878	44593	44775	61401	875	38580	49765	45569	50594	48907	49536	49675	50594	39963	49241	50385	50126	50794	49206	49597	50302	49136	50427	50704	50420	50244	527	50510	49272	50563	50362	44180
19	69	38885	38488	38297	38857	46169	0	37569	202	53493	42322	38207	38174	38555	43352	38588	38320	38253	45642	45799	59701	46076	27227	37407	59	38375	36421	37057	37538	38531	29688	36522	37613	37473	38130	36615	37145	38127	38053	37790	38017	37371	37177	45775	38207	38042	38321	38198	45258
2	37572	19125	19042	18994	19172	50204	37569	0	37558	57094	30281	112	69	48	29124	106	19023	70	39585	39651	56499	49952	51	17367	36960	16770	73	85	16511	19152	14387	16235	16705	82	65	59	16227	17330	19559	66	58	18488	18419	49840	17525	19288	16751	16668	39326
20	184	38911	38506	38297	38855	46148	202	37558	0	53507	42298	38224	38168	38552	43297	38591	38354	38254	45638	45779	59712	46058	27227	37419	190	38384	36426	37036	37543	38556	29724	36517	37584	37463	38123	36616	37147	38164	38056	37781	38017	37353	37169	45754	38207	38048	38333	38207	45275
21	53418	57535	57245	57043	57543	45900	53493	57094	53507	0	57424	57731	57671	58107	58727	58147	57090	57782	52886	53012	66725	45574	44244	56736	52860	57712	55678	56442	56847	57056	46479	56268	57409	57025	57656	56175	56438	57174	56381	57242	57527	56499	56372	45556	57561	56420	57668	57522	52443
22	42287	31349	31204	31072	31352	51496	42322	30281	42298	57424	0	30620	30567	30750	25958	30820	31103	30472	41078	41215	57125	51312	22834	29324	41660	29888	29236	29823	29413	31211	23970	29681	30404	30130	30514	29273	29075	30555	29923	30260	30444	30557	30411	51067	29771	29979	29936	29852	40758
23	38223	19380	19283	19240	19442	50877	38207	112	38224	57731	30620	0	100	103	29420	95	19283	95	39926	40004	57038	50607	71	17591	37589	16970	98	108	16710	19418	14592	16500	16981	111	101	101	16451	17603	19816	85	113	18674	18612	50462	17747	19584	16994	16920	39645
24	38182	19417	19351	19273	19457	50864	38174	69	38168	57671	30567	100	0	64	29374	100	19324	73	39891	39970	56885	50558	54	17548	37527	17004	72	87	16735	19456	14622	16452	16949	85	66	63	16416	17558	19760	66	67	18791	18699	50464	17706	19543	17010	16922	39608
26	38563	19587	19496	19458	19636	51324	38555	48	38552	58107	30750	103	64	0	29545	101	19477	71	40109	40217	57253	50994	48	17696	37908	17190	67	80	16904	19620	14791	16638	17152	80	63	58	16539	17623	19976	64	55	18902	18819	50883	17860	19750	17193	17085	39806
27	43264	30996	30858	30831	31106	52182	43352	29124	43297	58727	25958	29420	29374	29545	0	29575	30894	29378	41493	41622	51599	51908	21983	29542	42722	29772	28405	28868	29261	30997	23246	29119	29866	29033	29273	28377	29192	30212	30350	29066	29290	30235	30185	51807	29880	30252	29694	29589	41228
29	38593	19608	19510	19471	19655	51376	38588	106	38591	58147	30820	95	100	101	29575	0	19501	95	40142	40256	57371	51043	71	17709	37947	17247	90	107	16972	19641	14808	16671	17160	108	95	99	16566	17773	20032	81	105	18964	18870	50953	17866	19834	17257	17169	39855
3	38343	193	184	560	510	50443	38320	19023	38354	57090	31103	19283	19324	19477	30894	19501	0	19168	40176	40333	56805	50150	14467	18393	37589	19664	18526	18824	19319	929	327	18515	19403	18952	19287	18131	17727	18534	19525	19121	19259	19641	19590	50097	18611	19440	19766	19649	39850
31	38261	19276	19193	19131	19302	50878	38253	70	38254	57782	30472	95	73	71	29378	95	19168	0	39875	39985	56972	50567	47	17417	37603	16862	74	76	16596	19300	14469	16379	16869	78	68	72	16257	17427	19709	51	73	18653	18592	50454	17574	19475	16888	16797	39582
32	45567	40433	40183	40111	40396	44593	45642	39585	45638	52886	41078	39926	39891	40109	41493	40142	40176	39875	0	221	50996	44218	30630	39384	44886	39913	38501	39233	39298	40133	29772	39198	40044	39435	39885	38570	38958	39731	39228	39608	39825	39766	39624	44234	39793	39312	39862	39713	210
33	45710	40608	40358	40282	40587	44775	45799	39651	45779	53012	41215	40004	39970	40217	41622	40256	40333	39985	221	0	51039	44395	30679	39548	45037	40087	38562	39286	39468	40298	29925	39328	40244	39527	39990	38662	39096	39867	39338	39706	39919	39935	39796	44399	39951	39415	40058	39918	144
34	59603	57143	56849	56725	57128	61401	59701	56499	59712	66725	57125	57038	56885	57253	51599	57371	56805	56972	50996	51039	0	60971	44846	56600	59061	57402	55242	55900	56810	56833	34725	56248	57087	56370	56897	55553	56410	56826	56092	56537	56833	56663	56586	60923	57171	56262	57333	57205	50657
35	45992	50692	50371	50207	50636	875	46076	49952	46058	45574	51312	50607	50558	50994	51908	51043	50150	50567	44218	44395	60971	0	38478	49517	45478	50385	48658	49293	49520	50368	39772	48954	50119	49885	50522	48970	49371	50193	48983	50185	50377	50211	50024	817	50262	49073	50384	50206	43868
4	27264	14523	14489	14433	14531	38580	27227	51	27227	44244	22834	71	54	48	21983	71	14467	47	30630	30679	44846	38478	0	13114	26830	12598	38	36	12425	14577	10551	12550	12872	30	49	53	12243	13186	14858	37	51	14005	13984	38334	13191	14667	12563	12543	30430
6	37405	18442	18309	18324	18484	49765	37407	17367	37419	56736	29324	17591	17548	17696	29542	17709	18393	17417	39384	39548	56600	49517	13114	0	36677	16875	16902	17163	16681	18436	13735	17154	17586	17297	17550	16537	41	17244	18317	17409	17567	17758	17690	49395	46	18194	16895	16778	39184
7	68	38163	37762	37541	38113	45569	59	36960	190	52860	41660	37589	37527	37908	42722	37947	37589	37603	44886	45037	59061	45478	26830	36677	0	37668	35819	36486	36873	37806	29006	35870	36962	36854	37498	35998	36424	37498	37406	37155	37382	36676	36487	45194	37484	37424	37624	37509	44527
9	38361	19746	19633	19515	19815	50594	38375	16770	38384	57712	29888	16970	17004	17190	29772	17247	19664	16862	39913	40087	57402	50385	12598	16875	37668	0	16274	16562	348	19728	14653	16909	17447	16673	16967	16033	16303	18188	18684	16799	17007	17982	17952	50192	17031	18496	348	338	39555
A10	36424	18599	18544	18490	18630	48907	36421	73	36426	55678	29236	98	72	67	28405	90	18526	74	38501	38562	55242	48658	38	16902	35819	16274	0	71	16047	18638	13924	15859	16284	62	60	67	15769	16895	19052	55	67	17993	17948	48543	17027	18824	16244	16180	38270
A11	37070	18910	18853	18814	18954	49536	37057	85	37036	56442	29823	108	87	80	28868	107	18824	76	39233	39286	55900	49293	36	17163	36486	16562	71	0	16322	18955	14188	16133	16531	58	77	83	15996	17273	19326	71	84	18305	18229	49184	17310	19088	16579	16497	38995
A2	37540	19413	19299	19191	19458	49675	37538	16511	37543	56847	29413	16710	16735	16904	29261	16972	19319	16596	39298	39468	56810	49520	12425	16681	36873	348	16047	16322	0	19381	14359	16717	17197	16422	16713	15806	16142	17929	18504	16544	16738	17753	17732	49291	16844	18314	321	310	38982
A3	38568	923	912	725	920	50594	38531	19152	38556	57056	31211	19418	19456	19620	30997	19641	929	19300	40133	40298	56833	50368	14577	18436	37806	19728	18638	18955	19381	0	497	18599	19502	19075	19416	18248	17822	18610	19583	19250	19386	19643	19596	50263	18691	19467	19832	19699	39803
A5	29725	330	317	327	321	39963	29688	14387	29724	46479	23970	14592	14622	14791	23246	14808	327	14469	29772	29925	34725	39772	10551	13735	29006	14653	13924	14188	14359	497	0	13576	14354	14278	14621	13546	13150	13991	14715	14455	14566	14569	14523	39641	13969	14576	14753	14643	29489
A6	36527	18539	18497	18405	18536	49241	36522	16235	36517	56268	29681	16500	16452	16638	29119	16671	18515	16379	39198	39328	56248	48954	12550	17154	35870	16909	15859	16133	16717	18599	13576	0	825	16142	16422	15554	16504	16432	18592	16298	16464	17435	17344	48834	17350	18452	16892	16815	38890
A7	37630	19434	19368	19293	19470	50385	37613	16705	37584	57409	30404	16981	16949	17152	29866	17160	19403	16869	40044	40244	57087	50119	12872	17586	36962	17447	16284	16531	17197	19502	14354	825	0	16632	16904	16003	16935	16989	19140	16750	16914	18116	18025	49997	17792	19003	17428	17350	39721
A8	37486	19046	18983	18926	19084	50126	37473	82	37463	57025	30130	111	85	80	29033	108	18952	78	39435	39527	56370	49885	30	17297	36854	16673	62	58	16422	19075	14278	16142	16632	0	76	81	16152	17295	19465	63	80	18443	18362	49756	17449	19210	16632	16565	39190
A9	38141	19387	19307	19261	19405	50794	38130	65	38123	57656	30514	101	66	63	29273	95	19287	68	39885	39990	56897	50522	49	17550	37498	16967	60	77	16713	19416	14621	16422	16904	76	0	61	16401	17509	19756	60	64	18763	18699	50375	17711	19546	16977	16904	39635
B1	36625	18225	18169	18109	18255	49206	36615	59	36616	56175	29273	101	63	58	28377	99	18131	72	38570	38662	55553	48970	53	16537	35998	16033	67	83	15806	18248	13546	15554	16003	81	61	0	15430	16549	18152	65	60	17741	17664	48818	16687	17945	16064	16002	38327
B10	37144	17808	17684	17659	17847	49597	37145	16227	37147	56438	29075	16451	16416	16539	29192	16566	17727	16257	38958	39096	56410	49371	12243	41	36424	16303	15769	15996	16142	17822	13150	16504	16935	16152	16401	15430	0	16638	17814	16258	16412	17203	17104	49244	58	17729	16332	16220	38757
B11	38156	18646	18560	18545	18706	50302	38127	17330	38164	57174	30555	17603	17558	17623	30212	17773	18534	17427	39731	39867	56826	50193	13186	17244	37498	18188	16895	17273	17929	18610	13991	16432	16989	17295	17509	16549	16638	0	18736	17380	17520	17855	17859	49914	17478	18489	18253	18135	39475
B12	38053	19551	19448	19472	19636	49136	38053	19559	38056	56381	29923	19816	19760	19976	30350	20032	19525	19709	39228	39338	56092	48983	14858	18317	37406	18684	19052	19326	18504	19583	14715	18592	19140	19465	19756	18152	17814	18736	0	19646	19810	20106	20058	48778	18527	226	18702	18644	38908
B3	37808	19227	19143	19111	19265	50427	37790	66	37781	57242	30260	85	66	64	29066	81	19121	51	39608	39706	56537	50185	37	17409	37155	16799	55	71	16544	19250	14455	16298	16750	63	60	65	16258	17380	19646	0	66	18559	18483	50064	17578	19375	16771	16686	39371
B4	38021	19350	19259	19219	19412	50704	38017	58	38017	57527	30444	113	67	55	29290	105	19259	73	39825	39919	56833	50377	51	17567	37382	17007	67	84	16738	19386	14566	16464	16914	80	64	60	16412	17520	19810	66	0	18765	18690	50296	17733	19548	16993	16911	39549
B5	37352	19629	19590	19539	19688	50420	37371	18488	37353	56499	30557	18674	18791	18902	30235	18964	19641	18653	39766	39935	56663	50211	14005	17758	36676	17982	17993	18305	17753	19643	14569	17435	18116	18443	18763	17741	17203	17855	20106	18559	18765	0	159	50019	17991	20042	18019	17929	39420
B6	37165	19572	19548	19490	19623	50244	37177	18419	37169	56372	30411	18612	18699	18819	30185	18870	19590	18592	39624	39796	56586	50024	13984	17690	36487	17952	17948	18229	17732	19596	14523	17344	18025	18362	18699	17664	17104	17859	20058	18483	18690	159	0	49849	17907	20028	17982	17899	39308
B8	45686	50599	50301	50082	50556	527	45775	49840	45754	45556	51067	50462	50464	50883	51807	50953	50097	50454	44234	44399	60923	817	38334	49395	45194	50192	48543	49184	49291	50263	39641	48834	49997	49756	50375	48818	49244	49914	48778	50064	50296	50019	49849	0	50152	48894	50131	49950	43825
B9	38201	18676	18545	18534	18717	50510	38207	17525	38207	57561	29771	17747	17706	17860	29880	17866	18611	17574	39793	39951	57171	50262	13191	46	37484	17031	17027	17310	16844	18691	13969	17350	17792	17449	17711	16687	58	17478	18527	17578	17733	17991	17907	50152	0	18425	17065	16956	39564
C1	38055	19462	19376	19357	19504	49272	38042	19288	38048	56420	29979	19584	19543	19750	30252	19834	19440	19475	39312	39415	56262	49073	14667	18194	37424	18496	18824	19088	18314	19467	14576	18452	19003	19210	19546	17945	17729	18489	226	19375	19548	20042	20028	48894	18425	0	18548	18490	38989
C11	38326	19862	19743	19616	19927	50563	38321	16751	38333	57668	29936	16994	17010	17193	29694	17257	19766	16888	39862	40058	57333	50384	12563	16895	37624	348	16244	16579	321	19832	14753	16892	17428	16632	16977	16064	16332	18253	18702	16771	16993	18019	17982	50131	17065	18548	0	93	39541
C12	38205	19736	19628	19508	19780	50362	38198	16668	38207	57522	29852	16920	16922	17085	29589	17169	19649	16797	39713	39918	57205	50206	12543	16778	37509	338	16180	16497	310	19699	14643	16815	17350	16565	16904	16002	16220	18135	18644	16686	16911	17929	17899	49950	16956	18490	93	0	39408
C3	45190	40109	39877	39842	40048	44180	45258	39326	45275	52443	40758	39645	39608	39806	41228	39855	39850	39582	210	144	50657	43868	30430	39184	44527	39555	38270	38995	38982	39803	29489	38890	39721	39190	39635	38327	38757	39475	38908	39371	39549	39420	39308	43825	39564	38989	39541	39408	0
C4	58703	56354	56095	56000	56335	60451	58797	55764	58819	65920	56347	56215	56099	56411	50908	56499	56030	56169	50273	50293	189	60045	44277	55834	58208	56540	54570	55127	55996	56064	34007	55481	56324	55632	56110	54836	55631	55985	55368	55765	56056	55967	55901	59991	56406	55489	56535	56405	49954
C6	58668	56190	55969	55810	56185	60575	58766	55655	58773	65961	56276	56116	56021	56320	50826	56421	55901	56062	50287	50300	83	60185	44227	55714	58158	56475	54501	55077	55882	55901	33837	55479	56286	55523	56024	54755	55541	55935	55216	55677	55958	55870	55803	60117	56288	55363	56448	56324	49977
C7	58820	56379	56113	56006	56369	60680	58921	55790	58921	66001	56385	56275	56166	56482	50881	56575	56070	56255	50358	50376	126	60238	44296	55861	58307	56618	54644	55241	56051	56060	33979	55540	56342	55665	56190	54875	55681	56039	55369	55838	56108	55932	55857	60191	56453	55499	56598	56476	50042
C8	58967	56548	56251	56125	56478	60797	59087	55921	59070	66213	56494	56412	56274	56611	51083	56710	56199	56361	50534	50553	218	60403	44413	55971	58470	56738	54735	55339	56158	56220	34156	55663	56470	55794	56326	55007	55809	56233	55501	55936	56236	56083	56020	60320	56583	55637	56689	56578	50205
C9	53238	57295	57001	56803	57307	45786	53311	56827	53347	334	57224	57436	57396	57822	58644	57884	56843	57524	52711	52811	66535	45460	44032	56526	52694	57484	55451	56243	56618	56806	46211	56104	57248	56782	57406	55930	56256	56914	56122	57010	57269	56285	56165	45431	57342	56177	57475	57334	52270
D1	45857	50672	50378	50151	50636	246	45942	49946	45935	45678	51250	50569	50573	51013	51944	51068	50178	50581	44391	44562	61117	871	38386	49501	45365	50336	48646	49296	49424	50357	39727	48972	50135	49868	50507	48935	49359	49989	48900	50167	50409	50169	49988	543	50265	49031	50295	50088	44016
D10	59742	57374	57115	56926	57297	61344	59806	56641	59827	66414	56902	57206	57060	57419	52253	57500	56997	57171	50817	50876	12749	61088	44787	56625	59202	57600	55372	56181	56971	57047	37180	56171	57126	56550	57135	55751	56533	56926	56406	56690	57058	56778	56622	60945	57326	56716	57714	57511	50507
D11	44941	39936	39704	39647	39876	44084	45001	39143	45005	52352	40584	39449	39431	39642	41087	39663	39679	39407	202	138	50600	43731	30291	38974	44269	39439	38097	38802	38885	39662	29380	38792	39636	39015	39429	38134	38563	39315	38812	39184	39348	39339	39210	43729	39361	38894	39441	39292	130
D12	37981	19349	19281	19234	19393	50585	37975	275	37974	57370	30429	296	280	279	29299	298	19252	260	39736	39836	56750	50286	200	17510	37331	16952	260	269	16720	19340	14572	16435	16899	271	270	263	16366	17525	19695	252	279	18715	18623	50164	17666	19450	16988	16925	39492
D2	45527	50435	50146	49914	50382	229	45606	49696	45606	45347	50905	50336	50318	50778	51666	50833	49946	50346	44114	44276	60761	854	38228	49243	45037	50037	48412	49046	49144	50116	39560	48713	49871	49623	50267	48687	49083	49994	48607	49933	50171	49907	49741	519	49993	48739	49981	49787	43720
D4	45756	50588	50302	50074	50545	263	45826	49897	45833	45570	51163	50528	50523	50973	51833	51045	50108	50552	44357	44524	61098	882	38377	49512	45253	50276	48617	49269	49403	50241	39671	48908	50060	49827	50487	48901	49350	49920	48872	50144	50368	50109	49939	553	50245	48995	50226	50023	43999
D5	45865	50748	50465	50239	50709	219	45946	50009	45934	45729	51309	50655	50645	51101	52044	51156	50273	50674	44496	44655	61203	856	38439	49589	45352	50414	48721	49354	49517	50425	39821	49063	50208	49929	50584	49008	49434	50081	48954	50242	50477	50228	50055	516	50334	49116	50367	50178	44119
D6	45732	50654	50371	50129	50608	236	45816	49955	45804	45590	51216	50545	50557	50984	51875	51057	50166	50572	44356	44533	61014	850	38436	49460	45240	50266	48641	49312	49367	50323	39687	48926	50069	49864	50486	48919	49262	49978	48879	50149	50396	50077	49904	525	50183	48992	50227	50023	43950
D8	40379	25086	25009	24892	25076	41329	40446	22252	40432	55665	34206	22594	22521	22740	33561	22749	25004	22469	39770	39904	57412	40929	17409	23375	39793	23510	21870	22036	23283	24967	18847	9929	10274	22185	22495	21565	22737	23149	24322	22324	22513	23490	23418	40995	23613	24154	23561	23462	39522
E1	38091	19021	18945	18871	19050	50423	38057	17486	38077	57658	29998	17759	17743	17813	30269	17851	18959	17610	39840	39953	57278	50135	13012	16536	37457	17591	16995	17283	17466	19035	14299	17398	17910	17456	17701	16772	16089	18157	19375	17525	17711	17639	17627	50016	16711	19328	17673	17598	39585
E2	38014	18996	18918	18851	19019	50315	37983	17479	37996	57516	29953	17750	17719	17801	30250	17830	18929	17600	39859	39970	57227	50007	13011	16558	37381	17586	16998	17276	17460	18999	14265	17349	17856	17446	17678	16759	16121	18096	19364	17530	17699	17637	17595	49886	16734	19320	17680	17596	39617
E3	38285	19119	19027	18948	19129	50566	38261	17553	38273	57793	30132	17824	17795	17878	30367	17907	19043	17687	39988	40106	57399	50268	13049	16594	37651	17632	17051	17335	17506	19118	14365	17438	17952	17504	17751	16825	16151	18203	19412	17596	17779	17700	17675	50141	16763	19371	17725	17646	39741
E4	37883	18942	18865	18791	18962	50253	37854	17411	37884	57495	29941	17681	17646	17723	30172	17761	18884	17526	39761	39873	57149	49943	12932	16521	37251	17532	16925	17206	17419	18945	14211	17344	17808	17370	17614	16699	16064	18020	19293	17442	17633	17587	17561	49828	16700	19251	17628	17549	39517
E5	38444	19150	19057	19013	19166	50719	38422	17575	38412	57885	30167	17857	17830	17912	30377	17943	19072	17722	40007	40131	57462	50398	13054	16622	37804	17676	17090	17339	17551	19155	14391	17444	17982	17536	17801	16865	16175	18229	19462	17638	17816	17685	17656	50310	16786	19396	17759	17663	39758
E6	38297	19099	19012	18936	19116	50642	38269	17526	38279	57821	30103	17789	17764	17848	30279	17860	19027	17640	39934	40051	57399	50344	13029	16578	37660	17620	17017	17292	17491	19084	14353	17388	17907	17478	17731	16814	16123	18209	19413	17568	17746	17640	17600	50234	16745	19373	17695	17613	39676
E7	14860	8169	8155	8150	8202	20493	14821	7427	14825	24610	12598	7508	7535	7576	13204	7572	8162	7533	17073	17158	24938	20471	5642	7024	14662	7618	7280	7404	7574	8223	5917	7461	7635	7451	7532	7124	6798	7669	8256	7442	7559	7418	7381	20362	7106	8238	7605	7616	17001
E8	38502	19069	18979	18902	19079	50700	38470	17557	38481	57971	30152	17828	17793	17884	30360	17909	18988	17671	40069	40185	57492	50418	13035	16591	37834	17620	17056	17321	17488	19071	14338	17415	17869	17512	17759	16818	16145	18258	19447	17592	17773	17679	17662	50288	16772	19374	17714	17617	39816
ED133	39911	35906	35737	35704	35859	39697	39982	35859	39979	47281	37265	36094	36116	36319	37377	36359	35771	36058	17367	17424	47530	39415	27907	35646	39429	35913	34956	35497	35446	35677	26108	35421	36099	35728	36113	34893	35237	35757	35153	35894	36019	35665	35576	39320	36021	35203	35901	35771	17217
ED98	34507	619	603	620	622	46522	34508	17675	34472	53044	28829	17876	17932	18054	28685	18073	647	17739	37470	37620	53348	46312	13453	16882	33869	18164	17230	17508	17884	1002	461	17259	18043	17603	17857	16827	16266	17136	18423	17738	17837	18144	18071	46156	17086	18300	18169	18094	37209
EMRSA15	27352	37175	36716	36510	37162	47801	27384	36630	27437	54511	42749	37449	37378	38003	43482	38095	36622	37511	46629	46847	61357	47694	25485	36022	26461	36937	35221	35990	35777	36843	27429	35386	36874	36516	37389	35420	35622	36503	36433	36955	37280	36351	36080	47344	37032	36516	36866	36688	45956
ERR109533	44939	49642	49380	49158	49617	289	45025	48978	45005	45100	50501	49649	49636	50046	51060	50116	49185	49645	43445	43609	60393	906	37644	48616	44418	49341	47786	48448	48499	49335	38790	48026	49120	48932	49544	48045	48492	49034	48059	49245	49439	49138	48947	553	49370	48194	49315	49131	43085
ERR118377	52255	56480	56214	55979	56501	45475	52303	56302	52280	13077	56250	56917	56803	57250	57862	57309	56014	56931	52117	52187	66334	45201	43749	55627	51768	56520	54902	55737	55647	56028	45578	55409	56558	56215	56830	55335	55447	56318	55194	56472	56752	55634	55512	45191	56456	55337	56502	56314	51649
ERR129279	39597	24696	24645	24532	24690	40685	39648	21911	39620	55010	33772	22248	22185	22386	33188	22402	24660	22126	39457	39565	57027	40345	17153	23089	38972	23172	21597	21740	22961	24592	18528	9773	10121	21868	22169	21272	22471	22785	24076	21988	22185	23238	23133	40369	23333	23947	23186	23135	39243
ERR134335	36829	19336	19295	19249	19360	49804	36820	18185	36830	56155	30219	18387	18483	18608	29965	18662	19336	18345	39440	39615	56413	49597	13770	17444	36157	17566	17731	18040	17335	19372	14290	17275	17916	18143	18480	17415	16892	17600	19770	18275	18476	980	972	49392	17683	19776	17609	17533	39121
ERR134352	36855	18244	18195	18158	18264	49081	36830	16939	36847	56081	29860	17190	17195	17207	29617	17343	18187	17022	39130	39215	56170	48976	12943	16857	36219	17698	16612	16916	17453	18212	13646	16159	16724	16933	17129	16187	16294	141	18373	17001	17118	17544	17528	48674	17094	18159	17768	17655	38864
ERR134357	37820	440	421	571	530	50039	37803	18887	37826	56748	30867	19127	19176	19350	30717	19343	450	19015	39909	40052	56684	49824	14341	18219	37066	19520	18395	18675	19207	954	369	18505	19375	18803	19140	18002	17589	18478	19361	18992	19097	19522	19414	49668	18450	19285	19598	19491	39583
ERR134402	37243	19330	19265	19210	19388	49931	37230	16769	37199	56947	30241	17055	17005	17172	29741	17202	19316	16921	39895	40028	57123	49650	12930	17643	36544	17455	16386	16653	17260	19420	14300	647	924	16666	16957	16061	16968	17029	19155	16824	17003	18001	17912	49540	17848	18993	17448	17388	39574
ERR172072	36774	18702	18607	18551	18716	49198	36758	17731	36744	56126	29542	18011	17976	18065	29778	18175	18593	17851	38489	38620	55941	49154	13384	16414	36146	17748	17252	17519	17470	18702	13765	16654	17163	17658	17967	16931	15970	17521	19170	17752	17924	17998	17843	48822	16633	19069	17767	17696	38253
ERR172075	37352	18907	18841	18795	18961	49898	37335	252	37335	56771	29966	252	247	253	28934	268	18839	231	39335	39374	56426	49683	171	17239	36733	16473	219	259	16239	18957	14168	16202	16606	244	253	229	16099	17124	19303	231	244	18294	18228	49504	17385	19076	16474	16418	39098
F11	43295	30351	30254	30251	30447	52347	43335	28670	43337	58967	26464	28939	28903	29037	999	29085	30288	28905	41506	41612	51937	52068	21867	29041	42739	29284	28013	28446	28858	30364	22739	28733	29386	28619	28822	27944	28664	29717	29985	28698	28864	29819	29760	52000	29336	29867	29218	29126	41266
F12	42400	30418	30314	30286	30476	51370	42448	28700	42425	57784	25507	28978	28929	29091	10	29122	30345	28937	40939	41049	51233	51108	21804	28922	41835	29217	28030	28465	28767	30395	22745	28798	29467	28624	28865	27984	28559	29698	30005	28655	28855	29765	29751	51012	29234	29887	29186	29062	40709
F5	58404	55876	55636	55523	55825	59904	58512	55630	58488	64689	55507	56109	56014	56353	50753	56399	55556	56080	49684	49743	11033	59549	44133	55346	57871	55910	54507	55115	55419	55589	35807	55074	55944	55607	56050	54723	55129	55718	54741	55737	55977	55360	55210	59488	55915	54950	55938	55799	49398
F7	41548	30901	30768	30663	30879	50777	41571	29864	41555	56729	9	30217	30149	30349	25837	30407	30686	30055	40586	40694	56666	50590	22579	29013	40929	29464	28860	29422	29042	30806	23577	29299	29994	29730	30121	28883	28747	30128	29506	29859	30038	30168	30000	50343	29470	29564	29497	29426	40283
F8	38359	28471	28389	28314	28462	47679	38383	27764	38366	53501	2	28009	27964	28129	24519	28143	28286	27845	38254	38345	54190	47547	21079	26795	37793	27233	26845	27424	26878	28440	21429	27134	27757	27599	27950	26753	26614	27771	27480	27707	27853	28046	27938	47268	27202	27548	27267	27231	38018
F9	42726	31302	31160	31077	31342	51862	42794	30113	42765	57809	25282	30406	30386	30526	20070	30562	31089	30278	41154	41261	52860	51504	22986	29477	42227	30220	29348	29746	29715	31293	23682	29935	30693	29987	30344	29305	29185	30271	30696	30052	30278	30340	30214	51422	29842	30653	30218	30161	40971
G10	43100	31135	30988	30869	31199	51406	43125	29859	43111	57375	15247	30231	30103	30333	25623	30448	31033	30060	40519	40644	56386	51253	22591	29139	42443	29825	28959	29510	29340	31096	23816	29475	30199	29688	30062	28925	28843	30498	30202	29767	30060	30013	29887	51003	29616	30231	29773	29699	40194
G11	43069	31100	30947	30794	31158	51359	43108	29816	43098	57393	15249	30181	30086	30315	25628	30420	30964	30047	40512	40628	56367	51188	22578	29161	42437	29773	28933	29471	29291	31040	23763	29367	30118	29635	30053	28879	28872	30407	30171	29728	30019	29970	29856	50946	29626	30199	29712	29657	40171
G12	36399	26706	26611	26506	26769	44279	36426	25916	36414	50007	13254	26140	26103	26241	22555	26267	26622	26027	35317	35431	49298	44119	19795	25135	35905	25486	25202	25611	25125	26693	20170	25257	25841	25683	26006	25065	24857	26089	26111	25760	25984	25916	25894	43926	25524	26066	25444	25397	35011
G2	42425	31164	31040	30957	31199	51589	42495	30102	42462	57501	25196	30360	30329	30443	20084	30486	30981	30201	41047	41135	52795	51257	22993	29416	41949	30096	29294	29749	29593	31184	23544	29887	30603	29937	30284	29280	29125	30156	30589	30012	30246	30209	30110	51163	29771	30539	30109	30048	40846
G5	42082	30616	30501	30406	30651	50255	42123	29760	42107	55832	17064	30116	29970	30194	25411	30298	30442	29897	39641	39736	55893	50371	22647	29054	41409	29854	28837	29355	29395	30508	23208	29322	29946	29557	29987	28800	28770	30283	30112	29683	29912	29740	29666	49930	29479	30062	29769	29745	39375
G8	42733	30855	30704	30560	30916	51066	42771	29722	42747	57203	15247	30068	29974	30188	25646	30280	30737	29935	40360	40459	56224	50900	22475	28943	42093	29613	28800	29374	29132	30813	23542	29197	29929	29531	29935	28764	28658	30234	29958	29622	29912	29801	29693	50654	29408	30000	29568	29508	40014
G9	42858	30958	30814	30672	31022	51226	42890	29782	42872	57262	15209	30144	30026	30257	25608	30352	30830	29983	40408	40523	56301	51077	22521	29009	42218	29625	28871	29429	29136	30914	23633	29307	30064	29601	29997	28843	28716	30344	30022	29682	29982	29844	29732	50812	29462	30056	29556	29493	40067
H10	42738	31026	30834	30762	31068	50887	42779	30129	42753	56305	17183	30518	30363	30597	25523	30698	30808	30266	40146	40241	56252	51014	22882	29357	42068	30217	29217	29685	29714	30904	23543	29603	30293	29916	30376	29186	29097	30645	30411	30052	30331	30002	29932	50534	29812	30422	30098	30059	39834
H2	42818	30929	30788	30631	30995	51136	42855	29748	42836	57223	15277	30088	30000	30198	25617	30314	30796	29944	40399	40513	56301	51005	22554	29008	42180	29591	28851	29385	29126	30859	23578	29233	29984	29552	29953	28808	28697	30244	30016	29651	29935	29819	29712	50745	29474	30041	29569	29494	40077
H4	42124	30307	30182	30152	30382	51201	42195	28904	42197	57157	24346	29172	29099	29336	18899	29383	30198	29072	40186	40323	52510	50844	22063	28497	41523	28666	28156	28516	28170	30237	22482	28482	29150	28775	29072	28135	28145	28828	29522	28825	29096	29022	28963	50823	28781	29506	28553	28522	39909
H5	42259	30434	30295	30274	30516	51297	42345	29028	42317	57277	24380	29304	29207	29477	18945	29497	30320	29200	40240	40398	52540	50925	22112	28576	41665	28746	28229	28638	28272	30348	22631	28541	29209	28891	29179	28253	28227	28937	29654	28936	29213	29074	29011	50913	28878	29612	28611	28582	39991
H6	41884	30271	30130	30142	30351	50869	41967	28892	41941	56875	24291	29156	29040	29318	18944	29346	30146	29064	40024	40172	52367	50518	22038	28463	41304	28661	28085	28503	28219	30203	22460	28463	29140	28753	29047	28120	28115	28832	29545	28812	29073	28954	28897	50506	28763	29511	28554	28534	39771
H7	42132	30308	30153	30159	30395	51154	42214	28909	42198	57098	24262	29181	29103	29350	18796	29390	30167	29089	40157	40345	52432	50832	22033	28508	41549	28647	28135	28558	28166	30225	22459	28446	29127	28773	29069	28117	28157	28850	29570	28817	29108	28959	28903	50807	28795	29501	28560	28527	39903
H8	42062	30261	30120	30118	30332	51104	42134	28895	42118	57056	24330	29162	29074	29324	18890	29332	30128	29061	40125	40300	52407	50748	22039	28409	41472	28579	28102	28505	28084	30180	22420	28369	29062	28748	29041	28109	28058	28762	29520	28813	29064	28912	28856	50739	28719	29465	28471	28445	39867
H9	43074	31229	31062	30971	31276	51225	43125	30259	43112	56489	17287	30622	30486	30693	25640	30816	31007	30395	40233	40349	56434	51343	22947	29429	42396	30369	29312	29787	29840	31104	23745	29771	30474	30010	30464	29262	29172	30832	30585	30162	30422	30135	30077	50890	29907	30557	30284	30231	39946
JKD6159	45761	41580	41463	41430	41629	47900	45790	41324	45802	52694	43815	41626	41611	41788	43329	41836	41446	41615	35905	36001	54615	47535	32788	41194	45355	41799	40535	41082	41379	41421	32737	41094	41815	41224	41533	40562	40867	41280	41232	41276	41436	41332	41268	47578	41626	41314	41844	41716	35666
LGA251	39903	35590	35431	35405	35608	39820	39967	35287	39958	47370	36832	35597	35551	35802	37144	35850	35507	35566	17031	17021	47381	39494	27454	35080	39392	35530	34430	35021	35076	35389	25811	34992	35735	35158	35538	34368	34598	35242	34581	35315	35505	34970	34890	39446	35421	34608	35560	35438	16790
MRSA252	41602	46001	45771	45616	45955	1009	41641	45388	41602	42606	47190	46046	45969	46310	47672	46347	45590	46028	40587	40703	57002	1025	35064	45125	41209	45849	44306	44956	45100	45731	35761	44856	45768	45383	45961	44601	44990	45595	44723	45679	45830	45602	45403	960	45773	44768	45797	45648	40339
MSSA476	33770	17752	17699	17610	17785	45747	33761	15146	33740	52731	27235	15291	15385	15444	26867	15488	17691	15158	36576	36708	53271	45557	11498	15441	33147	458	14811	14969	425	17777	13016	15345	15791	15100	15316	14473	14938	16424	17074	15180	15291	16439	16399	45384	15573	16977	433	406	36347
RF122	40568	36455	36307	36323	36406	40799	40513	35830	40550	47870	37260	36151	36088	36235	37252	36310	36335	36084	22582	22558	46338	40767	28165	35637	40007	35998	35002	35591	35582	36243	26827	35806	36269	35807	36167	35063	35265	35815	35501	35928	36041	36051	35905	40512	35952	35516	36035	35915	22489
ST152	50980	49152	48975	48951	49125	53124	51011	48736	50998	58518	49701	49101	49009	49213	44879	49285	48953	49069	44414	44413	344	52822	39012	49023	50577	49496	47822	48405	49096	48942	28565	48744	49488	48724	49097	47999	48854	49123	48499	48846	49021	49217	49150	52808	49420	48625	49488	49400	44241
TW20	36119	22910	22849	22791	22903	37662	36135	20301	36104	51370	31358	20544	20487	20622	30973	20642	22861	20423	36953	37054	53733	37383	15980	21408	35586	21415	20008	20110	21220	22835	17115	9295	9599	20259	20484	19614	20800	21110	22343	20359	20465	21626	21548	37347	21577	22210	21392	21350	36835
USA300_FPR3757	33782	17766	17729	17699	17801	46221	33748	15296	33727	53146	27943	15496	15469	15573	27713	15609	17750	15389	37286	37406	53758	46017	11810	16127	33147	15942	14989	15198	15750	17842	13033	643	832	15230	15457	14597	15500	15436	17613	15351	15453	16607	16532	45845	16271	17462	15918	15865	37082
[truncated: 63 more columns]
