# Supplementary material for: Transmission of Staphylococcus aureus from Humans to Green Monkeys in The Gambia as Revealed by Whole-Genome Sequencing
Source: Appl Environ Microbiol. 2016 Sep 16;82(19):5910–7. doi: 10.1128/AEM.01496-16 (PMC5038045; doi:10.1128/AEM.01496-16)
Supplement: Supplemental material [file AEM.01496-16_zam999117421sd4.xlsx]

## Sheet: Appendix3.csv
Gene	Non-unique Gene name	Annotation	No. isolates	No. sequences	Avg sequences per isolate	Genome Fragment	Order within Fragment	Accessory Fragment	Accessory Order with Fragment	QC	A10_08052015	A11_08052015	A2_08052015	A3_08052015	A5_08052015	A6_08052015	A7_08052015	A8_08052015	A9_08052015	B10_08052015	B11_08052015	B12_08052015	B1_08052015	B3_08052015	B4_08052015	B5_08052015	B6_08052015	B8_08052015	B9_08052015	C11_08052015	C12_08052015	C1_08052015	C3_08052015	C4_08052015	C6_08052015	C7_08052015	C8_08052015	C9_08052015	D10_08052015	D11_08052015	D12_08052015	D1_08052015	D2_08052015	D4_08052015	D5_08052015	D6_08052015	D8_08052015	E1_08052015	E2_08052015
ydaG		General stress protein 26	110	110	1	131	2335				A10_01239	A11_01275	A2_01200	A3_01258	A5_01435	A6_00293	A7_01296	A8_01076	A9_01716	B10_01750	B11_02114	B12_00960	B1_01111	B3_00936	B4_01868	B5_00223	B6_01821	B8_01594	B9_01822	C11_01817	C12_01749	C1_00951	C3_00635	C4_01273	C6_01220	C7_00832	C8_01397	C9_00303	D10_01473	D11_00712	D12_02052	D1_02392	D2_02478	D4_02460	D5_00759	D6_02169	D8_00885	E1_02367	E2_01280
group_1002		hypothetical protein	110	110	1	131	2417				A10_01301	A11_01337	A2_01262	A3_01196	A5_01373	A6_00564	A7_02067	A8_01138	A9_01654	B10_01686	B11_02053	B12_02602	B1_01173	B3_00998	B4_01806	B5_00160	B6_01759	B8_01661	B9_01886	C11_01755	C12_01811	C1_02256	C3_00570	C4_01337	C6_01156	C7_00896	C8_01461	C9_00237	D10_02351	D11_00774	D12_02117	D1_00315	D2_02223	D4_00248	D5_00893	D6_00707	D8_00487	E1_00447	E2_01343
menH		2-succinyl-6-hydroxy-2,4-cyclohexadiene-1-carboxylate synthase	110	110	1	131	4464				A10_01464	A11_00555	A2_01701	A3_00856	A5_01940	A6_01313	A7_00848	A8_00777	A9_02569	B10_00575	B11_00191	B12_01527	B1_00160	B3_02458	B4_02466	B5_01402	B6_01235	B8_02596	B9_02068	C11_00734	C12_01091	C1_01130	C3_02337	C4_02265	C6_00765	C7_01600	C8_00570	C9_02151	D10_01031	D11_02413	D12_02477	D1_02123	D2_01965	D4_02036	D5_01698	D6_02089	D8_02235	E1_00718	E2_00713
argJ		Arginine biosynthesis bifunctional protein ArgJ	110	110	1	131	6906				A10_01618	A11_00685	A2_00717	A3_02330	A5_00513	A6_02495	A7_02279	A8_01898	A9_01141	B10_01355	B11_01300	B12_00829	B1_02484	B3_02367	B4_01345	B5_00679	B6_00514	B8_01376	B9_00951	C11_02328	C12_00720	C1_01573	C3_01205	C4_01787	C6_01833	C7_02582	C8_01915	C9_00776	D10_00136	D11_01259	D12_01740	D1_00735	D2_01422	D4_00741	D5_02417	D6_01552	D8_01680	E1_02118	E2_01807
group_1018		hypothetical protein	110	110	1	131	4507				A10_01709	A11_02320	A2_01667	A3_00822	A5_01974	A6_01346	A7_00881	A8_00743	A9_01203	B10_00540	B11_00224	B12_01493	B1_02279	B3_02492	B4_00525	B5_01435	B6_01268	B8_02630	B9_02033	C11_00768	C12_01057	C1_02517	C3_00016	C4_02298	C6_00798	C7_00309	C8_00536	C9_01075	D10_00997	D11_02538	D12_02609	D1_02088	D2_01999	D4_02001	D5_01732	D6_02055	D8_02201	E1_00684	E2_00679
group_1104		Serine protease HtrA-like protein	110	110	1	131	4431				A10_01334	A11_00579	A2_01727	A3_00878	A5_01918	A6_01289	A7_00824	A8_00801	A9_02545	B10_00597	B11_00169	B12_01548	B1_00184	B3_02434	B4_02488	B5_01380	B6_01215	B8_00426	B9_02090	C11_00709	C12_01116	C1_01151	C3_02362	C4_02243	C6_00743	C7_01578	C8_00592	C9_02172	D10_01053	D11_02388	D12_02499	D1_02146	D2_01941	D4_02060	D5_01675	D6_02112	D8_02259	E1_00740	E2_00735
iucA_1		N(2)-citryl-N(6)-acetyl-N(6)-hydroxylysine synthase	110	110	1	131	7278				A10_00017	A11_00746	A2_00653	A3_02625	A5_00452	A6_01892	A7_01693	A8_01959	A9_00275	B10_00381	B11_02301	B12_00376	B1_00017	B3_00053	B4_02564	B5_00615	B6_00450	B8_00188	B9_02540	C11_01333	C12_00656	C1_00553	C3_02601	C4_01728	C6_02193	C7_02029	C8_02428	C9_00717	D10_00352	D11_01196	D12_01113	D1_00492	D2_00464	D4_00679	D5_00639	D6_00349	D8_01619	E1_00504	E2_01869
group_1118		Oleate hydratase	110	110	1	131	7263				A10_00029	A11_01358	A2_00641	A3_02639	A5_00438	A6_01878	A7_01679	A8_01971	A9_00287	B10_00367	B11_02315	B12_00364	B1_00029	B3_00041	B4_02552	B5_00601	B6_00436	B8_00176	B9_02554	C11_01345	C12_00644	C1_00565	C3_02587	C4_01716	C6_02181	C7_02041	C8_02416	C9_00703	D10_01641	D11_01182	D12_01125	D1_00504	D2_00452	D4_00667	D5_00651	D6_00337	D8_01607	E1_00518	E2_01883
kdpC		Potassium-transporting ATPase C chain	110	110	1	131	2702				A10_00128	A11_00259	A2_00016	A3_02708	A5_00244	A6_00085	A7_02608	A8_02589	A9_00015	B10_00087	B11_00296	B12_00165	B1_00082	B3_00129	B4_02594	B5_02342	B6_02458	B8_02496	B9_00127	C11_02627	C12_00014	C1_00155	C3_00339	C4_02591	C6_02505	C7_00219	C8_02459	C9_02458	D10_02564	D11_00365	D12_00123	D1_01177	D2_00367	D4_00156	D5_01361	D6_02465	D8_02852	E1_00186	E2_02528
group_1131		hypothetical protein	110	110	1	131	654				A10_00230	A11_01983	A2_02188	A3_01754	A5_00981	A6_00741	A7_01975	A8_01711	A9_00714	B10_01256	B11_00661	B12_01919	B1_01951	B3_01782	B4_02311	B5_02003	B6_01512	B8_00682	B9_00600	C11_01023	C12_01498	C1_02083	C3_01664	C4_00794	C6_01694	C7_00100	C8_02134	C9_01730	D10_00435	D11_01608	D12_01269	D1_01307	D2_01814	D4_01480	D5_01892	D6_01431	D8_00526	E1_02048	E2_01910
mrpA		Na( )/H( ) antiporter subunit A	110	110	1	131	3860				A10_00421	A11_01515	A2_01544	A3_02048	A5_02702	A6_01622	A7_00497	A8_01407	A9_01903	B10_00945	B11_01930	B12_01817	B1_01500	B3_01318	B4_01578	B5_01050	B6_00884	B8_02261	B9_01219	C11_00409	C12_02418	C1_01455	C3_01002	C4_01599	C6_00384	C7_01913	C8_00951	C9_02038	D10_01352	D11_00912	D12_01516	D1_02481	D2_02560	D4_02193	D5_00061	D6_00430	D8_01341	E1_01040	E2_01035
dhaK		PTS-dependent dihydroxyacetone kinase, dihydroxyacetone-binding subunit DhaK	110	110	1	131	3890				A10_00447	A11_01578	A2_01518	A3_02074	A5_02270	A6_01648	A7_00523	A8_01433	A9_01929	B10_00919	B11_01904	B12_01791	B1_01474	B3_01292	B4_01552	B5_01076	B6_00910	B8_02233	B9_01245	C11_00435	C12_02297	C1_01429	C3_01123	C4_01573	C6_00470	C7_01939	C8_00865	C9_02012	D10_01326	D11_01082	D12_01542	D1_02509	D2_02532	D4_02221	D5_00089	D6_00402	D8_01315	E1_01014	E2_01009
dhaL		PTS-dependent dihydroxyacetone kinase, ADP-binding subunit DhaL	110	110	1	131	3891				A10_00448	A11_01579	A2_01517	A3_02075	A5_02269	A6_01649	A7_00524	A8_01434	A9_01930	B10_00918	B11_01903	B12_01790	B1_01473	B3_01291	B4_01551	B5_01077	B6_00911	B8_02232	B9_01246	C11_00436	C12_02298	C1_01428	C3_01122	C4_01572	C6_00471	C7_01940	C8_00864	C9_02011	D10_01325	D11_01083	D12_01543	D1_02510	D2_02531	D4_02222	D5_00090	D6_00401	D8_01314	E1_01013	E2_01008
dhaM		PTS-dependent dihydroxyacetone kinase, phosphotransferase subunit DhaM	110	110	1	131	3892				A10_00449	A11_01580	A2_01516	A3_02076	A5_02268	A6_01650	A7_00525	A8_01435	A9_01931	B10_00917	B11_01902	B12_01789	B1_01472	B3_01290	B4_01550	B5_01078	B6_00912	B8_02231	B9_01247	C11_00437	C12_02299	C1_01427	C3_01121	C4_01571	C6_00472	C7_01941	C8_00863	C9_02010	D10_01324	D11_01084	D12_01544	D1_02511	D2_02530	D4_02223	D5_00091	D6_00400	D8_01313	E1_01012	E2_01007
group_1152		hypothetical protein	110	110	1	131	6201				A10_00488	A11_02155	A2_00915	A3_02492	A5_00713	A6_00187	A7_02336	A8_02079	A9_00938	B10_01559	B11_01504	B12_00629	B1_02139	B3_02066	B4_01142	B5_00905	B6_00740	B8_01309	B9_01157	C11_02583	C12_02196	C1_01772	C3_01420	C4_01981	C6_02027	C7_02402	C8_02104	C9_00973	D10_01834	D11_01473	D12_01918	D1_00931	D2_01355	D4_00938	D5_02093	D6_01748	D8_02650	E1_02317	E2_02138
gpmA_2		2,3-bisphosphoglycerate-dependent phosphoglycerate mutase	110	110	1	131	6213				A10_00498	A11_02165	A2_00905	A3_02481	A5_00702	A6_00177	A7_02346	A8_02089	A9_00948	B10_01548	B11_01494	B12_00640	B1_02149	B3_02056	B4_01152	B5_00895	B6_00730	B8_01299	B9_01146	C11_02573	C12_02206	C1_01761	C3_01410	C4_01971	C6_02017	C7_02412	C8_02094	C9_00963	D10_01824	D11_01463	D12_01908	D1_00921	D2_01345	D4_00928	D5_02083	D6_01738	D8_02640	E1_02306	E2_02149
bltD_2		Spermine/spermidine acetyltransferase	110	110	1	131	3675				A10_00542	A11_01536	A2_00359	A3_00075	A5_00767	A6_02545	A7_00220	A8_02025	A9_00884	B10_00309	B11_01562	B12_00570	B1_02085	B3_02120	B4_01088	B5_02525	B6_00027	B8_00324	B9_00450	C11_00159	C12_02141	C1_00299	C3_00250	C4_00298	C6_00093	C7_00355	C8_00094	C9_01031	D10_00190	D11_00229	D12_00393	D1_01020	D2_00969	D4_00563	D5_00522	D6_00998	D8_00418	E1_00415	E2_02083
bceB_3		Bacitracin export permease protein BceB	110	110	1	131	1799				A10_00575	A11_00513	A2_00573	A3_01578	A5_00378	A6_01803	A7_01612	A8_02446	A9_02120	B10_02613	B11_01776	B12_02308	B1_01642	B3_00620	B4_02186	B5_00536	B6_00369	B8_02162	B9_02616	C11_01413	C12_00576	C1_00638	C3_01144	C4_00964	C6_02127	C7_02095	C8_02362	C9_00625	D10_02054	D11_00118	D12_02421	D1_00467	D2_00890	D4_01347	D5_00576	D6_00121	D8_01463	E1_01266	E2_01523
group_1170		Acetyltransferase (GNAT) family protein	110	110	1	131	1851				A10_00616	A11_00890	A2_02039	A3_01539	A5_00339	A6_01764	A7_01572	A8_02405	A9_02161	B10_02651	B11_01738	B12_02269	B1_01683	B3_00661	B4_02145	B5_00501	B6_00334	B8_02123	B9_02654	C11_01452	C12_00537	C1_00677	C3_00219	C4_01003	C6_02088	C7_02134	C8_01125	C9_00591	D10_02016	D11_00084	D12_02383	D1_01871	D2_00852	D4_01308	D5_01580	D6_00909	D8_00591	E1_01305	E2_01562
asp3		Accessory Sec system protein Asp3	110	110	1	131	1887				A10_00627	A11_00879	A2_02028	A3_01527	A5_00328	A6_01753	A7_01561	A8_02394	A9_02172	B10_02251	B11_01727	B12_02258	B1_01694	B3_00672	B4_02134	B5_00490	B6_00323	B8_02111	B9_02340	C11_01463	C12_00526	C1_00688	C3_00231	C4_01016	C6_02075	C7_02147	C8_01138	C9_00579	D10_02002	D11_00072	D12_02372	D1_01883	D2_00840	D4_01296	D5_01568	D6_00897	D8_00603	E1_01316	E2_01573
yciC_3		Putative metal chaperone YciC	110	110	1	131	1969				A10_00694	A11_00366	A2_01959	A3_01456	A5_02375	A6_02325	A7_01494	A8_02326	A9_02239	B10_02184	B11_01659	B12_01288	B1_01762	B3_00739	B4_02066	B5_00419	B6_00252	B8_02044	B9_02273	C11_01532	C12_00457	C1_00756	C3_00831	C4_01085	C6_01410	C7_00644	C8_01207	C9_00510	D10_01932	D11_00516	D12_02304	D1_01950	D2_00772	D4_01229	D5_01501	D6_00830	D8_00692	E1_01384	E2_01641
acrR		HTH-type transcriptional regulator AcrR	110	110	1	131	1978				A10_00698	A11_00370	A2_01955	A3_01452	A5_02371	A6_02329	A7_01490	A8_02322	A9_02243	B10_02180	B11_01655	B12_01284	B1_01766	B3_00743	B4_02062	B5_00414	B6_00247	B8_02040	B9_02269	C11_01536	C12_00453	C1_00760	C3_00827	C4_01089	C6_01406	C7_00648	C8_01211	C9_00506	D10_01928	D11_00520	D12_02300	D1_01954	D2_00768	D4_01225	D5_01497	D6_00826	D8_00696	E1_01388	E2_01645
group_1177		hypothetical protein	110	110	1	131	616				A10_00827	A11_01956	A2_02215	A3_01781	A5_01008	A6_00768	A7_01944	A8_01738	A9_00741	B10_01229	B11_00688	B12_01946	B1_01924	B3_01755	B4_02284	B5_01976	B6_01485	B8_00655	B9_00627	C11_01050	C12_01471	C1_02110	C3_01637	C4_00767	C6_01667	C7_00127	C8_02545	C9_01701	D10_00462	D11_01635	D12_01242	D1_01334	D2_01841	D4_01507	D5_01919	D6_01404	D8_01898	E1_02021	E2_01937
isdC		Iron-regulated surface determinant protein C precursor	110	110	1	131	4569				A10_01012	A11_02270	A2_00145	A3_00772	A5_02024	A6_01396	A7_00931	A8_00693	A9_01253	B10_00213	B11_00121	B12_01443	B1_02329	B3_00465	B4_00575	B5_01485	B6_01318	B8_02680	B9_00189	C11_00818	C12_01007	C1_02467	C3_00066	C4_02184	C6_00848	C7_01791	C8_00486	C9_01196	D10_00947	D11_02588	D12_02559	D1_02038	D2_02049	D4_01951	D5_01782	D6_02005	D8_00976	E1_00634	E2_00629
acr1		putative oxidoreductase	110	110	1	131	482				A10_01114	A11_01439	A2_02578	A3_01902	A5_01129	A6_00886	A7_01826	A8_00047	A9_00419	B10_01110	B11_00808	B12_02065	B1_00252	B3_02241	B4_00093	B5_01856	B6_01364	B8_01008	B9_00746	C11_01168	C12_01353	C1_02229	C3_01518	C4_00647	C6_01546	C7_01334	C8_01796	C9_01583	D10_00581	D11_01754	D12_00337	D1_01456	D2_00052	D4_01629	D5_02533	D6_01282	D8_02016	E1_01902	E2_02056
yfiZ_2		putative siderophore transport system permease protein YfiZ precursor	110	110	1	131	2587				A10_01366	A11_00189	A2_01390	A3_01061	A5_01238	A6_02110	A7_01193	A8_01269	A9_01523	B10_00354	B11_00569	B12_00499	B1_01304	B3_02654	B4_00451	B5_00023	B6_00051	B8_00271	B9_00399	C11_01627	C12_01939	C1_02393	C3_00154	C4_00419	C6_00350	C7_01031	C8_00257	C9_00101	D10_00380	D11_00177	D12_00438	D1_00105	D2_02091	D4_02500	D5_01025	D6_02582	D8_01088	E1_01876	E2_01471
scdA		Iron-sulfur cluster repair protein ScdA	110	110	1	131	6815				A10_01549	A11_00616	A2_00794	A3_02253	A5_00589	A6_02426	A7_02210	A8_01829	A9_01072	B10_01424	B11_01378	B12_00759	B1_02553	B3_02298	B4_01276	B5_00755	B6_00590	B8_01178	B9_01020	C11_02250	C12_00798	C1_01642	C3_01274	C4_01856	C6_01902	C7_02527	C8_01984	C9_00848	D10_01712	D11_01328	D12_01809	D1_00803	D2_01227	D4_00809	D5_01965	D6_01620	D8_01749	E1_02187	E2_01738
scn_2		Staphylococcal complement inhibitor precursor	110	110	1	131	6860				A10_01579	A11_00646	A2_00764	A3_02283	A5_00559	A6_02456	A7_02240	A8_01859	A9_01102	B10_01394	B11_01348	B12_00790	B1_02523	B3_02328	B4_01306	B5_00725	B6_00560	B8_01339	B9_00990	C11_02280	C12_00768	C1_01612	C3_01244	C4_01826	C6_01872	C7_02621	C8_01954	C9_00814	D10_01681	D11_01298	D12_01779	D1_00772	D2_01385	D4_00778	D5_02380	D6_01589	D8_01717	E1_02157	E2_01768
group_1218		hypothetical protein	110	110	1	131	3115				A10_01863	A11_02377	A2_02630	A3_00455	A5_01182	A6_00936	A7_01776	A8_02520	A9_00539	B10_01057	B11_00864	B12_00028	B1_00830	B3_02189	B4_00893	B5_01799	B6_02516	B8_00043	B9_00799	C11_01286	C12_00145	C1_02693	C3_01768	C4_00530	C6_02229	C7_01217	C8_01682	C9_01533	D10_00632	D11_01975	D12_00882	D1_02578	D2_00241	D4_00043	D5_00139	D6_00026	D8_02069	E1_02514	E2_02402
group_1219		hypothetical protein	110	110	1	131	4185				A10_01920	A11_01715	A2_00479	A3_00202	A5_02133	A6_00691	A7_00685	A8_01570	A9_02081	B10_00760	B11_02151	B12_01058	B1_01337	B3_01155	B4_01415	B5_01237	B6_01071	B8_01871	B9_01403	C11_00570	C12_01255	C1_01292	C3_02096	C4_01435	C6_00608	C7_01443	C8_00727	C9_02306	D10_01188	D11_02321	D12_01679	D1_01688	D2_01588	D4_01786	D5_02100	D6_01889	D8_01509	E1_00878	E2_00873
est_2		Carboxylesterase	110	110	1	131	4035				A10_02009	A11_01707	A2_00453	A3_02203	A5_02140	A6_00698	A7_00656	A8_01562	A9_02073	B10_00789	B11_02144	B12_01066	B1_01345	B3_01163	B4_01423	B5_01207	B6_01041	B8_01864	B9_01374	C11_00564	C12_01261	C1_01300	C3_02090	C4_01443	C6_00600	C7_01435	C8_00735	C9_01881	D10_01196	D11_02315	D12_01671	D1_01717	D2_01617	D4_01815	D5_02129	D6_01860	D8_01186	E1_00885	E2_00880
yhfT		putative acyl--CoA ligase YhfT	110	110	1	131	3806				A10_02065	A11_02055	A2_01600	A3_02001	A5_02656	A6_01552	A7_00441	A8_01354	A9_01841	B10_00058	B11_01985	B12_01874	B1_01562	B3_01380	B4_01640	B5_00990	B6_00824	B8_02309	B9_00553	C11_00353	C12_02474	C1_01512	C3_00910	C4_01646	C6_02435	C7_01866	C8_00998	C9_02084	D10_01402	D11_00426	D12_01454	D1_02433	D2_02608	D4_02145	D5_00013	D6_01045	D8_01397	E1_01087	E2_01082
gph_1		Phosphoglycolate phosphatase	110	110	1	131	3803				A10_02067	A11_01815	A2_01602	A3_01999	A5_02654	A6_01550	A7_00439	A8_01352	A9_01839	B10_00056	B11_01987	B12_01876	B1_01564	B3_01382	B4_01642	B5_00988	B6_00822	B8_02311	B9_00555	C11_00351	C12_02476	C1_01514	C3_00908	C4_01648	C6_02437	C7_01864	C8_01000	C9_02086	D10_01404	D11_00424	D12_01452	D1_02431	D2_02610	D4_02143	D5_00011	D6_01043	D8_01399	E1_01089	E2_01084
crcB_2		Putative fluoride ion transporter CrcB	110	110	1	131	1067				A10_02135	A11_00318	A2_02071	A3_01637	A5_00864	A6_01115	A7_01243	A8_01592	A9_00595	B10_02466	B11_02458	B12_00103	B1_02070	B3_01901	B4_02430	B5_02122	B6_01631	B8_00802	B9_00086	C11_00906	C12_01615	C1_01051	C3_01051	C4_02364	C6_00141	C7_00501	C8_00187	C9_01848	D10_00239	D11_00978	D12_01387	D1_00232	D2_00322	D4_00114	D5_00387	D6_00268	D8_01132	E1_00096	E2_00517
group_1245		hypothetical protein	110	110	1	131	6495				A10_02396	A11_01118	A2_00836	A3_02412	A5_00633	A6_00107	A7_01161	A8_02160	A9_01019	B10_01479	B11_01424	B12_00711	B1_02220	B3_01985	B4_01223	B5_00802	B6_00636	B8_01228	B9_01077	C11_02503	C12_02276	C1_01690	C3_01317	C4_01904	C6_01950	C7_02479	C8_02027	C9_00892	D10_01757	D11_01371	D12_01837	D1_00850	D2_01274	D4_00856	D5_02012	D6_01667	D8_01799	E1_02236	E2_02219
lplJ_2		Lipoate-protein ligase LplJ	110	110	1	131	6295				A10_02419	A11_01141	A2_00859	A3_02435	A5_00656	A6_00130	A7_02393	A8_02137	A9_00996	B10_01502	B11_01447	B12_00688	B1_02197	B3_02008	B4_01200	B5_00825	B6_00659	B8_01252	B9_01100	C11_02526	C12_02253	C1_01713	C3_01340	C4_01928	C6_01974	C7_02455	C8_02051	C9_00916	D10_01781	D11_01394	D12_01860	D1_00874	D2_01298	D4_00881	D5_02036	D6_01691	D8_02592	E1_02259	E2_02196
group_1256		hypothetical protein	110	110	1	131	3914				A10_02533	A11_01598	A2_01498	A3_02094	A5_02249	A6_01668	A7_00544	A8_01453	A9_01949	B10_00899	B11_01884	B12_01771	B1_01454	B3_01272	B4_01532	B5_01096	B6_00930	B8_02212	B9_01265	C11_00455	C12_02317	C1_01409	C3_01980	C4_01553	C6_00490	C7_01959	C8_00845	C9_01992	D10_01306	D11_02205	D12_01562	D1_02529	D2_02512	D4_02241	D5_00109	D6_00382	D8_01295	E1_00994	E2_00989
group_1275		putative lipoprotein precursor	110	110	1	131	2349				A10_01251	A11_01287	A2_01213	A3_01246	A5_01423	A6_00281	A7_01284	A8_01088	A9_01704	B10_01736	B11_02102	B12_00972	B1_01123	B3_00948	B4_01856	B5_00211	B6_01809	B8_01607	B9_01836	C11_01804	C12_01762	C1_00963	C3_00620	C4_01285	C6_01208	C7_00844	C8_01409	C9_00290	D10_01461	D11_00724	D12_02067	D1_02405	D2_02491	D4_02473	D5_00746	D6_02156	D8_00897	E1_02355	E2_01292
thiE		Thiamine-phosphate synthase	110	110	1	131	2687				A10_00113	A11_00244	A2_00031	A3_02723	A5_00183	A6_00070	A7_02623	A8_02604	A9_00030	B10_00102	B11_00281	B12_00180	B1_00097	B3_00114	B4_02609	B5_02357	B6_02443	B8_02511	B9_00142	C11_02642	C12_00029	C1_00140	C3_00354	C4_02576	C6_02520	C7_00234	C8_02474	C9_02473	D10_02549	D11_00380	D12_00138	D1_01570	D2_00382	D4_00171	D5_01203	D6_02450	D8_02867	E1_00201	E2_02513
phbB		Acetoacetyl-CoA reductase	110	110	1	131	4754				A10_00174	A11_00032	A2_02310	A3_00622	A5_01687	A6_02016	A7_01081	A8_00516	A9_01403	B10_01985	B11_01053	B12_02161	B1_00661	B3_01555	B4_00725	B5_01632	B6_02065	B8_02397	B9_01614	C11_02058	C12_02079	C1_01884	C3_02503	C4_02040	C6_00992	C7_01646	C8_00342	C9_01344	D10_00802	D11_02449	D12_00714	D1_02261	D2_02346	D4_02278	D5_02322	D6_02348	D8_02506	E1_01575	E2_02332
hemN		Oxygen-independent coproporphyrinogen-III oxidase 1	110	110	1	131	567				A10_00323	A11_01917	A2_00544	A3_01821	A5_01048	A6_00807	A7_01905	A8_01777	A9_00780	B10_01190	B11_00727	B12_01984	B1_01885	B3_01716	B4_02245	B5_01937	B6_01446	B8_00615	B9_00666	C11_01089	C12_01432	C1_02148	C3_01597	C4_00726	C6_01625	C7_00167	C8_01875	C9_01662	D10_00502	D11_01675	D12_01203	D1_01374	D2_01881	D4_01547	D5_02615	D6_01364	D8_01937	E1_01981	E2_01977
sdpR		Transcriptional repressor SdpR	110	110	1	131	1081				A10_00347	A11_00306	A2_02082	A3_01648	A5_00875	A6_01103	A7_01231	A8_01604	A9_00607	B10_02477	B11_02448	B12_00114	B1_02058	B3_01889	B4_02418	B5_02110	B6_01619	B8_00790	B9_00075	C11_00917	C12_01604	C1_01062	C3_00936	C4_02353	C6_00130	C7_00490	C8_01073	C9_01836	D10_00228	D11_00392	D12_01375	D1_00244	D2_00310	D4_00102	D5_00399	D6_00280	D8_01120	E1_00084	E2_00529
tagB_1		Putative CDP-glycerol:glycerophosphate glycerophosphotransferase	110	110	1	131	3880				A10_00437	A11_01499	A2_01528	A3_02064	A5_02280	A6_01638	A7_00513	A8_01423	A9_01919	B10_00929	B11_01914	B12_01801	B1_01484	B3_01302	B4_01562	B5_01066	B6_00900	B8_02243	B9_01235	C11_00425	C12_02287	C1_01439	C3_01133	C4_01583	C6_00400	C7_01929	C8_00935	C9_02022	D10_01336	D11_01072	D12_01532	D1_02499	D2_02542	D4_02211	D5_00079	D6_00412	D8_01325	E1_01024	E2_01019
group_1360		hypothetical protein	110	110	1	131	3651				A10_00523	A11_02120	A2_00377	A3_00093	A5_00749	A6_02565	A7_00201	A8_02044	A9_00903	B10_00291	B11_01543	B12_00589	B1_02104	B3_02101	B4_01107	B5_02543	B6_00009	B8_00343	B9_00432	C11_00177	C12_02159	C1_00280	C3_00268	C4_00280	C6_00111	C7_00388	C8_00076	C9_01013	D10_00208	D11_00247	D12_00412	D1_01039	D2_00950	D4_00544	D5_00541	D6_01017	D8_00437	E1_00433	E2_02101
group_1363		hypothetical protein	110	110	1	131	3658				A10_00528	A11_02115	A2_00372	A3_00088	A5_00754	A6_02560	A7_00206	A8_02039	A9_00898	B10_00296	B11_01548	B12_00584	B1_02099	B3_02106	B4_01102	B5_02538	B6_00014	B8_00337	B9_00437	C11_00172	C12_02154	C1_00285	C3_00263	C4_00285	C6_00106	C7_00368	C8_00081	C9_01018	D10_00203	D11_00242	D12_00407	D1_01033	D2_00956	D4_00550	D5_00535	D6_01011	D8_00432	E1_00428	E2_02096
nudC		NADH pyrophosphatase	110	110	1	131	3674				A10_00541	A11_01535	A2_00360	A3_00076	A5_00766	A6_02546	A7_00219	A8_02026	A9_00885	B10_00308	B11_01561	B12_00571	B1_02086	B3_02119	B4_01089	B5_02526	B6_00026	B8_00325	B9_00449	C11_00160	C12_02142	C1_00298	C3_00251	C4_00297	C6_00094	C7_00356	C8_00093	C9_01030	D10_00191	D11_00230	D12_00394	D1_01021	D2_00968	D4_00562	D5_00523	D6_00999	D8_00419	E1_00416	E2_02084
glpE_2		Thiosulfate sulfurtransferase GlpE	110	110	1	131	1815				A10_00585	A11_00523	A2_02067	A3_01566	A5_00366	A6_01791	A7_01600	A8_02436	A9_02130	B10_02623	B11_01766	B12_02296	B1_01652	B3_00630	B4_02176	B5_00524	B6_00357	B8_02150	B9_02626	C11_01424	C12_00565	C1_00650	C3_00196	C4_00977	C6_02114	C7_02108	C8_01099	C9_00614	D10_02041	D11_00107	D12_02411	D1_01844	D2_00879	D4_01336	D5_01607	D6_00132	D8_00564	E1_01277	E2_01534
hisH		Imidazole glycerol phosphate synthase subunit HisH	110	110	1	131	1833				A10_00602	A11_00540	A2_02052	A3_01552	A5_00352	A6_01777	A7_01585	A8_02419	A9_02147	B10_02638	B11_01751	B12_02282	B1_01669	B3_00647	B4_02159	B5_00514	B6_00347	B8_02136	B9_02641	C11_01439	C12_00550	C1_00664	C3_00205	C4_00987	C6_02104	C7_02118	C8_01109	C9_00605	D10_02031	D11_00098	D12_02397	D1_01858	D2_00865	D4_01321	D5_01593	D6_00146	D8_00578	E1_01292	E2_01549
group_1383		hypothetical protein	110	110	1	131	1956				A10_00684	A11_00356	A2_01969	A3_01468	A5_02386	A6_02315	A7_01504	A8_02336	A9_02229	B10_02194	B11_01669	B12_01298	B1_01752	B3_00729	B4_02076	B5_00430	B6_00263	B8_02054	B9_02283	C11_01522	C12_00467	C1_00746	C3_00841	C4_01075	C6_01420	C7_00634	C8_01197	C9_00520	D10_01942	D11_00506	D12_02314	D1_01940	D2_00782	D4_01239	D5_01511	D6_00840	D8_00660	E1_01374	E2_01631
feoB_1		Ferrous iron transport protein B	110	113	1.03	131	2015				A10_00725	A11_02534	A2_01928	A3_01425	A5_02344	A6_02356	A7_01463	A8_02295	A9_02270	B10_02151	B11_01627	B12_01258	B1_01793	B3_00770	B4_02035	B5_00389	B6_00222	B8_00519	B9_02240	C11_01563	C12_00426	C1_00786	C3_00798	C4_01112	C6_01383	C7_00671	C8_01234	C9_00479	D10_01905	D11_00549	D12_02273	D1_01979	D2_00743	D4_01200	D5_01472	D6_00801	D8_00722	E1_01414	E2_01671
yicL		putative inner membrane transporter YicL	110	110	1	131	2033				A10_00741	A11_02518	A2_01912	A3_01409	A5_02328	A6_02374	A7_01446	A8_02279	A9_02286	B10_02135	B11_01611	B12_01242	B1_01809	B3_00786	B4_02019	B5_00362	B6_00195	B8_00535	B9_02224	C11_01579	C12_00410	C1_00802	C3_00781	C4_01128	C6_01367	C7_00687	C8_01250	C9_00463	D10_01889	D11_00566	D12_02257	D1_01995	D2_00727	D4_01184	D5_01456	D6_00785	D8_00739	E1_01430	E2_01687
group_1399		Acetyltransferase (GNAT) family protein	110	110	1	131	2052				A10_00755	A11_02504	A2_01898	A3_01395	A5_02314	A6_02388	A7_01432	A8_02265	A9_02300	B10_02121	B11_01597	B12_01227	B1_01823	B3_00800	B4_02005	B5_00348	B6_01946	B8_00933	B9_02210	C11_01593	C12_00396	C1_00816	C3_00767	C4_01142	C6_01353	C7_00701	C8_01264	C9_00449	D10_01875	D11_00580	D12_02243	D1_01148	D2_00715	D4_01172	D5_01444	D6_00773	D8_00753	E1_01444	E2_01701
aspC		Aspartate aminotransferase	110	110	1	131	5867				A10_00878	A11_01868	A2_02445	A3_02574	A5_02485	A6_00355	A7_02476	A8_02230	A9_02393	B10_02335	B11_02492	B12_02425	B1_02601	B3_01934	B4_00307	B5_02218	B6_02299	B8_00078	B9_02421	C11_02477	C12_02632	C1_02547	C3_02218	C4_00144	C6_02408	C7_02251	C8_02310	C9_02390	D10_02156	D11_02082	D12_00258	D1_00192	D2_00205	D4_01103	D5_00261	D6_00162	D8_00265	E1_00259	E2_00361
osmC		OsmC-like protein	110	110	1	131	1136				A10_01085	A11_01093	A2_02130	A3_01696	A5_00923	A6_00230	A7_02554	A8_01652	A9_00655	B10_02528	B11_02399	B12_00938	B1_02010	B3_01841	B4_02370	B5_02061	B6_01570	B8_00741	B9_00024	C11_00965	C12_01556	C1_02025	C3_01722	C4_00853	C6_01753	C7_00054	C8_02193	C9_01788	D10_02391	D11_01550	D12_01327	D1_01248	D2_01755	D4_01421	D5_01833	D6_01490	D8_00024	E1_00036	E2_00040
group_1412		hypothetical protein	110	110	1	131	474				A10_01120	A11_01433	A2_02584	A3_01908	A5_01135	A6_00892	A7_01820	A8_00041	A9_00425	B10_01104	B11_00814	B12_02071	B1_00258	B3_02235	B4_00087	B5_01850	B6_01358	B8_01002	B9_00752	C11_01174	C12_01347	C1_02235	C3_01512	C4_00641	C6_01540	C7_01328	C8_01790	C9_01577	D10_00587	D11_01760	D12_00331	D1_01462	D2_00058	D4_01635	D5_02527	D6_01276	D8_02022	E1_01896	E2_02062
scpB		Segregation and condensation protein B	110	110	1	131	472				A10_01122	A11_01431	A2_02586	A3_01910	A5_01137	A6_00894	A7_01818	A8_00039	A9_00427	B10_01102	B11_00816	B12_02073	B1_00260	B3_02233	B4_00085	B5_01848	B6_01356	B8_01000	B9_00754	C11_01176	C12_01345	C1_02237	C3_01510	C4_00639	C6_01538	C7_01326	C8_01788	C9_01575	D10_00589	D11_01762	D12_00329	D1_01464	D2_00060	D4_01637	D5_02525	D6_01274	D8_02024	E1_01894	E2_02064
group_1414		GtrA-like protein	110	110	1	131	2271				A10_01189	A11_01225	A2_01150	A3_01307	A5_01484	A6_00507	A7_01346	A8_01026	A9_01766	B10_01797	B11_00063	B12_01141	B1_01061	B3_00886	B4_01918	B5_00270	B6_01868	B8_01545	B9_01775	C11_01867	C12_01699	C1_00902	C3_00684	C4_01226	C6_01267	C7_00785	C8_01350	C9_00350	D10_01522	D11_00663	D12_02002	D1_02343	D2_02429	D4_02411	D5_00808	D6_02218	D8_00835	E1_02416	E2_01231
sspP		Staphopain A precursor	110	110	1	131	7716				A10_01320	A11_00484	A2_02472	A3_02601	A5_02458	A6_02258	A7_02511	A8_00205	A9_02366	B10_02308	B11_00360	B12_02452	B1_02628	B3_00159	B4_00015	B5_02191	B6_02326	B8_00105	B9_02394	C11_00016	C12_00222	C1_00015	C3_02183	C4_00117	C6_02381	C7_02278	C8_02283	C9_02363	D10_02183	D11_02046	D12_00231	D1_00165	D2_00178	D4_00300	D5_00234	D6_00189	D8_00238	E1_01738	E2_00300
group_1418		hypothetical protein	110	110	1	131	4428				A10_01337	A11_00582	A2_01730	A3_00881	A5_01915	A6_01286	A7_00821	A8_00804	A9_02542	B10_00600	B11_00166	B12_01551	B1_00187	B3_02431	B4_02491	B5_01377	B6_01212	B8_00429	B9_02093	C11_00706	C12_01119	C1_01154	C3_02365	C4_02240	C6_00740	C7_01575	C8_00595	C9_02175	D10_01056	D11_02385	D12_00488	D1_02149	D2_01938	D4_02063	D5_01672	D6_02115	D8_02262	E1_00743	E2_00738
ydjM		Inner membrane protein YdjM	110	110	1	131	2591				A10_01362	A11_00193	A2_01394	A3_01057	A5_01234	A6_02106	A7_01197	A8_01273	A9_01519	B10_00359	B11_00565	B12_00503	B1_01308	B3_02658	B4_00455	B5_00019	B6_00047	B8_00267	B9_00394	C11_01623	C12_01943	C1_02397	C3_00150	C4_00423	C6_00346	C7_01027	C8_00253	C9_00097	D10_00376	D11_00173	D12_00434	D1_00109	D2_02087	D4_02496	D5_01029	D6_02586	D8_01084	E1_01881	E2_01476
group_1421		Acetyltransferase (GNAT) family protein	110	110	1	131	4458				A10_01460	A11_00559	A2_01705	A3_00860	A5_01936	A6_01309	A7_00844	A8_00781	A9_02565	B10_00579	B11_00187	B12_01531	B1_00164	B3_02454	B4_02470	B5_01398	B6_01231	B8_02592	B9_02072	C11_00730	C12_01095	C1_01134	C3_02341	C4_02261	C6_00761	C7_01596	C8_00574	C9_02155	D10_01035	D11_02409	D12_02481	D1_02127	D2_01961	D4_02040	D5_01694	D6_02093	D8_02239	E1_00722	E2_00717
group_1422		S4 domain protein	110	110	1	131	4653				A10_01487	A11_01451	A2_00205	A3_00711	A5_01776	A6_01456	A7_00992	A8_00633	A9_01313	B10_02074	B11_01141	B12_00900	B1_02389	B3_01645	B4_00635	B5_01545	B6_00129	B8_00955	B9_01703	C11_00878	C12_00948	C1_02408	C3_00306	C4_02127	C6_00905	C7_01734	C8_00429	C9_01256	D10_00888	D11_00285	D12_00624	D1_01117	D2_01162	D4_01018	D5_01325	D6_01142	D8_02416	E1_01485	E2_02242
group_1424		Non-canonical purine NTP pyrophosphatase	110	110	1	131	4590				A10_01502	A11_01854	A2_00165	A3_00752	A5_02044	A6_01416	A7_00951	A8_00673	A9_01273	B10_00193	B11_00141	B12_01423	B1_02349	B3_00445	B4_00595	B5_01505	B6_01338	B8_01032	B9_00209	C11_00838	C12_00987	C1_02447	C3_00086	C4_02164	C6_00868	C7_01771	C8_00466	C9_01216	D10_00927	D11_02608	D12_02539	D1_02018	D2_02069	D4_01931	D5_01802	D6_01985	D8_00956	E1_00614	E2_00609
yydK		putative HTH-type transcriptional regulator YydK	110	110	1	131	6804				A10_01544	A11_00611	A2_00799	A3_02248	A5_00594	A6_02421	A7_02205	A8_01824	A9_01067	B10_01429	B11_01383	B12_00754	B1_02558	B3_02293	B4_01271	B5_00760	B6_00595	B8_01184	B9_01025	C11_02245	C12_00803	C1_01647	C3_01280	C4_01861	C6_01907	C7_02522	C8_01989	C9_00853	D10_01717	D11_01334	D12_01814	D1_00809	D2_01233	D4_00815	D5_01971	D6_01626	D8_01755	E1_02192	E2_01733
lytM_1		Glycyl-glycine endopeptidase LytM precursor	110	110	1	131	6876				A10_01595	A11_00662	A2_00748	A3_02299	A5_00543	A6_02472	A7_02256	A8_01875	A9_01118	B10_01378	B11_01331	B12_00806	B1_02507	B3_02344	B4_01322	B5_00709	B6_00544	B8_01355	B9_00974	C11_02296	C12_00752	C1_01596	C3_01228	C4_01810	C6_01856	C7_02605	C8_01938	C9_00798	D10_01665	D11_01282	D12_01763	D1_00756	D2_01401	D4_00762	D5_02396	D6_01573	D8_01701	E1_02141	E2_01784
yfkN_2		Trifunctional nucleotide phosphoesterase protein YfkN precursor	110	110	1	131	7313				A10_01655	A11_00722	A2_00678	A3_02367	A5_00476	A6_01917	A7_01251	A8_01935	A9_01178	B10_01316	B11_01263	B12_00866	B1_02447	B3_02404	B4_01382	B5_00639	B6_00474	B8_01413	B9_00912	C11_02367	C12_00681	C1_01536	C3_01169	C4_01754	C6_01800	C7_02549	C8_01882	C9_00742	D10_00170	D11_01223	D12_01703	D1_00698	D2_01459	D4_00704	D5_02454	D6_00374	D8_01643	E1_02081	E2_01844
dapA		4-hydroxy-tetrahydrodipicolinate synthase	110	110	1	131	5253				A10_01914	A11_02557	A2_01047	A3_00507	A5_00094	A6_00519	A7_01721	A8_02571	A9_00590	B10_01868	B11_00917	B12_00267	B1_00778	B3_02138	B4_00842	B5_01747	B6_02153	B8_00235	B9_01497	C11_01941	C12_01962	C1_02001	C3_01821	C4_00478	C6_02281	C7_01165	C8_01630	C9_01478	D10_00685	D11_01922	D12_00831	D1_00948	D2_00512	D4_00449	D5_00699	D6_00548	D8_00088	E1_01180	E2_01138
group_1447		hypothetical protein	110	110	1	131	4205				A10_01932	A11_01727	A2_00951	A3_00190	A5_02121	A6_00679	A7_00697	A8_01582	A9_02093	B10_00748	B11_02163	B12_01046	B1_01325	B3_01143	B4_01403	B5_01249	B6_01083	B8_01883	B9_01415	C11_00582	C12_01243	C1_01280	C3_02108	C4_01423	C6_00620	C7_01455	C8_00715	C9_02294	D10_01176	D11_00945	D12_01691	D1_01676	D2_01576	D4_01774	D5_00282	D6_01901	D8_01077	E1_00866	E2_00861
group_1467		RNA polymerase factor sigma-70	110	110	1	131	3747				A10_02106	A11_01057	A2_01640	A3_01961	A5_02616	A6_01512	A7_00102	A8_01313	A9_00092	B10_00018	B11_00484	B12_01363	B1_01603	B3_01421	B4_01681	B5_00949	B6_00785	B8_02348	B9_00360	C11_00311	C12_02514	C1_00081	C3_00126	C4_01685	C6_02474	C7_01827	C8_01037	C9_02124	D10_00116	D11_00149	D12_01413	D1_00594	D2_00668	D4_02105	D5_01101	D6_00653	D8_01437	E1_01128	E2_00433
group_1469		hypothetical protein	110	110	1	131	5164				A10_02128	A11_00794	A2_02268	A3_00583	A5_01648	A6_02061	A7_01126	A8_00559	A9_01441	B10_01942	B11_00991	B12_02204	B1_00704	B3_01512	B4_00768	B5_01671	B6_02026	B8_00470	B9_01571	C11_02016	C12_02037	C1_01927	C3_01895	C4_01999	C6_01033	C7_01605	C8_01057	C9_01402	D10_00762	D11_01848	D12_00757	D1_00572	D2_00608	D4_00485	D5_01079	D6_00622	D8_02547	E1_01620	E2_00082
tatAy		Sec-independent protein translocase protein TatAy	110	110	1	131	6268				A10_02438	A11_02194	A2_00878	A3_02454	A5_00675	A6_00149	A7_02374	A8_02118	A9_00977	B10_01521	B11_01466	B12_00669	B1_02178	B3_02027	B4_01181	B5_00846	B6_00680	B8_01272	B9_01119	C11_02545	C12_02234	C1_01732	C3_01359	C4_01946	C6_01992	C7_02437	C8_02069	C9_00934	D10_01799	D11_01412	D12_01879	D1_00894	D2_01318	D4_00901	D5_02056	D6_01711	D8_02612	E1_02279	E2_02176
yusV_2		putative siderophore transport system ATP-binding protein YusV	110	110	1	131	3985				A10_02469	A11_01662	A2_01433	A3_02158	A5_02185	A6_00605	A7_00611	A8_01517	A9_02013	B10_00834	B11_01819	B12_01707	B1_01390	B3_01208	B4_01468	B5_01161	B6_00995	B8_01818	B9_01330	C11_00519	C12_02381	C1_01345	C3_02044	C4_01489	C6_00554	C7_01389	C8_00781	C9_01928	D10_01242	D11_02269	D12_01626	D1_01763	D2_01663	D4_01861	D5_02175	D6_01814	D8_01231	E1_00930	E2_00925
arsB		Arsenical pump membrane protein	110	110	1	131	1080				A10_00348	A11_00307	A2_02081	A3_01647	A5_00874	A6_01104	A7_01232	A8_01603	A9_00606	B10_02476	B11_02449	B12_00113	B1_02059	B3_01890	B4_02419	B5_02111	B6_01620	B8_00791	B9_00076	C11_00916	C12_01605	C1_01061	C3_00935	C4_02354	C6_00131	C7_00491	C8_01072	C9_01837	D10_00229	D11_00391	D12_01376	D1_00243	D2_00311	D4_00103	D5_00398	D6_00279	D8_01121	E1_00085	E2_00528
group_1531		hypothetical protein	110	110	1	131	3813				A10_02058	A11_02048	A2_01593	A3_02008	A5_02663	A6_01559	A7_00448	A8_01361	A9_01848	B10_00065	B11_01978	B12_01867	B1_01555	B3_01373	B4_01633	B5_00997	B6_00831	B8_02302	B9_00546	C11_00360	C12_02467	C1_01505	C3_00917	C4_01639	C6_02428	C7_01873	C8_00991	C9_02077	D10_01395	D11_00433	D12_01461	D1_02440	D2_02601	D4_02152	D5_00020	D6_01052	D8_01390	E1_01080	E2_01075
mvaA		3-hydroxy-3-methylglutaryl-coenzyme A reductase	110	110	1	131	2021				A10_00730	A11_02529	A2_01923	A3_01420	A5_02339	A6_02361	A7_01458	A8_02290	A9_02275	B10_02146	B11_01622	B12_01253	B1_01798	B3_00775	B4_02030	B5_00384	B6_00217	B8_00524	B9_02235	C11_01568	C12_00421	C1_00791	C3_00792	C4_01117	C6_01378	C7_00676	C8_01239	C9_00474	D10_01900	D11_00555	D12_02268	D1_01984	D2_00738	D4_01195	D5_01467	D6_00796	D8_00727	E1_01419	E2_01676
divIB		Cell division protein DivIB	110	110	1	131	4645				A10_01480	A11_01458	A2_00198	A3_00718	A5_01783	A6_01449	A7_00985	A8_00640	A9_01306	B10_02081	B11_01148	B12_00907	B1_02382	B3_01652	B4_00628	B5_01538	B6_00136	B8_00962	B9_01710	C11_00871	C12_00955	C1_02415	C3_00299	C4_02134	C6_00898	C7_01741	C8_00436	C9_01249	D10_00895	D11_00278	D12_00617	D1_01124	D2_01155	D4_01025	D5_01332	D6_01135	D8_02409	E1_01478	E2_02235
group_1585		UDP-glucose 4-epimerase	110	110	1	131	2257				A10_01178	A11_01214	A2_01139	A3_01318	A5_01495	A6_00496	A7_01357	A8_01015	A9_01777	B10_01808	B11_00052	B12_01152	B1_01050	B3_00875	B4_01929	B5_00281	B6_01879	B8_01534	B9_01764	C11_01878	C12_01688	C1_00891	C3_00695	C4_01215	C6_01278	C7_00774	C8_01339	C9_00377	D10_01533	D11_00652	D12_01991	D1_02332	D2_02418	D4_02400	D5_00819	D6_02229	D8_00824	E1_02427	E2_01220
ywlC_1		Threonylcarbamoyl-AMP synthase	110	110	1	131	2661				A10_00089	A11_00220	A2_00055	A3_02747	A5_00207	A6_00046	A7_02647	A8_02628	A9_00054	B10_00126	B11_00257	B12_00204	B1_00121	B3_00090	B4_02633	B5_02381	B6_02419	B8_02536	B9_00166	C11_02666	C12_00053	C1_00451	C3_00454	C4_02552	C6_02544	C7_00258	C8_02498	C9_02497	D10_02525	D11_00015	D12_00162	D1_00994	D2_00407	D4_00196	D5_01228	D6_02425	D8_02893	E1_00225	E2_02489
group_1597		hypothetical protein	110	110	1	131	2663				A10_00091	A11_00222	A2_00053	A3_02745	A5_00205	A6_00048	A7_02645	A8_02626	A9_00052	B10_00124	B11_00259	B12_00202	B1_00119	B3_00092	B4_02631	B5_02379	B6_02421	B8_02534	B9_00164	C11_02664	C12_00051	C1_00449	C3_00452	C4_02554	C6_02542	C7_00256	C8_02496	C9_02495	D10_02527	D11_00013	D12_00160	D1_00996	D2_00405	D4_00194	D5_01226	D6_02427	D8_02889	E1_00223	E2_02491
group_1599		putative hydrolase	110	110	1	131	2689				A10_00115	A11_00246	A2_00029	A3_02721	A5_00181	A6_00072	A7_02621	A8_02602	A9_00028	B10_00100	B11_00283	B12_00178	B1_00095	B3_00116	B4_02607	B5_02355	B6_02445	B8_02509	B9_00140	C11_02640	C12_00027	C1_00142	C3_00352	C4_02578	C6_02518	C7_00232	C8_02472	C9_02471	D10_02551	D11_00378	D12_00136	D1_01572	D2_00380	D4_00169	D5_01201	D6_02452	D8_02865	E1_00199	E2_02515
rnhB		Ribonuclease HII	110	110	1	131	4715				A10_00138	A11_00999	A2_02346	A3_00658	A5_01723	A6_01980	A7_01045	A8_00480	A9_01367	B10_02021	B11_01087	B12_02125	B1_00625	B3_01591	B4_00689	B5_01598	B6_02099	B8_02433	B9_01650	C11_02094	C12_02115	C1_01848	C3_02467	C4_02074	C6_00958	C7_01680	C8_00376	C9_01308	D10_00836	D11_02485	D12_00678	D1_02225	D2_02310	D4_02314	D5_02286	D6_02312	D8_02470	E1_01538	E2_02295
group_1602		rod shape-determining protein MreD	110	110	1	131	640				A10_00234	A11_01979	A2_02192	A3_01758	A5_00985	A6_00745	A7_01967	A8_01715	A9_00718	B10_01252	B11_00665	B12_01923	B1_01947	B3_01778	B4_02307	B5_01999	B6_01508	B8_00678	B9_00604	C11_01027	C12_01494	C1_02087	C3_01660	C4_00790	C6_01690	C7_00104	C8_02130	C9_01724	D10_00439	D11_01612	D12_01265	D1_01311	D2_01818	D4_01484	D5_01896	D6_01427	D8_01875	E1_02044	E2_01914
xerD_1		Tyrosine recombinase XerD	110	110	1	131	3859				A10_00420	A11_01516	A2_01545	A3_02047	A5_02701	A6_01621	A7_00496	A8_01406	A9_01902	B10_00946	B11_01931	B12_01818	B1_01501	B3_01319	B4_01579	B5_01049	B6_00883	B8_02262	B9_01218	C11_00408	C12_02419	C1_01456	C3_01003	C4_01600	C6_00383	C7_01912	C8_00952	C9_02039	D10_01353	D11_00913	D12_01515	D1_02480	D2_02561	D4_02192	D5_00060	D6_00431	D8_01342	E1_01041	E2_01036
group_1615		hypothetical protein	110	110	1	131	3896				A10_00453	A11_01584	A2_01512	A3_02080	A5_02264	A6_01654	A7_00529	A8_01439	A9_01935	B10_00913	B11_01898	B12_01785	B1_01468	B3_01286	B4_01546	B5_01082	B6_00916	B8_02227	B9_01251	C11_00441	C12_02303	C1_01423	C3_01951	C4_01567	C6_00476	C7_01945	C8_00859	C9_02006	D10_01320	D11_02191	D12_01548	D1_02515	D2_02526	D4_02227	D5_00095	D6_00396	D8_01309	E1_01008	E2_01003
nuoL		NADH-quinone oxidoreductase subunit L	110	110	1	131	3657				A10_00527	A11_02116	A2_00373	A3_00089	A5_00753	A6_02561	A7_00205	A8_02040	A9_00899	B10_00295	B11_01547	B12_00585	B1_02100	B3_02105	B4_01103	B5_02539	B6_00013	B8_00338	B9_00436	C11_00173	C12_02155	C1_00284	C3_00264	C4_00284	C6_00107	C7_00369	C8_00080	C9_01017	D10_00204	D11_00243	D12_00408	D1_01034	D2_00955	D4_00549	D5_00536	D6_01012	D8_00433	E1_00429	E2_02097
group_1627		Lactonase drp35	110	110	1	131	1816				A10_00586	A11_00524	A2_02066	A3_01565	A5_00365	A6_01790	A7_01599	A8_02435	A9_02131	B10_02624	B11_01765	B12_02295	B1_01653	B3_00631	B4_02175	B5_00523	B6_00356	B8_02149	B9_02627	C11_01425	C12_00564	C1_00651	C3_00197	C4_00978	C6_02113	C7_02109	C8_01100	C9_00613	D10_02040	D11_00106	D12_02410	D1_01845	D2_00878	D4_01335	D5_01606	D6_00133	D8_00565	E1_01278	E2_01535
secY2		Accessory Sec system protein translocase subunit SecY2	110	110	1	131	1883				A10_00624	A11_00882	A2_02031	A3_01530	A5_00331	A6_01756	A7_01564	A8_02397	A9_02169	B10_02254	B11_01730	B12_02261	B1_01691	B3_00669	B4_02137	B5_00493	B6_00326	B8_02114	B9_02343	C11_01460	C12_00529	C1_00685	C3_00228	C4_01013	C6_02078	C7_02144	C8_01135	C9_00582	D10_02005	D11_00075	D12_02375	D1_01880	D2_00843	D4_01299	D5_01571	D6_00900	D8_00600	E1_01313	E2_01570
bceB_2		Bacitracin export permease protein BceB	110	110	1	131	1922				A10_00656	A11_00328	A2_01999	A3_01498	A5_02416	A6_02287	A7_01532	A8_02365	A9_02201	B10_02222	B11_01698	B12_01327	B1_01723	B3_00701	B4_02105	B5_00461	B6_00294	B8_02082	B9_02311	C11_01492	C12_00497	C1_00717	C3_00872	C4_01045	C6_02046	C7_02176	C8_01167	C9_00550	D10_01972	D11_00475	D12_02343	D1_01912	D2_00811	D4_01267	D5_01539	D6_00868	D8_00632	E1_01345	E2_01602
group_1630		hypothetical protein	110	110	1	131	1966				A10_00691	A11_00363	A2_01962	A3_01460	A5_02378	A6_02322	A7_01497	A8_02329	A9_02236	B10_02187	B11_01662	B12_01291	B1_01759	B3_00736	B4_02069	B5_00422	B6_00255	B8_02047	B9_02276	C11_01529	C12_00460	C1_00753	C3_00834	C4_01082	C6_01413	C7_00641	C8_01204	C9_00513	D10_01935	D11_00513	D12_02307	D1_01947	D2_00775	D4_01232	D5_01504	D6_00833	D8_00667	E1_01381	E2_01638
group_1635		Thioredoxin	110	110	1	131	2031				A10_00739	A11_02520	A2_01914	A3_01411	A5_02330	A6_02372	A7_01448	A8_02281	A9_02284	B10_02137	B11_01613	B12_01244	B1_01807	B3_00784	B4_02021	B5_00364	B6_00197	B8_00533	B9_02226	C11_01577	C12_00412	C1_00800	C3_00783	C4_01126	C6_01369	C7_00685	C8_01248	C9_00465	D10_01891	D11_00564	D12_02259	D1_01993	D2_00729	D4_01186	D5_01458	D6_00787	D8_00737	E1_01428	E2_01685
ybiV		Sugar phosphatase YbiV	110	110	1	131	2046				A10_00751	A11_02508	A2_01902	A3_01399	A5_02318	A6_02384	A7_01436	A8_02269	A9_02296	B10_02125	B11_01601	B12_01231	B1_01819	B3_00796	B4_02009	B5_00352	B6_01950	B8_00929	B9_02214	C11_01589	C12_00400	C1_00812	C3_00771	C4_01138	C6_01357	C7_00697	C8_01260	C9_00453	D10_01879	D11_00576	D12_02247	D1_02003	D2_00719	D4_01176	D5_01448	D6_00777	D8_00749	E1_01440	E2_01697
glpE_1		Thiosulfate sulfurtransferase GlpE	110	110	1	131	1096				A10_00780	A11_00293	A2_02095	A3_01661	A5_00888	A6_00265	A7_02589	A8_01617	A9_00620	B10_02492	B11_02435	B12_00130	B1_02045	B3_01876	B4_02405	B5_02096	B6_01605	B8_00777	B9_00060	C11_00930	C12_01591	C1_00238	C3_00949	C4_00888	C6_01788	C7_00089	C8_02228	C9_01823	D10_02427	D11_00405	D12_01362	D1_00257	D2_00297	D4_00089	D5_00412	D6_00293	D8_00060	E1_00071	E2_00005
rsuA		Ribosomal small subunit pseudouridine synthase A	110	110	1	131	1102				A10_00784	A11_00289	A2_02099	A3_01665	A5_00892	A6_00261	A7_02585	A8_01621	A9_00624	B10_02496	B11_02430	B12_00134	B1_02041	B3_01872	B4_02401	B5_02092	B6_01601	B8_00772	B9_00056	C11_00934	C12_01587	C1_00242	C3_00953	C4_00884	C6_01784	C7_00085	C8_02224	C9_01819	D10_02423	D11_00409	D12_01358	D1_00262	D2_00292	D4_00084	D5_00417	D6_00298	D8_00055	E1_00067	E2_00009
accB_2		Biotin carboxyl carrier protein of acetyl-CoA carboxylase	110	110	1	131	598				A10_00809	A11_01938	A2_02232	A3_01798	A5_01025	A6_00785	A7_01927	A8_01756	A9_00759	B10_01212	B11_00705	B12_01963	B1_01906	B3_01737	B4_02266	B5_01958	B6_01467	B8_00638	B9_00644	C11_01067	C12_01454	C1_02127	C3_01620	C4_00750	C6_01649	C7_00144	C8_02528	C9_01684	D10_00479	D11_01652	D12_01224	D1_01351	D2_01858	D4_01524	D5_01936	D6_01387	D8_01915	E1_02004	E2_01954
kipI_2		Kinase A inhibitor	110	110	1	131	600				A10_00811	A11_01940	A2_02230	A3_01796	A5_01023	A6_00783	A7_01929	A8_01754	A9_00757	B10_01214	B11_00703	B12_01961	B1_01908	B3_01739	B4_02268	B5_01960	B6_01469	B8_00640	B9_00642	C11_01065	C12_01456	C1_02125	C3_01622	C4_00752	C6_01651	C7_00142	C8_02530	C9_01686	D10_00477	D11_01650	D12_01226	D1_01349	D2_01856	D4_01522	D5_01934	D6_01389	D8_01913	E1_02006	E2_01952
group_1648		hypothetical protein	110	110	1	131	5297				A10_00850	A11_02029	A2_00327	A3_00127	A5_02577	A6_00984	A7_00148	A8_02202	A9_02421	B10_02419	B11_02585	B12_00418	B1_02573	B3_01906	B4_00279	B5_02309	B6_02208	B8_00391	B9_02505	C11_02392	C12_02548	C1_02632	C3_02306	C4_00168	C6_00233	C7_00547	C8_02334	C9_02581	D10_02073	D11_02170	D12_00286	D1_00402	D2_00556	D4_00406	D5_00489	D6_00504	D8_00304	E1_00284	E2_00386
artQ		Arginine transport system permease protein ArtQ	110	110	1	131	7775				A10_00889	A11_00937	A2_00265	A3_00003	A5_00169	A6_02635	A7_00030	A8_00263	A9_00122	B10_00219	B11_00437	B12_00523	B1_00301	B3_00293	B4_00192	B5_02444	B6_02595	B8_00898	B9_00284	C11_00117	C12_00242	C1_00506	C3_01062	C4_02507	C6_00030	C7_00453	C8_00050	C9_02613	D10_00058	D11_01006	D12_00030	D1_00636	D2_01036	D4_00590	D5_01143	D6_00931	D8_00347	E1_00373	E2_00257
yabJ		Enamine/imine deaminase	110	110	1	131	3709				A10_00950	A11_01021	A2_00497	A3_00227	A5_00123	A6_01021	A7_00288	A8_00297	A9_00229	B10_00416	B11_00541	B12_00459	B1_00577	B3_00554	B4_00396	B5_02573	B6_00109	B8_00852	B9_00493	C11_00202	C12_00317	C1_00412	C3_00380	C4_00352	C6_00201	C7_01093	C8_00126	C9_02679	D10_00299	D11_00332	D12_00547	D1_01074	D2_01066	D4_00959	D5_01266	D6_01097	D8_00929	E1_00549	E2_00479
ssaA_1		Staphylococcal secretory antigen SsaA precursor	110	110	1	131	4008				A10_00996	A11_01682	A2_01413	A3_02178	A5_02165	A6_00585	A7_00631	A8_01537	A9_02033	B10_00814	B11_01799	B12_01687	B1_01370	B3_01188	B4_01448	B5_01181	B6_01015	B8_01838	B9_01350	C11_00539	C12_02401	C1_01325	C3_02064	C4_01469	C6_00574	C7_01409	C8_00761	C9_01907	D10_01222	D11_02289	D12_01646	D1_01743	D2_01643	D4_01841	D5_02155	D6_01834	D8_01211	E1_00910	E2_00905
rnhC		Ribonuclease HIII	110	110	1	131	4578				A10_01003	A11_02261	A2_00154	A3_00763	A5_02033	A6_01405	A7_00940	A8_00684	A9_01262	B10_00204	B11_00130	B12_01434	B1_02338	B3_00456	B4_00584	B5_01494	B6_01327	B8_01021	B9_00198	C11_00827	C12_00998	C1_02458	C3_00075	C4_02175	C6_00857	C7_01782	C8_00477	C9_01205	D10_00938	D11_02597	D12_02550	D1_02029	D2_02058	D4_01942	D5_01791	D6_01996	D8_00967	E1_00625	E2_00620
trpC		Indole-3-glycerol phosphate synthase	110	110	1	131	5227				A10_01053	A11_01160	A2_00408	A3_00531	A5_01597	A6_00633	A7_00252	A8_00610	A9_01492	B10_01891	B11_00940	B12_00244	B1_00755	B3_01461	B4_00819	B5_01722	B6_01975	B8_00212	B9_01520	C11_01965	C12_01986	C1_01978	C3_01844	C4_00454	C6_02305	C7_01141	C8_01606	C9_01454	D10_00709	D11_01899	D12_00808	D1_01221	D2_00489	D4_00472	D5_00722	D6_00571	D8_00111	E1_01671	E2_00133
yhdN_2		General stress protein 69	110	110	1	131	479				A10_01116	A11_01437	A2_02580	A3_01904	A5_01131	A6_00888	A7_01824	A8_00045	A9_00421	B10_01108	B11_00810	B12_02067	B1_00254	B3_02239	B4_00091	B5_01854	B6_01362	B8_01006	B9_00748	C11_01170	C12_01351	C1_02231	C3_01516	C4_00645	C6_01544	C7_01332	C8_01794	C9_01581	D10_00583	D11_01756	D12_00335	D1_01458	D2_00054	D4_01631	D5_02531	D6_01280	D8_02018	E1_01900	E2_02058
opuCA		Carnitine transport ATP-binding protein OpuCA	110	110	1	131	2250				A10_01172	A11_01208	A2_01133	A3_01324	A5_01501	A6_00490	A7_01363	A8_01009	A9_01783	B10_01814	B11_00046	B12_01158	B1_01044	B3_00869	B4_01935	B5_00287	B6_01885	B8_01528	B9_01758	C11_01884	C12_01682	C1_00885	C3_00701	C4_01209	C6_01284	C7_00768	C8_01333	C9_00383	D10_01539	D11_00646	D12_01985	D1_02326	D2_02412	D4_02394	D5_00825	D6_02235	D8_00818	E1_02433	E2_01214
bioF		8-amino-7-oxononanoate synthase/2-amino-3-ketobutyrate coenzyme A ligase	110	110	1	131	2279				A10_01195	A11_01231	A2_01156	A3_01301	A5_01478	A6_00337	A7_01340	A8_01032	A9_01760	B10_01791	B11_00069	B12_01135	B1_01067	B3_00892	B4_01912	B5_00264	B6_01862	B8_01551	B9_01781	C11_01861	C12_01705	C1_00908	C3_00678	C4_01230	C6_01263	C7_00789	C8_01354	C9_00344	D10_01516	D11_00669	D12_02008	D1_02349	D2_02435	D4_02417	D5_00802	D6_02212	D8_00841	E1_02410	E2_01237
hlgB		Gamma-hemolysin component B precursor	110	110	1	131	2285				A10_01198	A11_01234	A2_01159	A3_01298	A5_01475	A6_00334	A7_01337	A8_01035	A9_01757	B10_01788	B11_00072	B12_01132	B1_01070	B3_00895	B4_01909	B5_00261	B6_01859	B8_01554	B9_01784	C11_01858	C12_01708	C1_00911	C3_00675	C4_01233	C6_01260	C7_00792	C8_01357	C9_00341	D10_01513	D11_00672	D12_02011	D1_02352	D2_02438	D4_02420	D5_00799	D6_02209	D8_00844	E1_02407	E2_01240
ytmI		putative N-acetyltransferase YtmI	110	110	1	131	2310				A10_01218	A11_01254	A2_01179	A3_01278	A5_01455	A6_00314	A7_01317	A8_01055	A9_01737	B10_01768	B11_02132	B12_01112	B1_01090	B3_00915	B4_01889	B5_00241	B6_01839	B8_01574	B9_01804	C11_01838	C12_01728	C1_00931	C3_00655	C4_01253	C6_01240	C7_00812	C8_01377	C9_00323	D10_01493	D11_00692	D12_02031	D1_02372	D2_02458	D4_02440	D5_00779	D6_02189	D8_00864	E1_02387	E2_01260
emrB_1		Multidrug export protein EmrB	110	110	1	131	2371				A10_01267	A11_01303	A2_01229	A3_01230	A5_01407	A6_00530	A7_02033	A8_01104	A9_01688	B10_01720	B11_02086	B12_00989	B1_01139	B3_00964	B4_01840	B5_00194	B6_01793	B8_01627	B9_01852	C11_01788	C12_01778	C1_01007	C3_00604	C4_01304	C6_01189	C7_00863	C8_01428	C9_00271	D10_01442	D11_00740	D12_02083	D1_00281	D2_02257	D4_00282	D5_00859	D6_00673	D8_00453	E1_00480	E2_01310
pheA		P-protein	110	110	1	131	7709				A10_01313	A11_00491	A2_02465	A3_02594	A5_02465	A6_02251	A7_02504	A8_00212	A9_02373	B10_02315	B11_00367	B12_02445	B1_02621	B3_00152	B4_00008	B5_02198	B6_02319	B8_00098	B9_02401	C11_00009	C12_00229	C1_00008	C3_02190	C4_00124	C6_02388	C7_02271	C8_02290	C9_02370	D10_02176	D11_02053	D12_00238	D1_00172	D2_00185	D4_00293	D5_00241	D6_00182	D8_00245	E1_01745	E2_00293
group_1677		Staphostatin A	110	110	1	131	7715				A10_01319	A11_00485	A2_02471	A3_02600	A5_02459	A6_02257	A7_02510	A8_00206	A9_02367	B10_02309	B11_00361	B12_02451	B1_02627	B3_00158	B4_00014	B5_02192	B6_02325	B8_00104	B9_02395	C11_00015	C12_00223	C1_00014	C3_02184	C4_00118	C6_02382	C7_02277	C8_02284	C9_02364	D10_02182	D11_02047	D12_00232	D1_00166	D2_00179	D4_00299	D5_00235	D6_00188	D8_00239	E1_01739	E2_00299
yjbI		Group 2 truncated hemoglobin YjbI	110	110	1	131	4409				A10_01353	A11_00598	A2_01746	A3_00897	A5_01899	A6_01270	A7_00805	A8_00820	A9_02526	B10_00639	B11_02271	B12_01570	B1_00203	B3_02415	B4_02507	B5_01358	B6_01193	B8_00447	B9_02132	C11_00690	C12_01135	C1_01173	C3_02381	C4_02224	C6_00724	C7_01559	C8_00611	C9_02191	D10_01072	D11_02369	D12_00472	D1_02167	D2_01920	D4_02081	D5_01654	D6_02133	D8_02278	E1_00759	E2_00754
mtlA		PTS system mannitol-specific EIICB component	110	110	1	131	2614				A10_01407	A11_01529	A2_00090	A3_00257	A5_00042	A6_00009	A7_00334	A8_00386	A9_00328	B10_00459	B11_00611	B12_00882	B1_00905	B3_01038	B4_00938	B5_02416	B6_02384	B8_02571	B9_00523	C11_00240	C12_00088	C1_00986	C3_00424	C4_02517	C6_00265	C7_00580	C8_00210	C9_02532	D10_00330	D11_00051	D12_01037	D1_01101	D2_01109	D4_00999	D5_01306	D6_02390	D8_02932	E1_00581	E2_02454
group_1681		hypothetical protein	110	110	1	131	4527				A10_01431	A11_02302	A2_00113	A3_00804	A5_01992	A6_01364	A7_00899	A8_00725	A9_01221	B10_00522	B11_00089	B12_01475	B1_02297	B3_02510	B4_00543	B5_01453	B6_01286	B8_02648	B9_02015	C11_00786	C12_01039	C1_02499	C3_00034	C4_02316	C6_00816	C7_00291	C8_00518	C9_01093	D10_00979	D11_02556	D12_02591	D1_02070	D2_02017	D4_01983	D5_01750	D6_02037	D8_02183	E1_00666	E2_00661
group_1682		hypothetical protein	110	110	1	131	7748				A10_01530	A11_00455	A2_02501	A3_00334	A5_00217	A6_01065	A7_00393	A8_00363	A9_02337	B10_02279	B11_00331	B12_02481	B1_02657	B3_00188	B4_00044	B5_02162	B6_02355	B8_00134	B9_02365	C11_00045	C12_00193	C1_00044	C3_02151	C4_00023	C6_02352	C7_02307	C8_02254	C9_02334	D10_02212	D11_02014	D12_00202	D1_00136	D2_00148	D4_00329	D5_00204	D6_00218	D8_00209	E1_01709	E2_00329
group_1692		hypothetical protein	110	110	1	131	6846			Hypothetical protein with no hits to refseq/uniprot/clusters/cdd/tigrfams/pfam overlapping another protein with hits	A10_01572	A11_00639	A2_00771	A3_02276	A5_00566	A6_02449	A7_02233	A8_01852	A9_01095	B10_01401	B11_01355	B12_00783	B1_02530	B3_02321	B4_01299	B5_00732	B6_00567	B8_01331	B9_00997	C11_02273	C12_00775	C1_01619	C3_01251	C4_01833	C6_01879	C7_02628	C8_01961	C9_00822	D10_01688	D11_01305	D12_01786	D1_00780	D2_01377	D4_00786	D5_02372	D6_01597	D8_01725	E1_02164	E2_01761
ycjS_2		putative oxidoreductase YcjS	110	110	1	131	6870				A10_01589	A11_00656	A2_00754	A3_02293	A5_00549	A6_02466	A7_02250	A8_01869	A9_01112	B10_01384	B11_01337	B12_00800	B1_02513	B3_02338	B4_01316	B5_00715	B6_00550	B8_01349	B9_00980	C11_02290	C12_00758	C1_01602	C3_01234	C4_01816	C6_01862	C7_02611	C8_01944	C9_00804	D10_01671	D11_01288	D12_01769	D1_00762	D2_01395	D4_00768	D5_02390	D6_01579	D8_01707	E1_02147	E2_01778
ipdC		Indole-3-pyruvate decarboxylase	110	110	1	131	6901				A10_01613	A11_00680	A2_00722	A3_02325	A5_00518	A6_02490	A7_02274	A8_01893	A9_01136	B10_01360	B11_01305	B12_00824	B1_02489	B3_02362	B4_01340	B5_00684	B6_00519	B8_01371	B9_00956	C11_02323	C12_00725	C1_01578	C3_01210	C4_01792	C6_01838	C7_02587	C8_01920	C9_00781	D10_01646	D11_01264	D12_01745	D1_00740	D2_01417	D4_00746	D5_02412	D6_01557	D8_01685	E1_02123	E2_01802
argC		N-acetyl-gamma-glutamyl-phosphate reductase	110	110	1	131	6905				A10_01617	A11_00684	A2_00718	A3_02329	A5_00514	A6_02494	A7_02278	A8_01897	A9_01140	B10_01356	B11_01301	B12_00828	B1_02485	B3_02366	B4_01344	B5_00680	B6_00515	B8_01375	B9_00952	C11_02327	C12_00721	C1_01574	C3_01206	C4_01788	C6_01834	C7_02583	C8_01916	C9_00777	D10_00135	D11_01260	D12_01741	D1_00736	D2_01421	D4_00742	D5_02416	D6_01553	D8_01681	E1_02119	E2_01806
argB		Acetylglutamate kinase	110	110	1	131	6907				A10_01619	A11_00686	A2_00716	A3_02331	A5_00512	A6_02496	A7_02280	A8_01899	A9_01142	B10_01354	B11_01299	B12_00830	B1_02483	B3_02368	B4_01346	B5_00678	B6_00513	B8_01377	B9_00950	C11_02329	C12_00719	C1_01572	C3_01204	C4_01786	C6_01832	C7_02581	C8_01914	C9_00775	D10_00137	D11_01258	D12_01739	D1_00734	D2_01423	D4_00740	D5_02418	D6_01551	D8_01679	E1_02117	E2_01808
group_1699		hypothetical protein	110	110	1	131	7344				A10_01631	A11_00698	A2_00704	A3_02343	A5_00500	A6_02509	A7_02292	A8_01911	A9_01154	B10_01342	B11_01287	B12_00842	B1_02471	B3_02380	B4_01358	B5_00666	B6_00501	B8_01389	B9_00938	C11_02341	C12_00707	C1_01560	C3_01194	C4_01776	C6_01822	C7_02571	C8_01904	C9_00765	D10_00147	D11_01248	D12_01727	D1_00722	D2_01435	D4_00728	D5_02430	D6_01539	D8_01667	E1_02105	E2_01820
purN		Phosphoribosylglycinamide formyltransferase	110	110	1	131	4499				A10_01716	A11_02327	A2_01674	A3_00828	A5_01967	A6_01340	A7_00875	A8_00750	A9_02596	B10_00546	B11_00218	B12_01499	B1_02272	B3_02485	B4_02439	B5_01429	B6_01262	B8_02624	B9_02039	C11_00761	C12_01064	C1_02524	C3_00010	C4_02292	C6_00792	C7_00315	C8_00542	C9_01069	D10_01003	D11_02532	D12_02450	D1_02094	D2_01993	D4_02007	D5_01726	D6_02061	D8_02208	E1_00691	E2_00686
purC		Phosphoribosylaminoimidazole-succinocarboxamide synthase	110	114	1.04	131	4493				A10_01722	A11_02333	A2_01680	A3_00834	A5_01961	A6_01334	A7_00869	A8_00756	A9_02590	B10_00552	B11_00212	B12_01505	B1_02266 B1_02265	B3_02479	B4_02445	B5_01423	B6_01256	B8_02618	B9_02045	C11_00755	C12_01070	C1_02530	C3_00004 C3_00003	C4_02286	C6_00786	C7_00321	C8_00548	C9_01063	D10_01009	D11_02526	D12_02456	D1_02100	D2_01987	D4_02013	D5_01720	D6_02067	D8_02214	E1_00697	E2_00692
slyA_1		Transcriptional regulator SlyA	110	110	1	131	4473				A10_01826	A11_02347	A2_01694	A3_00849	A5_01947	A6_01320	A7_00855	A8_00770	A9_02576	B10_00568	B11_00198	B12_01520	B1_00153	B3_02465	B4_02459	B5_01409	B6_01242	B8_02604	B9_02061	C11_00741	C12_01084	C1_01123	C3_02330	C4_02272	C6_00772	C7_00336	C8_00563	C9_02144	D10_01024	D11_02420	D12_02470	D1_02115	D2_01973	D4_02028	D5_01706	D6_02081	D8_02228	E1_00711	E2_00706
cca		CCA-adding enzyme	110	110	1	131	3106				A10_01854	A11_02386	A2_02621	A3_00446	A5_01173	A6_00927	A7_01785	A8_02511	A9_00530	B10_01066	B11_00855	B12_00019	B1_00839	B3_02198	B4_00902	B5_01809	B6_02506	B8_00034	B9_00790	C11_01277	C12_00136	C1_02702	C3_01759	C4_00539	C6_02220	C7_01226	C8_01691	C9_01542	D10_00623	D11_01984	D12_00891	D1_02569	D2_00250	D4_00034	D5_00148	D6_00035	D8_02060	E1_02505	E2_02411
der_1		GTPase Der	110	110	1	131	3121				A10_01870	A11_02370	A2_00436	A3_00462	A5_01189	A6_00943	A7_01769	A8_02527	A9_00546	B10_01050	B11_00871	B12_00035	B1_00823	B3_02182	B4_00886	B5_01792	B6_02523	B8_00050	B9_00806	C11_01293	C12_00152	C1_02686	C3_01775	C4_00523	C6_02236	C7_01210	C8_01675	C9_01526	D10_00639	D11_01968	D12_00875	D1_02585	D2_00234	D4_00050	D5_00132	D6_00019	D8_02076	E1_02521	E2_02395
tdcB		L-threonine dehydratase catabolic TdcB	110	110	1	131	3124				A10_01873	A11_02597	A2_00433	A3_00465	A5_01192	A6_00946	A7_01766	A8_02530	A9_00549	B10_01047	B11_00874	B12_00038	B1_00820	B3_02179	B4_00883	B5_01789	B6_02526	B8_00053	B9_00809	C11_01296	C12_00155	C1_02683	C3_01778	C4_00520	C6_02239	C7_01207	C8_01672	C9_01523	D10_00642	D11_01965	D12_00872	D1_02588	D2_00231	D4_00053	D5_00129	D6_00016	D8_02079	E1_02524	E2_02392
ywnA		Putative HTH-type transcriptional regulator YwnA	110	110	1	131	3828				A10_02045	A11_02057	A2_01580	A3_02021	A5_02676	A6_01572	A7_00461	A8_01374	A9_01861	B10_00971	B11_01965	B12_01854	B1_01542	B3_01360	B4_01620	B5_01010	B6_00844	B8_02289	B9_01193	C11_00373	C12_02454	C1_01492	C3_00930	C4_01626	C6_00357	C7_01886	C8_00978	C9_02064	D10_01382	D11_00446	D12_01474	D1_02453	D2_02588	D4_02165	D5_00033	D6_01065	D8_01377	E1_01067	E2_01062
cls_1		Cardiolipin synthase	110	110	1	131	5165				A10_02127	A11_00793	A2_02267	A3_00582	A5_01647	A6_02062	A7_01127	A8_00560	A9_01442	B10_01941	B11_00990	B12_02205	B1_00705	B3_01511	B4_00769	B5_01672	B6_02025	B8_00471	B9_01570	C11_02015	C12_02036	C1_01928	C3_01894	C4_01998	C6_01034	C7_01604	C8_01056	C9_01403	D10_00761	D11_01849	D12_00758	D1_00571	D2_00609	D4_00486	D5_01078	D6_00621	D8_02548	E1_01621	E2_00083
group_1745		hypothetical protein	110	110	1	131	2486				A10_02209	A11_00383	A2_01319	A3_01139	A5_01316	A6_02191	A7_02124	A8_01195	A9_01597	B10_01628	B11_01206	B12_02544	B1_01230	B3_02580	B4_01749	B5_00103	B6_01702	B8_01718	B9_01944	C11_01698	C12_01868	C1_02314	C3_00513	C4_00229	C6_01099	C7_00953	C8_01518	C9_00179	D10_02295	D11_00831	D12_02174	D1_00030	D2_02166	D4_02575	D5_00950	D6_02507	D8_02781	E1_01805	E2_01400
group_1751		hypothetical protein	110	110	1	131	4272				A10_02312	A11_00846	A2_01820	A3_00971	A5_01825	A6_01191	A7_00730	A8_00132	A9_02468	B10_00715	B11_02196	B12_01645	B1_00398	B3_00250	B4_00233	B5_01282	B6_01116	B8_01988	B9_01448	C11_00615	C12_01210	C1_01247	C3_00967	C4_01391	C6_00652	C7_01487	C8_00683	C9_02262	D10_01144	D11_00877	D12_02654	D1_01644	D2_01544	D4_01742	D5_00314	D6_01933	D8_02353	E1_00833	E2_00828
group_1771		FtsX-like permease family protein	110	110	1	131	6490				A10_02400	A11_01122	A2_00840	A3_02416	A5_00637	A6_00111	A7_01165	A8_02156	A9_01015	B10_01483	B11_01428	B12_00707	B1_02216	B3_01989	B4_01219	B5_00806	B6_00640	B8_01232	B9_01081	C11_02507	C12_02272	C1_01694	C3_01321	C4_01909	C6_01955	C7_02474	C8_02032	C9_00896	D10_01762	D11_01375	D12_01841	D1_00854	D2_01278	D4_00860	D5_02016	D6_01671	D8_01803	E1_02240	E2_02215
limB_2		Limonene 1,2-monooxygenase	110	110	1	131	6299				A10_02415	A11_01137	A2_00855	A3_02431	A5_00652	A6_00126	A7_02397	A8_02141	A9_01000	B10_01498	B11_01443	B12_00692	B1_02201	B3_02004	B4_01204	B5_00821	B6_00655	B8_01248	B9_01096	C11_02522	C12_02257	C1_01709	C3_01336	C4_01924	C6_01970	C7_02459	C8_02047	C9_00912	D10_01777	D11_01390	D12_01856	D1_00870	D2_01294	D4_00877	D5_02032	D6_01687	D8_02588	E1_02255	E2_02200
group_1787		hypothetical protein	110	110	1	131	6265				A10_02440	A11_02192	A2_00880	A3_02456	A5_00677	A6_00151	A7_02372	A8_02116	A9_00975	B10_01523	B11_01468	B12_00667	B1_02176	B3_02029	B4_01179	B5_00848	B6_00682	B8_01274	B9_01121	C11_02547	C12_02232	C1_01734	C3_01361	C4_01948	C6_01994	C7_02435	C8_02071	C9_00936	D10_01801	D11_01414	D12_01881	D1_00896	D2_01320	D4_00903	D5_02058	D6_01713	D8_02614	E1_02281	E2_02174
group_1791		hypothetical protein	110	110	1	131	3963				A10_02488	A11_01643	A2_01453	A3_02139	A5_02204	A6_01713	A7_00592	A8_01498	A9_01994	B10_00853	B11_01839	B12_01726	B1_01409	B3_01227	B4_01487	B5_01141	B6_00975	B8_01798	B9_01311	C11_00500	C12_02362	C1_01364	C3_02025	C4_01508	C6_00535	C7_02004	C8_00800	C9_01947	D10_01261	D11_02250	D12_01607	D1_01783	D2_01683	D4_01881	D5_02195	D6_01794	D8_01250	E1_00949	E2_00944
ybhI		Inner membrane protein YbhI	110	110	1	131	3938				A10_02513	A11_01618	A2_01478	A3_02114	A5_02229	A6_01688	A7_00564	A8_01473	A9_01969	B10_00878	B11_01864	B12_01751	B1_01434	B3_01252	B4_01512	B5_01116	B6_00950	B8_01773	B9_01286	C11_00475	C12_02337	C1_01389	C3_02000	C4_01533	C6_00510	C7_01979	C8_00825	C9_01972	D10_01286	D11_02225	D12_01582	D1_01808	D2_01708	D4_01906	D5_02220	D6_01769	D8_01275	E1_00974	E2_00969
group_1795		Acetyltransferase (GNAT) family protein	110	110	1	131	3926				A10_02524	A11_01607	A2_01489	A3_02103	A5_02240	A6_01677	A7_00553	A8_01462	A9_01958	B10_00889	B11_01875	B12_01762	B1_01445	B3_01263	B4_01523	B5_01105	B6_00939	B8_01762	B9_01275	C11_00464	C12_02326	C1_01400	C3_01989	C4_01544	C6_00499	C7_01968	C8_00836	C9_01983	D10_01297	D11_02214	D12_01571	D1_01819	D2_01719	D4_01917	D5_02231	D6_01758	D8_01286	E1_00985	E2_00980
group_1797		putative acetyltransferase	110	110	1	131	3921				A10_02527	A11_01604	A2_01492	A3_02100	A5_02243	A6_01674	A7_00550	A8_01459	A9_01955	B10_00892	B11_01878	B12_01765	B1_01448	B3_01266	B4_01526	B5_01102	B6_00936	B8_01759	B9_01272	C11_00461	C12_02323	C1_01403	C3_01986	C4_01547	C6_00496	C7_01965	C8_00839	C9_01986	D10_01300	D11_02211	D12_01568	D1_01822	D2_01722	D4_01920	D5_02234	D6_01755	D8_01289	E1_00988	E2_00983
thiM		Hydroxyethylthiazole kinase	110	110	1	131	2686				A10_00112	A11_00243	A2_00032	A3_02724	A5_00184	A6_00069	A7_02624	A8_02605	A9_00031	B10_00103	B11_00280	B12_00181	B1_00098	B3_00113	B4_02610	B5_02358	B6_02442	B8_02512	B9_00143	C11_02643	C12_00030	C1_00139	C3_00355	C4_02575	C6_02521	C7_00235	C8_02475	C9_02474	D10_02548	D11_00381	D12_00139	D1_01569	D2_00383	D4_00172	D5_01204	D6_02449	D8_02868	E1_00202	E2_02512
namA		NADPH dehydrogenase	110	110	1	131	6300				A10_02414	A11_01136	A2_00854	A3_02430	A5_00651	A6_00125	A7_02398	A8_02142	A9_01001	B10_01497	B11_01442	B12_00693	B1_02202	B3_02003	B4_01205	B5_00820	B6_00654	B8_01247	B9_01095	C11_02521	C12_02258	C1_01708	C3_01335	C4_01923	C6_01969	C7_02460	C8_02046	C9_00911	D10_01776	D11_01389	D12_01855	D1_00869	D2_01293	D4_00876	D5_02031	D6_01686	D8_02587	E1_02254	E2_02201
group_1874		UDP-glucose 4-epimerase	110	110	1	131	7289				A10_00010	A11_00739	A2_00661	A3_00986	A5_00459	A6_01900	A7_01701	A8_01952	A9_00268	B10_00388	B11_02293	B12_00384	B1_00010	B3_00060	B4_02571	B5_00622	B6_00457	B8_00195	B9_02533	C11_01325	C12_00664	C1_00545	C3_02609	C4_01737	C6_02201	C7_02021	C8_02436	C9_00725	D10_00360	D11_01204	D12_01106	D1_00484	D2_00472	D4_00687	D5_00631	D6_00357	D8_01626	E1_00497	E2_01862
group_1945	ssaA_1	Staphylococcal secretory antigen SsaA precursor	110	110	1	131	2440				A10_02248	A11_00422	A2_01280	A3_01178	A5_01355	A6_02230	A7_02085	A8_01156	A9_01636	B10_01667	B11_02035	B12_02584	B1_01191	B3_02541	B4_01788	B5_00142	B6_01741	B8_01679	B9_01905	C11_01737	C12_01829	C1_02274	C3_00552	C4_01355	C6_01138	C7_00914	C8_01479	C9_00219	D10_02333	D11_00792	D12_02135	D1_00333	D2_02205	D4_00230	D5_00911	D6_00725	D8_02820	E1_01766	E2_01361
yycI		Two-component system YycFG regulatory protein	110	110	1	131	1751				A10_00052	A11_01478	A2_00607	A3_02691	A5_00412	A6_01840	A7_01649	A8_01995	A9_00189	B10_02578	B11_02353	B12_02343	B1_00052	B3_00017	B4_02528	B5_00568	B6_00403	B8_02200	B9_02582	C11_01379	C12_00610	C1_00601	C3_02558	C4_00929	C6_02162	C7_02060	C8_02397	C9_00660	D10_01610	D11_01153	D12_01148	D1_00429	D2_00928	D4_01385	D5_00614	D6_00083	D8_00556	E1_01232	E2_01489
ygaZ		Inner membrane protein YgaZ	110	110	1	131	1763				A10_00065	A11_01491	A2_00594	A3_01599	A5_00399	A6_01827	A7_01636	A8_02008	A9_00176	B10_02591	B11_02366	B12_02330	B1_00065	B3_00004	B4_02515	B5_00557	B6_00390	B8_02187	B9_02595	C11_01392	C12_00597	C1_00614	C3_02545	C4_00942	C6_02149	C7_02073	C8_02384	C9_00647	D10_01597	D11_01140	D12_01161	D1_00442	D2_00915	D4_01372	D5_00601	D6_00096	D8_00543	E1_01245	E2_01502
csoR		Copper-sensing transcriptional repressor CsoR	110	110	1	131	2691				A10_00117	A11_00248	A2_00027	A3_02719	A5_00179	A6_00074	A7_02619	A8_02600	A9_00026	B10_00098	B11_00285	B12_00176	B1_00093	B3_00118	B4_02605	B5_02353	B6_02447	B8_02507	B9_00138	C11_02638	C12_00025	C1_00144	C3_00350	C4_02580	C6_02516	C7_00230	C8_02470	C9_02469	D10_02553	D11_00376	D12_00134	D1_01574	D2_00378	D4_00167	D5_01199	D6_02454	D8_02863	E1_00197	E2_02517
trmK		tRNA (adenine(22)-N(1))-methyltransferase	110	110	1	131	543				A10_00300	A11_01894	A2_02522	A3_01844	A5_01071	A6_00830	A7_01882	A8_01800	A9_00803	B10_01166	B11_00750	B12_02007	B1_01862	B3_01693	B4_02222	B5_01914	B6_01423	B8_00592	B9_00690	C11_01112	C12_01409	C1_02171	C3_01574	C4_00703	C6_01602	C7_00190	C8_01852	C9_01639	D10_00525	D11_01698	D12_01180	D1_01397	D2_01904	D4_01570	D5_02592	D6_01341	D8_01960	E1_01958	E2_02000
nadD		putative nicotinate-nucleotide adenylyltransferase	110	110	1	131	580				A10_00333	A11_01927	A2_00534	A3_01811	A5_01038	A6_00797	A7_01915	A8_01767	A9_00770	B10_01200	B11_00717	B12_01974	B1_01895	B3_01726	B4_02255	B5_01947	B6_01456	B8_00625	B9_00656	C11_01079	C12_01442	C1_02138	C3_01607	C4_00737	C6_01636	C7_00157	C8_02515	C9_01672	D10_00492	D11_01665	D12_01213	D1_01364	D2_01871	D4_01537	D5_01949	D6_01374	D8_01927	E1_01991	E2_01967
yhbY		RNA-binding protein YhbY	110	110	1	131	581				A10_00334	A11_01928	A2_00533	A3_01810	A5_01037	A6_00796	A7_01916	A8_01766	A9_00769	B10_01201	B11_00716	B12_01973	B1_01896	B3_01727	B4_02256	B5_01948	B6_01457	B8_00626	B9_00655	C11_01078	C12_01443	C1_02137	C3_01608	C4_00738	C6_01637	C7_00156	C8_02516	C9_01673	D10_00491	D11_01664	D12_01214	D1_01363	D2_01870	D4_01536	D5_01948	D6_01375	D8_01926	E1_01992	E2_01966
aroE		Shikimate dehydrogenase	110	110	1	131	582				A10_00335	A11_01929	A2_00532	A3_01809	A5_01036	A6_00795	A7_01917	A8_01765	A9_00768	B10_01202	B11_00715	B12_01972	B1_01897	B3_01728	B4_02257	B5_01949	B6_01458	B8_00627	B9_00654	C11_01077	C12_01444	C1_02136	C3_01609	C4_00739	C6_01638	C7_00155	C8_02517	C9_01674	D10_00490	D11_01663	D12_01215	D1_01362	D2_01869	D4_01535	D5_01947	D6_01376	D8_01925	E1_01993	E2_01965
tagX		Putative glycosyltransferase TagX	110	110	1	131	3881				A10_00438	A11_01498	A2_01527	A3_02065	A5_02279	A6_01639	A7_00514	A8_01424	A9_01920	B10_00928	B11_01913	B12_01800	B1_01483	B3_01301	B4_01561	B5_01067	B6_00901	B8_02242	B9_01236	C11_00426	C12_02288	C1_01438	C3_01132	C4_01582	C6_00401	C7_01930	C8_00934	C9_02021	D10_01335	D11_01073	D12_01533	D1_02500	D2_02541	D4_02212	D5_00080	D6_00411	D8_01324	E1_01023	E2_01018
group_2008		hypothetical protein	110	110	1	131	6210				A10_00496	A11_02163	A2_00907	A3_02484	A5_00705	A6_00179	A7_02344	A8_02087	A9_00946	B10_01551	B11_01496	B12_00637	B1_02147	B3_02058	B4_01150	B5_00897	B6_00732	B8_01301	B9_01149	C11_02575	C12_02204	C1_01764	C3_01412	C4_01973	C6_02019	C7_02410	C8_02096	C9_00965	D10_01826	D11_01465	D12_01910	D1_00923	D2_01347	D4_00930	D5_02085	D6_01740	D8_02642	E1_02309	E2_02146
group_2012		Peptidase propeptide and YPEB domain protein	110	110	1	131	6217				A10_00501	A11_02168	A2_00902	A3_02478	A5_00699	A6_00174	A7_02349	A8_02092	A9_00951	B10_01545	B11_01491	B12_00643	B1_02152	B3_02053	B4_01155	B5_00892	B6_00727	B8_01296	B9_01143	C11_02570	C12_02209	C1_01758	C3_01407	C4_01968	C6_02014	C7_02415	C8_02091	C9_00960	D10_01821	D11_01460	D12_01905	D1_00918	D2_01342	D4_00925	D5_02080	D6_01735	D8_02637	E1_02303	E2_02152
ykuT		putative MscS family protein YkuT	110	110	1	131	6250				A10_00513	A11_02180	A2_00892	A3_02468	A5_00689	A6_00163	A7_02360	A8_02104	A9_00963	B10_01535	B11_01480	B12_00655	B1_02164	B3_02041	B4_01167	B5_00860	B6_00694	B8_01286	B9_01133	C11_02559	C12_02220	C1_01746	C3_01373	C4_01959	C6_02005	C7_02424	C8_02082	C9_00948	D10_01812	D11_01426	D12_01893	D1_00908	D2_01332	D4_00915	D5_02070	D6_01725	D8_02626	E1_02293	E2_02162
est_1		Carboxylesterase	110	110	1	131	3662				A10_00531	A11_02112	A2_00369	A3_00085	A5_00757	A6_02557	A7_00209	A8_02036	A9_00895	B10_00299	B11_01551	B12_00581	B1_02096	B3_02109	B4_01099	B5_02535	B6_00017	B8_00334	B9_00440	C11_00169	C12_02151	C1_00288	C3_00260	C4_00288	C6_00103	C7_00365	C8_00084	C9_01021	D10_00200	D11_00239	D12_00404	D1_01030	D2_00959	D4_00553	D5_00532	D6_01008	D8_00429	E1_00425	E2_02093
hisG		ATP phosphoribosyltransferase	110	110	1	131	1828				A10_00595	A11_00533	A2_02056	A3_01556	A5_00356	A6_01781	A7_01589	A8_02426	A9_02140	B10_02634	B11_01755	B12_02286	B1_01662	B3_00640	B4_02166	B5_00518	B6_00351	B8_02140	B9_02637	C11_01435	C12_00554	C1_00660	C3_00201	C4_00983	C6_02108	C7_02114	C8_01105	C9_00609	D10_02035	D11_00102	D12_02401	D1_01854	D2_00869	D4_01325	D5_01597	D6_00142	D8_00574	E1_01288	E2_01545
citN		Citrate transporter	110	110	1	131	1928				A10_00660	A11_00332	A2_01994	A3_01493	A5_02411	A6_02291	A7_01528	A8_02360	A9_02205	B10_02218	B11_01694	B12_01323	B1_01728	B3_00705	B4_02100	B5_00457	B6_00290	B8_02077	B9_02307	C11_01497	C12_00492	C1_00721	C3_00867	C4_01050	C6_01445	C7_00609	C8_01172	C9_00545	D10_01967	D11_00480	D12_02338	D1_01917	D2_00806	D4_01262	D5_01534	D6_00863	D8_00637	E1_01350	E2_01607
group_2031		Glyoxalase-like domain protein	110	110	1	131	1981				A10_00701	A11_00373	A2_01952	A3_01449	A5_02368	A6_02332	A7_01487	A8_02319	A9_02246	B10_02177	B11_01652	B12_01281	B1_01769	B3_00746	B4_02059	B5_00411	B6_00244	B8_02037	B9_02266	C11_01539	C12_00450	C1_00763	C3_00824	C4_01093	C6_01402	C7_00652	C8_01215	C9_00503	D10_01924	D11_00523	D12_02297	D1_01957	D2_00765	D4_01222	D5_01494	D6_00823	D8_00699	E1_01391	E2_01648
mhqR		HTH-type transcriptional regulator MhqR	110	110	1	131	2053				A10_00756	A11_02503	A2_01897	A3_01394	A5_02313	A6_02389	A7_01431	A8_02264	A9_02301	B10_02120	B11_01596	B12_01226	B1_01824	B3_00801	B4_02004	B5_00347	B6_01945	B8_00934	B9_02209	C11_01594	C12_00395	C1_00817	C3_00766	C4_01143	C6_01352	C7_00702	C8_01265	C9_00448	D10_01874	D11_00581	D12_02242	D1_01149	D2_00714	D4_01171	D5_01443	D6_00772	D8_00754	E1_01445	E2_01702
group_2039		Ferredoxin--NADP reductase	110	110	1	131	1100				A10_00782	A11_00291	A2_02097	A3_01663	A5_00890	A6_00263	A7_02587	A8_01619	A9_00622	B10_02494	B11_02432	B12_00132	B1_02043	B3_01874	B4_02403	B5_02094	B6_01603	B8_00774	B9_00058	C11_00932	C12_01589	C1_00240	C3_00951	C4_00886	C6_01786	C7_00087	C8_02226	C9_01821	D10_02425	D11_00407	D12_01360	D1_00260	D2_00294	D4_00086	D5_00415	D6_00296	D8_00057	E1_00069	E2_00007
acuA		Acetoin utilization protein AcuA	110	110	1	131	1124				A10_00803	A11_00270	A2_02118	A3_01684	A5_00911	A6_00242	A7_02566	A8_01640	A9_00643	B10_02515	B11_02411	B12_01093	B1_02022	B3_01853	B4_02382	B5_02073	B6_01582	B8_00753	B9_00037	C11_00953	C12_01568	C1_00261	C3_01734	C4_00865	C6_01765	C7_00066	C8_02205	C9_01800	D10_02403	D11_01538	D12_01339	D1_01236	D2_01743	D4_01409	D5_01821	D6_01502	D8_00036	E1_00048	E2_00028
nrgA		Ammonium transporter NrgA	110	110	1	131	5298				A10_00851	A11_02028	A2_00326	A3_00128	A5_02576	A6_00985	A7_00149	A8_02203	A9_02420	B10_02418	B11_02584	B12_00417	B1_02574	B3_01907	B4_00280	B5_02308	B6_02209	B8_00390	B9_02504	C11_02393	C12_02549	C1_02631	C3_02305	C4_00167	C6_00232	C7_00546	C8_02333	C9_02580	D10_02074	D11_02169	D12_00285	D1_00401	D2_00557	D4_00405	D5_00488	D6_00503	D8_00303	E1_00283	E2_00385
group_2045		hypothetical protein	110	110	1	131	7782				A10_00894	A11_00932	A2_00260	A3_00008	A5_00164	A6_02630	A7_00035	A8_00258	A9_00127	B10_00224	B11_00432	B12_00528	B1_00306	B3_00298	B4_00187	B5_02449	B6_02590	B8_00893	B9_00289	C11_00112	C12_00247	C1_00501	C3_01067	C4_02502	C6_00035	C7_00448	C8_00045	C9_02618	D10_00053	D11_01011	D12_00035	D1_00641	D2_01031	D4_00595	D5_01148	D6_00936	D8_00352	E1_00368	E2_00252
glpQ1_2		putative glycerophosphoryl diester phosphodiesterase 1	110	110	1	131	4552				A10_01022	A11_02280	A2_00135	A3_00782	A5_02014	A6_01386	A7_00921	A8_00703	A9_01243	B10_00500	B11_00111	B12_01453	B1_02319	B3_00475	B4_00565	B5_01475	B6_01308	B8_02670	B9_01993	C11_00808	C12_01017	C1_02477	C3_00056	C4_02338	C6_00838	C7_01801	C8_00496	C9_01115	D10_00957	D11_02578	D12_02569	D1_02048	D2_02039	D4_01961	D5_01772	D6_02015	D8_02161	E1_00644	E2_00639
suhB_1		Inositol-1-monophosphatase	110	110	1	131	4539				A10_01034	A11_02292	A2_00123	A3_00794	A5_02002	A6_01374	A7_00909	A8_00715	A9_01231	B10_00512	B11_00099	B12_01465	B1_02307	B3_02520	B4_00553	B5_01463	B6_01296	B8_02658	B9_02005	C11_00796	C12_01029	C1_02489	C3_00044	C4_02326	C6_00826	C7_00281	C8_00508	C9_01103	D10_00969	D11_02566	D12_02581	D1_02060	D2_02027	D4_01973	D5_01760	D6_02027	D8_02173	E1_00656	E2_00651
group_2051		hypothetical protein	110	110	1	131	5241				A10_01041	A11_01148	A2_00395	A3_00518	A5_01583	A6_00621	A7_00240	A8_00622	A9_01504	B10_01879	B11_00928	B12_00256	B1_00767	B3_01449	B4_00831	B5_01736	B6_01961	B8_00224	B9_01508	C11_01952	C12_01973	C1_01990	C3_01832	C4_00467	C6_02292	C7_01154	C8_01619	C9_01467	D10_00696	D11_01911	D12_00820	D1_00937	D2_00501	D4_00460	D5_00710	D6_00559	D8_00099	E1_01683	E2_00145
pepT_1		Peptidase T	110	110	1	131	495				A10_01104	A11_01364	A2_02569	A3_01892	A5_01119	A6_00877	A7_01835	A8_00057	A9_00409	B10_01119	B11_00797	B12_02054	B1_00242	B3_02251	B4_00103	B5_01867	B6_01376	B8_00544	B9_00737	C11_01159	C12_01362	C1_02218	C3_01527	C4_00656	C6_01555	C7_01343	C8_01805	C9_01592	D10_00572	D11_01745	D12_00347	D1_01444	D2_00040	D4_01617	D5_02545	D6_01294	D8_02007	E1_01911	E2_02047
group_2062		hypothetical protein	110	110	1	131	2260				A10_01180	A11_01216	A2_01141	A3_01316	A5_01493	A6_00498	A7_01355	A8_01017	A9_01775	B10_01806	B11_00054	B12_01150	B1_01052	B3_00877	B4_01927	B5_00279	B6_01877	B8_01536	B9_01766	C11_01876	C12_01690	C1_00893	C3_00693	C4_01217	C6_01276	C7_00776	C8_01341	C9_00375	D10_01531	D11_00654	D12_01993	D1_02334	D2_02420	D4_02402	D5_00817	D6_02227	D8_00826	E1_02425	E2_01222
tcyC_2		L-cystine import ATP-binding protein TcyC	110	110	1	131	2298				A10_01208	A11_01244	A2_01169	A3_01288	A5_01465	A6_00324	A7_01327	A8_01045	A9_01747	B10_01778	B11_00082	B12_01122	B1_01080	B3_00905	B4_01899	B5_00251	B6_01849	B8_01564	B9_01794	C11_01848	C12_01718	C1_00921	C3_00665	C4_01243	C6_01250	C7_00802	C8_01367	C9_00331	D10_01503	D11_00682	D12_02021	D1_02362	D2_02448	D4_02430	D5_00789	D6_02199	D8_00854	E1_02397	E2_01250
sarZ		HTH-type transcriptional regulator SarZ	110	110	1	131	2330				A10_01235	A11_01271	A2_01196	A3_01262	A5_01439	A6_00297	A7_01300	A8_01072	A9_01720	B10_01754	B11_02118	B12_01096	B1_01107	B3_00932	B4_01872	B5_00227	B6_01825	B8_01590	B9_01818	C11_01821	C12_01745	C1_00947	C3_00639	C4_01269	C6_01224	C7_00828	C8_01393	C9_00307	D10_01477	D11_00708	D12_02048	D1_02388	D2_02474	D4_02456	D5_00763	D6_02173	D8_00881	E1_02371	E2_01276
group_2067		hypothetical protein	110	110	1	131	2357				A10_01255	A11_01291	A2_01217	A3_01242	A5_01419	A6_00277	A7_01273	A8_01092	A9_01700	B10_01732	B11_02098	B12_00976	B1_01127	B3_00952	B4_01852	B5_00206	B6_01805	B8_01614	B9_01840	C11_01800	C12_01766	C1_00967	C3_00616	C4_01292	C6_01201	C7_00851	C8_01416	C9_00283	D10_01454	D11_00728	D12_02071	D1_02412	D2_02498	D4_02480	D5_00739	D6_02149	D8_00901	E1_02351	E2_01296
group_2081		enterobactin/ferric enterobactin esterase	110	110	1	131	4422				A10_01342	A11_00587	A2_01735	A3_00886	A5_01910	A6_01281	A7_00816	A8_00809	A9_02537	B10_00628	B11_02282	B12_01559	B1_00192	B3_02426	B4_02496	B5_01369	B6_01204	B8_00436	B9_02121	C11_00701	C12_01124	C1_01162	C3_02370	C4_02235	C6_00735	C7_01570	C8_00600	C9_02180	D10_01061	D11_02380	D12_00483	D1_02156	D2_01931	D4_02070	D5_01665	D6_02122	D8_02267	E1_00748	E2_00743
group_2085		putative uridylyltransferase	110	110	1	131	2592				A10_01361	A11_00194	A2_01395	A3_01056	A5_01233	A6_02105	A7_01198	A8_01274	A9_01518	B10_00360	B11_00564	B12_00504	B1_01309	B3_02659	B4_00456	B5_00018	B6_00046	B8_00266	B9_00393	C11_01622	C12_01944	C1_02398	C3_00149	C4_00424	C6_00345	C7_01026	C8_00252	C9_00096	D10_00375	D11_00172	D12_00433	D1_00110	D2_02086	D4_02495	D5_01030	D6_02587	D8_01083	E1_01882	E2_01477
group_2087		enterobactin exporter EntS	110	110	1	131	2583				A10_01370	A11_00185	A2_01386	A3_01065	A5_01242	A6_02114	A7_01189	A8_01265	A9_01527	B10_00350	B11_00573	B12_00495	B1_01300	B3_02650	B4_00447	B5_00027	B6_00055	B8_00275	B9_00403	C11_01631	C12_01935	C1_02389	C3_00158	C4_00415	C6_00354	C7_01035	C8_00261	C9_00105	D10_00384	D11_00181	D12_00442	D1_00101	D2_02095	D4_02504	D5_01021	D6_02578	D8_01092	E1_01872	E2_01467
group_2088		hypothetical protein	110	110	1	131	2575			Hypothetical protein with no hits to refseq/uniprot/clusters/cdd/tigrfams/pfam overlapping another protein with hits	A10_01378	A11_00177	A2_01378	A3_01073	A5_01250	A6_02125	A7_02190	A8_01257	A9_01535	B10_00342	B11_00581	B12_00487	B1_01292	B3_02642	B4_00439	B5_00035	B6_00063	B8_00283	B9_00411	C11_01639	C12_01927	C1_02381	C3_00166	C4_00375	C6_00288	C7_01069	C8_00295	C9_00115	D10_02238	D11_00189	D12_00450	D1_00093	D2_02103	D4_02512	D5_01013	D6_02570	D8_02714	E1_01864	E2_01459
yfnB		Putative HAD-hydrolase YfnB	110	110	1	131	4636				A10_01471	A11_01467	A2_00189	A3_00727	A5_01792	A6_01440	A7_00976	A8_00649	A9_01297	B10_02090	B11_01157	B12_00916	B1_02373	B3_01661	B4_00619	B5_01529	B6_00145	B8_00971	B9_01719	C11_00862	C12_00964	C1_02424	C3_00290	C4_02143	C6_00889	C7_01750	C8_00445	C9_01240	D10_00904	D11_00269	D12_00608	D1_01133	D2_01146	D4_01034	D5_01341	D6_01126	D8_02400	E1_01469	E2_02226
rebM		Demethylrebeccamycin-D-glucose O-methyltransferase	110	110	1	131	6800				A10_01541	A11_00608	A2_00802	A3_02245	A5_00598	A6_02418	A7_02202	A8_01821	A9_01064	B10_01432	B11_01387	B12_00751	B1_02561	B3_02290	B4_01268	B5_00765	B6_00599	B8_01187	B9_01028	C11_02242	C12_00806	C1_01650	C3_01284	C4_01865	C6_01911	C7_02518	C8_01992	C9_00857	D10_01720	D11_01338	D12_01817	D1_00812	D2_01236	D4_00818	D5_01974	D6_01629	D8_01758	E1_02195	E2_01730
dppB		Glutathione transport system permease protein GsiC	110	110	1	131	6885				A10_01601	A11_00668	A2_00742	A3_02306	A5_00537	A6_02478	A7_02262	A8_01881	A9_01124	B10_01372	B11_01325	B12_00812	B1_02501	B3_02350	B4_01328	B5_00702	B6_00537	B8_01360	B9_00968	C11_02302	C12_00746	C1_01590	C3_01223	C4_01804	C6_01850	C7_02599	C8_01932	C9_00792	D10_01659	D11_01277	D12_01757	D1_00751	D2_01406	D4_00757	D5_02401	D6_01568	D8_01696	E1_02135	E2_01790
cmpD		Bicarbonate transport ATP-binding protein CmpD	110	110	1	131	7346				A10_01629	A11_00696	A2_00706	A3_02341	A5_00502	A6_02507	A7_02290	A8_01909	A9_01152	B10_01344	B11_01289	B12_00840	B1_02473	B3_02378	B4_01356	B5_00668	B6_00503	B8_01387	B9_00940	C11_02339	C12_00709	C1_01562	C3_01196	C4_01778	C6_01824	C7_02573	C8_01906	C9_00767	D10_00145	D11_01250	D12_01729	D1_00724	D2_01433	D4_00730	D5_02428	D6_01541	D8_01669	E1_02107	E2_01818
galE		UDP-glucose 4-epimerase	110	110	1	131	7336				A10_01638	A11_00705	A2_00697	A3_02350	A5_00493	A6_02516	A7_02299	A8_01918	A9_01161	B10_01335	B11_01280	B12_00849	B1_02464	B3_02387	B4_01365	B5_00659	B6_00494	B8_01396	B9_00931	C11_02348	C12_00700	C1_01553	C3_01186	C4_01769	C6_01815	C7_02564	C8_01897	C9_00757	D10_00155	D11_01240	D12_01720	D1_00715	D2_01442	D4_00721	D5_02437	D6_01532	D8_01660	E1_02098	E2_01827
group_2107		putative glycosyl transferase	110	110	1	131	7334				A10_01640	A11_00707	A2_00695	A3_02352	A5_00491	A6_02518	A7_02301	A8_01920	A9_01163	B10_01333	B11_01278	B12_00851	B1_02462	B3_02389	B4_01367	B5_00657	B6_00492	B8_01398	B9_00929	C11_02350	C12_00698	C1_01551	C3_01184	C4_01767	C6_01813	C7_02562	C8_01895	C9_00755	D10_00157	D11_01238	D12_01718	D1_00713	D2_01444	D4_00719	D5_02439	D6_01530	D8_01658	E1_02096	E2_01829
ywqD_2		Tyrosine-protein kinase YwqD	110	110	1	131	7320				A10_01650	A11_00717	A2_00685	A3_02362	A5_00481	A6_02529	A7_02311	A8_01930	A9_01173	B10_01323	B11_01268	B12_00861	B1_02452	B3_02399	B4_01377	B5_00646	B6_00481	B8_01408	B9_00919	C11_02360	C12_00688	C1_01541	C3_01174	C4_01757	C6_01803	C7_02552	C8_01885	C9_00745	D10_00167	D11_01228	D12_01708	D1_00703	D2_01454	D4_00709	D5_02449	D6_01520	D8_01648	E1_02086	E2_01839
group_2126	mutS_1	DNA mismatch repair protein MutS	110	110	1	131	5268				A10_01744	A11_01830	A2_00331	A3_00123	A5_02581	A6_00980	A7_00144	A8_00909	A9_00832	B10_02423	B11_02589	B12_00422	B1_00967	B3_01118	B4_01029	B5_02313	B6_02204	B8_00395	B9_02509	C11_02388	C12_02544	C1_02636	C3_02310	C4_00172	C6_00237	C7_00551	C8_02338	C9_02585	D10_02069	D11_02175	D12_00290	D1_00406	D2_00552	D4_00410	D5_00493	D6_00508	D8_00152	E1_00288	E2_00390
leuC		3-isopropylmalate dehydratase large subunit	110	110	1	131	2755				A10_01755	A11_01819	A2_00342	A3_00112	A5_02592	A6_00969	A7_00133	A8_00920	A9_00821	B10_02434	B11_02600	B12_00433	B1_00978	B3_01107	B4_01040	B5_02324	B6_02193	B8_00406	B9_02520	C11_02377	C12_02533	C1_02647	C3_02321	C4_00183	C6_00248	C7_00562	C8_02349	C9_02596	D10_02058	D11_02186	D12_00301	D1_00417	D2_00541	D4_00421	D5_00504	D6_00519	D8_00141	E1_00299	E2_00401
group_2134		hypothetical protein	110	110	1	131	3077				A10_01830	A11_02410	A2_02597	A3_00422	A5_01149	A6_00903	A7_01809	A8_02487	A9_00506	B10_01090	B11_00831	B12_00284	B1_00863	B3_02222	B4_00926	B5_01833	B6_02482	B8_00011	B9_00766	C11_01253	C12_00112	C1_01098	C3_01494	C4_00562	C6_01461	C7_01249	C8_01714	C9_01566	D10_00600	D11_01782	D12_00915	D1_02546	D2_00273	D4_00011	D5_00171	D6_00058	D8_02036	E1_02481	E2_02435
aroA		3-phosphoshikimate 1-carboxyvinyltransferase	110	110	1	131	3098				A10_01847	A11_02393	A2_02614	A3_00439	A5_01166	A6_00920	A7_01792	A8_02504	A9_00523	B10_01073	B11_00848	B12_00012	B1_00846	B3_02205	B4_00909	B5_01816	B6_02499	B8_00027	B9_00783	C11_01270	C12_00129	C1_02709	C3_01752	C4_00546	C6_02213	C7_01233	C8_01698	C9_01549	D10_00616	D11_01991	D12_00898	D1_02562	D2_00257	D4_00027	D5_00155	D6_00042	D8_02053	E1_02498	E2_02418
group_2136		hypothetical protein	110	110	1	131	3112				A10_01860	A11_02380	A2_02627	A3_00452	A5_01179	A6_00933	A7_01779	A8_02517	A9_00536	B10_01060	B11_00861	B12_00025	B1_00833	B3_02192	B4_00896	B5_01803	B6_02512	B8_00040	B9_00796	C11_01283	C12_00142	C1_02696	C3_01765	C4_00533	C6_02226	C7_01220	C8_01685	C9_01536	D10_00629	D11_01978	D12_00885	D1_02575	D2_00244	D4_00040	D5_00142	D6_00029	D8_02066	E1_02511	E2_02405
msrA2		Peptide methionine sulfoxide reductase MsrA 2	110	110	1	131	3145				A10_01885	A11_02585	A2_01065	A3_00478	A5_00065	A6_00959	A7_01752	A8_02542	A9_00561	B10_01035	B11_00889	B12_00050	B1_00807	B3_02167	B4_00871	B5_01776	B6_02182	B8_00065	B9_00821	C11_01310	C12_00168	C1_02669	C3_01791	C4_00508	C6_02251	C7_01195	C8_01660	C9_01511	D10_00654	D11_01952	D12_00860	D1_02600	D2_00219	D4_00065	D5_00117	D6_00004	D8_02092	E1_02537	E2_02379
group_2142		hypothetical protein	110	110	1	131	4200				A10_01927	A11_01722	A2_00946	A3_00195	A5_02126	A6_00684	A7_00692	A8_01577	A9_02088	B10_00753	B11_02158	B12_01051	B1_01330	B3_01148	B4_01408	B5_01244	B6_01078	B8_01878	B9_01410	C11_00577	C12_01248	C1_01285	C3_02103	C4_01428	C6_00615	C7_01450	C8_00720	C9_02299	D10_01181	D11_00940	D12_01686	D1_01681	D2_01581	D4_01779	D5_00277	D6_01896	D8_01502	E1_00871	E2_00866
group_2143		hypothetical protein	110	110	1	131	4201				A10_01928	A11_01723	A2_00947	A3_00194	A5_02125	A6_00683	A7_00693	A8_01578	A9_02089	B10_00752	B11_02159	B12_01050	B1_01329	B3_01147	B4_01407	B5_01245	B6_01079	B8_01879	B9_01411	C11_00578	C12_01247	C1_01284	C3_02104	C4_01427	C6_00616	C7_01451	C8_00719	C9_02298	D10_01180	D11_00941	D12_01687	D1_01680	D2_01580	D4_01778	D5_00278	D6_01897	D8_01501	E1_00870	E2_00865
ywiB		putative beta-barrel protein YwiB	110	110	1	131	3840				A10_01962	A11_01758	A2_01559	A3_02032	A5_02687	A6_01608	A7_00482	A8_01392	A9_01888	B10_00960	B11_01945	B12_01832	B1_01515	B3_01333	B4_01593	B5_01035	B6_00869	B8_02276	B9_01204	C11_00394	C12_02433	C1_01470	C3_01017	C4_01614	C6_00369	C7_01898	C8_00966	C9_02053	D10_01368	D11_00927	D12_01501	D1_02466	D2_02575	D4_02178	D5_00046	D6_00445	D8_01356	E1_01055	E2_01050
group_2149		hypothetical protein	110	110	1	131	2634			Hypothetical protein with no hits to refseq/uniprot/clusters/cdd/tigrfams/pfam overlapping another protein with hits	A10_02001	A11_02072	A2_00079	A3_00246	A5_00031	A6_00022	A7_00347	A8_00926	A9_00842	B10_00448	B11_00598	B12_00893	B1_00988	B3_01122	B4_01051	B5_02405	B6_02395	B8_02560	B9_00512	C11_00251	C12_00077	C1_00975	C3_00412	C4_02528	C6_00254	C7_00569	C8_00199	C9_02521	D10_00341	D11_00039	D12_01064	D1_01112	D2_01120	D4_00988	D5_01295	D6_02401	D8_02918	E1_00592	E2_02465
group_2155	tagE_2	putative poly(glycerol-phosphate) alpha-glucosyltransferase	110	110	1	131	3794				A10_02074	A11_01808	A2_01609	A3_01992	A5_02647	A6_01543	A7_00432	A8_01345	A9_01832	B10_00049	B11_01994	B12_01883	B1_01571	B3_01389	B4_01649	B5_00980	B6_00815	B8_02318	B9_00562	C11_00344	C12_02483	C1_01521	C3_00901	C4_01655	C6_02444	C7_01857	C8_01007	C9_02093	D10_01411	D11_00417	D12_01445	D1_02424	D2_02617	D4_02136	D5_00004	D6_01036	D8_01406	E1_01096	E2_01091
azo1		FMN-dependent NADPH-azoreductase	110	110	1	131	3777				A10_02079	A11_01084	A2_01614	A3_01987	A5_02642	A6_01538	A7_00128	A8_01340	A9_00119	B10_00044	B11_00510	B12_01337	B1_01576	B3_01394	B4_01654	B5_00975	B6_00811	B8_02322	B9_00386	C11_00338	C12_02488	C1_00107	C3_00100	C4_01659	C6_02448	C7_01853	C8_01011	C9_02098	D10_00090	D11_00123	D12_01440	D1_00620	D2_00694	D4_02131	D5_01127	D6_00627	D8_01411	E1_01101	E2_00406
crcB_1		Putative fluoride ion transporter CrcB	110	110	1	131	1068				A10_02134	A11_00317	A2_02072	A3_01638	A5_00865	A6_01114	A7_01242	A8_01593	A9_00596	B10_02467	B11_02457	B12_00104	B1_02069	B3_01900	B4_02429	B5_02121	B6_01630	B8_00801	B9_00085	C11_00907	C12_01614	C1_01052	C3_01052	C4_02363	C6_00140	C7_00500	C8_00188	C9_01847	D10_00238	D11_00977	D12_01386	D1_00233	D2_00321	D4_00113	D5_00388	D6_00269	D8_01131	E1_00095	E2_00518
group_2162		putative HTH-type transcriptional regulator	110	110	1	131	2477				A10_02215	A11_00389	A2_01313	A3_01145	A5_01322	A6_02197	A7_02118	A8_01189	A9_01603	B10_01634	B11_02002	B12_02550	B1_01224	B3_02574	B4_01755	B5_00109	B6_01708	B8_01712	B9_01938	C11_01704	C12_01862	C1_02308	C3_00519	C4_00235	C6_01105	C7_00947	C8_01512	C9_00185	D10_02300	D11_00825	D12_02168	D1_00024	D2_02172	D4_02581	D5_00944	D6_02501	D8_02787	E1_01799	E2_01394
mobB		Molybdopterin-guanine dinucleotide biosynthesis adapter protein	110	110	1	131	2470				A10_02222	A11_00396	A2_01306	A3_01152	A5_01329	A6_02204	A7_02111	A8_01182	A9_01610	B10_01641	B11_02009	B12_02557	B1_01217	B3_02567	B4_01762	B5_00116	B6_01715	B8_01705	B9_01931	C11_01711	C12_01855	C1_02301	C3_00526	C4_00242	C6_01112	C7_00940	C8_01505	C9_00193	D10_02307	D11_00818	D12_02161	D1_00017	D2_02179	D4_02588	D5_00937	D6_02494	D8_02794	E1_01792	E2_01387
group_2166		Urea transporter	110	110	1	131	2454				A10_02236	A11_00410	A2_01292	A3_01166	A5_01343	A6_02218	A7_02097	A8_01168	A9_01624	B10_01655	B11_02023	B12_02571	B1_01203	B3_02553	B4_01776	B5_00130	B6_01729	B8_01691	B9_01917	C11_01725	C12_01841	C1_02287	C3_00540	C4_00256	C6_01126	C7_00926	C8_01491	C9_00207	D10_02321	D11_00804	D12_02147	D1_00345	D2_02193	D4_00218	D5_00923	D6_00737	D8_02808	E1_01778	E2_01373
group_2167		hypothetical protein	110	110	1	131	2431				A10_02257	A11_00431	A2_01271	A3_01187	A5_01364	A6_02239	A7_02076	A8_01147	A9_01645	B10_01676	B11_02044	B12_02593	B1_01182	B3_02532	B4_01797	B5_00151	B6_01750	B8_01670	B9_01896	C11_01746	C12_01820	C1_02265	C3_00561	C4_01346	C6_01147	C7_00905	C8_01470	C9_00228	D10_02342	D11_00783	D12_02126	D1_00324	D2_02214	D4_00239	D5_00902	D6_00716	D8_02829	E1_01757	E2_01352
ydjZ		TVP38/TMEM64 family inner membrane protein YdjZ	110	110	1	131	4353				A10_02276	A11_00070	A2_01784	A3_00935	A5_01861	A6_01227	A7_00766	A8_00096	A9_02432	B10_00679	B11_02232	B12_01609	B1_00434	B3_00214	B4_00269	B5_01318	B6_01152	B8_02024	B9_01484	C11_00651	C12_01174	C1_01211	C3_02421	C4_02188	C6_00688	C7_01523	C8_00647	C9_02226	D10_01108	D11_02330	D12_02690	D1_01608	D2_01508	D4_01706	D5_00350	D6_01969	D8_02317	E1_00797	E2_00792
group_2173		hypothetical protein	110	110	1	131	4273				A10_02311	A11_00847	A2_01819	A3_00970	A5_01826	A6_01192	A7_00731	A8_00131	A9_02467	B10_00714	B11_02197	B12_01644	B1_00399	B3_00249	B4_00234	B5_01283	B6_01117	B8_01989	B9_01449	C11_00616	C12_01209	C1_01246	C3_00968	C4_01390	C6_00653	C7_01488	C8_00682	C9_02261	D10_01143	D11_00878	D12_02655	D1_01643	D2_01543	D4_01741	D5_00315	D6_01934	D8_02352	E1_00832	E2_00827
trxA_1		Thioredoxin	110	110	1	131	4218				A10_02355	A11_00803	A2_00965	A3_00176	A5_02107	A6_00665	A7_00711	A8_00420	A9_02511	B10_00734	B11_02177	B12_01664	B1_00451	B3_00426	B4_00369	B5_01263	B6_01097	B8_01896	B9_01429	C11_00596	C12_01229	C1_01266	C3_02121	C4_01409	C6_00634	C7_01469	C8_00701	C9_02281	D10_01162	D11_00958	D12_01023	D1_01663	D2_01563	D4_01761	D5_00295	D6_01914	D8_01063	E1_00852	E2_00847
brnQ_2		Branched-chain amino acid transport system 2 carrier protein	110	110	1	131	6493				A10_02398	A11_01120	A2_00838	A3_02414	A5_00635	A6_00109	A7_01163	A8_02158	A9_01017	B10_01481	B11_01426	B12_00709	B1_02218	B3_01987	B4_01221	B5_00804	B6_00638	B8_01230	B9_01079	C11_02505	C12_02274	C1_01692	C3_01319	C4_01906	C6_01952	C7_02477	C8_02029	C9_00894	D10_01759	D11_01373	D12_01839	D1_00852	D2_01276	D4_00858	D5_02014	D6_01669	D8_01801	E1_02238	E2_02217
hel		Lipoprotein E precursor	110	110	1	131	6491				A10_02399	A11_01121	A2_00839	A3_02415	A5_00636	A6_00110	A7_01164	A8_02157	A9_01016	B10_01482	B11_01427	B12_00708	B1_02217	B3_01988	B4_01220	B5_00805	B6_00639	B8_01231	B9_01080	C11_02506	C12_02273	C1_01693	C3_01320	C4_01908	C6_01954	C7_02475	C8_02031	C9_00895	D10_01761	D11_01374	D12_01840	D1_00853	D2_01277	D4_00859	D5_02015	D6_01670	D8_01802	E1_02239	E2_02216
hrtA_2		Putative hemin import ATP-binding protein HrtA	110	110	1	131	6489				A10_02401	A11_01123	A2_00841	A3_02417	A5_00638	A6_00112	A7_01166	A8_02155	A9_01014	B10_01484	B11_01429	B12_00706	B1_02215	B3_01990	B4_01218	B5_00807	B6_00641	B8_01233	B9_01082	C11_02508	C12_02271	C1_01695	C3_01322	C4_01910	C6_01956	C7_02473	C8_02033	C9_00897	D10_01763	D11_01376	D12_01842	D1_00855	D2_01279	D4_00861	D5_02017	D6_01672	D8_01804	E1_02241	E2_02214
group_2205		Electron transfer DM13	110	110	1	131	3956				A10_02495	A11_01636	A2_01460	A3_02132	A5_02211	A6_01706	A7_00585	A8_01491	A9_01987	B10_00860	B11_01846	B12_01733	B1_01416	B3_01234	B4_01494	B5_01134	B6_00968	B8_01791	B9_01304	C11_00493	C12_02355	C1_01371	C3_02018	C4_01515	C6_00528	C7_01997	C8_00807	C9_01954	D10_01268	D11_02243	D12_01600	D1_01790	D2_01690	D4_01888	D5_02202	D6_01787	D8_01257	E1_00956	E2_00951
nagA		N-acetylglucosamine-6-phosphate deacetylase	110	110	1	131	3949				A10_02502	A11_01629	A2_01467	A3_02125	A5_02218	A6_01699	A7_00575	A8_01484	A9_01980	B10_00867	B11_01853	B12_01740	B1_01423	B3_01241	B4_01501	B5_01127	B6_00961	B8_01784	B9_01297	C11_00486	C12_02348	C1_01378	C3_02011	C4_01522	C6_00521	C7_01990	C8_00814	C9_01961	D10_01275	D11_02236	D12_01593	D1_01797	D2_01697	D4_01895	D5_02209	D6_01780	D8_01264	E1_00963	E2_00958
ybaK		Cys-tRNA(Pro)/Cys-tRNA(Cys) deacylase YbaK	110	110	1	131	3945				A10_02506	A11_01625	A2_01471	A3_02121	A5_02222	A6_01695	A7_00571	A8_01480	A9_01976	B10_00871	B11_01857	B12_01744	B1_01427	B3_01245	B4_01505	B5_01123	B6_00957	B8_01780	B9_01293	C11_00482	C12_02344	C1_01382	C3_02007	C4_01526	C6_00517	C7_01986	C8_00818	C9_01965	D10_01279	D11_02232	D12_01589	D1_01801	D2_01701	D4_01899	D5_02213	D6_01776	D8_01268	E1_00967	E2_00962
tetA_2		Tetracycline resistance protein, class B	110	110	1	131	3943				A10_02508	A11_01623	A2_01473	A3_02119	A5_02224	A6_01693	A7_00569	A8_01478	A9_01974	B10_00873	B11_01859	B12_01746	B1_01429	B3_01247	B4_01507	B5_01121	B6_00955	B8_01778	B9_01291	C11_00480	C12_02342	C1_01384	C3_02005	C4_01528	C6_00515	C7_01984	C8_00820	C9_01967	D10_01281	D11_02230	D12_01587	D1_01803	D2_01703	D4_01901	D5_02215	D6_01774	D8_01270	E1_00969	E2_00964
hflX		GTPase HflX	110	110	1	131	4782				A10_01791	A11_00057	A2_02285	A3_00597	A5_01662	A6_02041	A7_01106	A8_00541	A9_01428	B10_01960	B11_01028	B12_02186	B1_00686	B3_01530	B4_00750	B5_01657	B6_02040	B8_02372	B9_01589	C11_02033	C12_02054	C1_01909	C3_01153	C4_02015	C6_01017	C7_01621	C8_00317	C9_01369	D10_00777	D11_01115	D12_00739	D1_02286	D2_02371	D4_02253	D5_02347	D6_02373	D8_02531	E1_01600	E2_02357
hepT		Heptaprenyl diphosphate synthase component 2	110	110	1	131	3092				A10_01842	A11_02398	A2_02609	A3_00434	A5_01161	A6_00915	A7_01797	A8_02499	A9_00518	B10_01078	B11_00843	B12_00007	B1_00851	B3_02210	B4_00914	B5_01821	B6_02494	B8_00023	B9_00778	C11_01265	C12_00124	C1_02714	C3_01482	C4_00550	C6_01449	C7_01237	C8_01702	C9_01554	D10_00612	D11_01794	D12_00903	D1_02558	D2_00261	D4_00023	D5_00159	D6_00046	D8_02048	E1_02493	E2_02423
mscL		Large-conductance mechanosensitive channel	110	110	1	131	5199				A10_01396	A11_00764	A2_02238	A3_00553	A5_01618	A6_02091	A7_01156	A8_00589	A9_01471	B10_01912	B11_00961	B12_02234	B1_00734	B3_01482	B4_00798	B5_01701	B6_01996	B8_00500	B9_01541	C11_01986	C12_02007	C1_01957	C3_01865	C4_00318	C6_02326	C7_01120	C8_01585	C9_01433	D10_00730	D11_01878	D12_00787	D1_00542	D2_00638	D4_00515	D5_01049	D6_00592	D8_00132	E1_01650	E2_00112
odhB		Dihydrolipoyllysine-residue succinyltransferase component of 2-oxoglutarate dehydrogenase complex	110	110	1	131	3158				A10_01897	A11_02574	A2_01036	A3_00490	A5_00077	A6_01161	A7_01740	A8_02554	A9_00573	B10_01023	B11_00900	B12_00062	B1_00795	B3_02155	B4_00859	B5_01764	B6_02170	B8_00252	B9_00833	C11_00284	C12_00364	C1_02657	C3_01803	C4_00497	C6_02262	C7_01184	C8_01649	C9_01500	D10_00665	D11_01940	D12_00848	D1_00965	D2_00529	D4_00432	D5_00682	D6_00531	D8_00070	E1_02550	E2_02366
kdpD		Sensor protein KdpD	110	110	1	131	2699				A10_00125	A11_00256	A2_00019	A3_02711	A5_00241	A6_00082	A7_02611	A8_02592	A9_00018	B10_00090	B11_00293	B12_00168	B1_00085	B3_00126	B4_02597	B5_02345	B6_02455	B8_02499	B9_00130	C11_02630	C12_00017	C1_00152	C3_00342	C4_02588	C6_02508	C7_00222	C8_02462	C9_02461	D10_02561	D11_00368	D12_00126	D1_01174	D2_00370	D4_00159	D5_01358	D6_02462	D8_02855	E1_00189	E2_02525
group_2438	iucC_2	Aerobactin synthase	110	110	1	131	7279				A10_00016	A11_00745	A2_00654	A3_02624	A5_00453	A6_01893	A7_01694	A8_01958	A9_00274	B10_00382	B11_02300	B12_00377	B1_00016	B3_00054	B4_02565	B5_00616	B6_00451	B8_00189	B9_02539	C11_01332	C12_00657	C1_00552	C3_02602	C4_01729	C6_02194	C7_02028	C8_02429	C9_00718	D10_00353	D11_01197	D12_01112	D1_00491	D2_00465	D4_00680	D5_00638	D6_00350	D8_01620	E1_00503	E2_01868
tetA_1		Tetracycline resistance protein, class B	110	110	1	131	7277				A10_00018	A11_00747	A2_00652	A3_02626	A5_00451	A6_01891	A7_01692	A8_01960	A9_00276	B10_00380	B11_02302	B12_00375	B1_00018	B3_00052	B4_02563	B5_00614	B6_00449	B8_00187	B9_02541	C11_01334	C12_00655	C1_00554	C3_02600	C4_01727	C6_02192	C7_02030	C8_02427	C9_00716	D10_00351	D11_01195	D12_01114	D1_00493	D2_00463	D4_00678	D5_00640	D6_00348	D8_01618	E1_00505	E2_01870
iucC_2		Aerobactin synthase	110	110	1	131	7276				A10_00019	A11_00748	A2_00651	A3_02627	A5_00450	A6_01890	A7_01691	A8_01961	A9_00277	B10_00379	B11_02303	B12_00374	B1_00019	B3_00051	B4_02562	B5_00613	B6_00448	B8_00186	B9_02542	C11_01335	C12_00654	C1_00555	C3_02599	C4_01726	C6_02191	C7_02031	C8_02426	C9_00715	D10_00350	D11_01194	D12_01115	D1_00494	D2_00462	D4_00677	D5_00641	D6_00347	D8_01617	E1_00506	E2_01871
yxeP_2		putative hydrolase YxeP	110	110	1	131	7258				A10_00032	A11_01355	A2_00638	A3_02642	A5_00435	A6_01875	A7_01676	A8_01974	A9_00211	B10_02553	B11_02318	B12_00361	B1_00032	B3_00038	B4_02549	B5_00598	B6_00433	B8_00173	B9_02557	C11_01348	C12_00641	C1_00568	C3_02584	C4_01713	C6_02178	C7_02044	C8_02413	C9_00700	D10_01638	D11_01179	D12_01128	D1_00507	D2_00449	D4_00664	D5_00654	D6_00334	D8_01604	E1_01197	E2_00539
group_2443		hypothetical protein	110	110	1	131	1760				A10_00062	A11_01488	A2_00597	A3_01602	A5_00402	A6_01830	A7_01639	A8_02005	A9_00179	B10_02588	B11_02363	B12_02333	B1_00062	B3_00007	B4_02518	B5_00560	B6_00393	B8_02190	B9_02592	C11_01389	C12_00600	C1_00611	C3_02548	C4_00939	C6_02152	C7_02070	C8_02387	C9_00650	D10_01600	D11_01143	D12_01158	D1_00439	D2_00918	D4_01375	D5_00604	D6_00093	D8_00546	E1_01242	E2_01499
hutH		Histidine ammonia-lyase	110	110	1	131	1765				A10_00067	A11_01493	A2_00592	A3_01597	A5_00397	A6_01825	A7_01634	A8_02010	A9_00174	B10_02593	B11_02368	B12_02328	B1_00067	B3_00002	B4_02513	B5_00555	B6_00388	B8_02185	B9_02597	C11_01394	C12_00595	C1_00616	C3_02543	C4_00944	C6_02147	C7_02075	C8_02382	C9_00645	D10_01595	D11_01138	D12_01163	D1_00444	D2_00913	D4_01370	D5_00599	D6_00098	D8_00541	E1_01247	E2_01504
group_2447		hypothetical protein	110	110	1	131	2644				A10_00073	A11_00204	A2_00071	A3_02763	A5_00023	A6_00030	A7_02663	A8_02644	A9_00070	B10_00142	B11_00241	B12_00220	B1_00137	B3_00074	B4_02649	B5_02397	B6_02403	B8_02552	B9_00182	C11_02683	C12_00069	C1_00467	C3_00470	C4_02536	C6_02560	C7_00274	C8_00311	C9_02513	D10_02509	D11_00031	D12_00178	D1_00978	D2_00423	D4_00212	D5_01244	D6_02409	D8_02909	E1_00241	E2_02473
bltD_1		Spermine/spermidine acetyltransferase	110	110	1	131	2648				A10_00076	A11_00207	A2_00068	A3_02760	A5_00020	A6_00033	A7_02660	A8_02641	A9_00067	B10_00139	B11_00244	B12_00217	B1_00134	B3_00077	B4_02646	B5_02394	B6_02406	B8_02549	B9_00179	C11_02679	C12_00066	C1_00464	C3_00467	C4_02539	C6_02557	C7_00271	C8_00308	C9_02510	D10_02512	D11_00028	D12_00175	D1_00981	D2_00420	D4_00209	D5_01241	D6_02412	D8_02906	E1_00238	E2_02476
prmC		Release factor glutamine methyltransferase	110	110	1	131	2660				A10_00088	A11_00219	A2_00056	A3_02748	A5_00008	A6_00045	A7_02648	A8_02629	A9_00055	B10_00127	B11_00256	B12_00205	B1_00122	B3_00089	B4_02634	B5_02382	B6_02418	B8_02537	B9_00167	C11_02667	C12_00054	C1_00452	C3_00455	C4_02551	C6_02545	C7_00259	C8_02499	C9_02498	D10_02524	D11_00016	D12_00163	D1_00993	D2_00408	D4_00197	D5_01229	D6_02424	D8_02894	E1_00226	E2_02488
group_2452		hypothetical protein	110	110	1	131	2692				A10_00118	A11_00249	A2_00026	A3_02718	A5_00178	A6_00075	A7_02618	A8_02599	A9_00025	B10_00097	B11_00286	B12_00175	B1_00092	B3_00119	B4_02604	B5_02352	B6_02448	B8_02506	B9_00137	C11_02637	C12_00024	C1_00145	C3_00349	C4_02581	C6_02515	C7_00229	C8_02469	C9_02468	D10_02554	D11_00375	D12_00133	D1_01575	D2_00377	D4_00166	D5_01198	D6_02455	D8_02862	E1_00196	E2_02518
kdpA		Potassium-transporting ATPase A chain	110	110	1	131	2700				A10_00126	A11_00257	A2_00018	A3_02710	A5_00242	A6_00083	A7_02610	A8_02591	A9_00017	B10_00089	B11_00294	B12_00167	B1_00084	B3_00127	B4_02596	B5_02344	B6_02456	B8_02498	B9_00129	C11_02629	C12_00016	C1_00153	C3_00341	C4_02589	C6_02507	C7_00221	C8_02461	C9_02460	D10_02562	D11_00367	D12_00125	D1_01175	D2_00369	D4_00158	D5_01359	D6_02463	D8_02854	E1_00188	E2_02526
group_2456		Bacterial membrane flanked domain protein	110	110	1	131	2707				A10_00131	A11_00262	A2_00013	A3_02705	A5_00247	A6_00088	A7_02605	A8_02586	A9_00012	B10_00084	B11_00299	B12_00162	B1_00079	B3_00132	B4_02591	B5_02339	B6_02461	B8_02493	B9_00124	C11_02624	C12_00011	C1_00158	C3_00336	C4_02594	C6_02502	C7_00216	C8_02456	C9_02455	D10_02567	D11_00362	D12_00120	D1_01180	D2_00364	D4_00153	D5_01364	D6_02468	D8_02849	E1_00183	E2_02531
rbgA		Ribosome biogenesis GTPase A	110	110	1	131	4714				A10_00137	A11_00998	A2_02347	A3_00659	A5_01724	A6_01979	A7_01044	A8_00479	A9_01366	B10_02022	B11_01088	B12_02124	B1_00624	B3_01592	B4_00688	B5_01597	B6_02100	B8_02434	B9_01651	C11_02095	C12_02116	C1_01847	C3_02466	C4_02075	C6_00957	C7_01681	C8_00377	C9_01307	D10_00837	D11_02486	D12_00677	D1_02224	D2_02309	D4_02315	D5_02285	D6_02311	D8_02469	E1_01537	E2_02294
rplGA		putative ribosomal protein YlxQ	110	110	1	131	4742				A10_00162	A11_00020	A2_02322	A3_00634	A5_01699	A6_02004	A7_01069	A8_00504	A9_01391	B10_01997	B11_01065	B12_02149	B1_00649	B3_01567	B4_00713	B5_01620	B6_02077	B8_02409	B9_01626	C11_02070	C12_02091	C1_01872	C3_02491	C4_02052	C6_00980	C7_01658	C8_00354	C9_01332	D10_00814	D11_02461	D12_00702	D1_02249	D2_02334	D4_02290	D5_02310	D6_02336	D8_02494	E1_01563	E2_02320
group_2460		Ribonuclease J 2	110	110	1	131	4749				A10_00169	A11_00027	A2_02315	A3_00627	A5_01692	A6_02011	A7_01076	A8_00511	A9_01398	B10_01990	B11_01058	B12_02156	B1_00656	B3_01560	B4_00720	B5_01627	B6_02070	B8_02402	B9_01619	C11_02063	C12_02084	C1_01879	C3_02498	C4_02045	C6_00987	C7_01651	C8_00347	C9_01339	D10_00807	D11_02454	D12_00709	D1_02256	D2_02341	D4_02283	D5_02317	D6_02343	D8_02501	E1_01570	E2_02327
cinA		Putative competence-damage inducible protein	110	110	1	131	4758				A10_00178	A11_00036	A2_02306	A3_00618	A5_01683	A6_02020	A7_01085	A8_00520	A9_01407	B10_01981	B11_01049	B12_02165	B1_00665	B3_01551	B4_00729	B5_01636	B6_02061	B8_02393	B9_01610	C11_02054	C12_02075	C1_01888	C3_02507	C4_02036	C6_00996	C7_01642	C8_00338	C9_01348	D10_00798	D11_02445	D12_00718	D1_02265	D2_02350	D4_02274	D5_02326	D6_02352	D8_02510	E1_01579	E2_02336
group_2462		hypothetical protein	110	110	1	131	653				A10_00231	A11_01982	A2_02189	A3_01755	A5_00982	A6_00742	A7_01970	A8_01712	A9_00715	B10_01255	B11_00662	B12_01920	B1_01950	B3_01781	B4_02310	B5_02002	B6_01511	B8_00681	B9_00601	C11_01024	C12_01497	C1_02084	C3_01663	C4_00793	C6_01693	C7_00101	C8_02133	C9_01728	D10_00436	D11_01609	D12_01268	D1_01308	D2_01815	D4_01481	D5_01893	D6_01430	D8_01872	E1_02047	E2_01911
group_2465		putative 5-formyltetrahydrofolate cyclo-ligase	110	110	1	131	533				A10_00290	A11_01884	A2_02532	A3_01854	A5_01081	A6_00840	A7_01872	A8_01810	A9_00813	B10_01156	B11_00760	B12_02017	B1_01852	B3_01683	B4_02212	B5_01904	B6_01413	B8_00582	B9_00700	C11_01122	C12_01399	C1_02181	C3_01564	C4_00693	C6_01592	C7_00200	C8_01842	C9_01629	D10_00535	D11_01708	D12_01170	D1_01407	D2_00003	D4_01580	D5_02582	D6_01331	D8_01970	E1_01948	E2_02010
group_2466		Putative GTP cyclohydrolase 1 type 2	110	110	1	131	542				A10_00299	A11_01893	A2_02523	A3_01845	A5_01072	A6_00831	A7_01881	A8_01801	A9_00804	B10_01165	B11_00751	B12_02008	B1_01861	B3_01692	B4_02221	B5_01913	B6_01422	B8_00591	B9_00691	C11_01113	C12_01408	C1_02172	C3_01573	C4_00702	C6_01601	C7_00191	C8_01851	C9_01638	D10_00526	D11_01699	D12_01179	D1_01398	D2_01905	D4_01571	D5_02591	D6_01340	D8_01961	E1_01957	E2_02001
cdd		Cytidine deaminase	110	110	1	131	551				A10_00308	A11_01902	A2_00559	A3_01836	A5_01063	A6_00822	A7_01890	A8_01792	A9_00795	B10_01174	B11_00742	B12_01999	B1_01870	B3_01701	B4_02230	B5_01922	B6_01431	B8_00600	B9_00682	C11_01104	C12_01417	C1_02163	C3_01582	C4_00711	C6_01610	C7_00182	C8_01860	C9_01647	D10_00517	D11_01690	D12_01188	D1_01389	D2_01896	D4_01562	D5_02600	D6_01349	D8_01952	E1_01966	E2_01992
group_2468		hypothetical protein	110	110	1	131	558				A10_00314	A11_01908	A2_00553	A3_01830	A5_01057	A6_00816	A7_01896	A8_01786	A9_00789	B10_01180	B11_00736	B12_01993	B1_01876	B3_01707	B4_02236	B5_01928	B6_01437	B8_00606	B9_00676	C11_01098	C12_01423	C1_02157	C3_01588	C4_00717	C6_01616	C7_00176	C8_01866	C9_01653	D10_00511	D11_01684	D12_01194	D1_01383	D2_01890	D4_01556	D5_02606	D6_01355	D8_01946	E1_01972	E2_01986
mrpG		Na( )/H( ) antiporter subunit G	110	110	1	131	3866				A10_00427	A11_01509	A2_01538	A3_02054	A5_02708	A6_01628	A7_00503	A8_01413	A9_01909	B10_00939	B11_01924	B12_01811	B1_01494	B3_01312	B4_01572	B5_01056	B6_00890	B8_02255	B9_01225	C11_00415	C12_02412	C1_01449	C3_00996	C4_01593	C6_00390	C7_01919	C8_00945	C9_02032	D10_01346	D11_00906	D12_01522	D1_02487	D2_02554	D4_02199	D5_00067	D6_00424	D8_01335	E1_01034	E2_01029
group_2487		hypothetical protein	110	110	1	131	3875				A10_00433	A11_01503	A2_01532	A3_02060	A5_02284	A6_01634	A7_00509	A8_01419	A9_01915	B10_00933	B11_01918	B12_01805	B1_01488	B3_01306	B4_01566	B5_01062	B6_00896	B8_02247	B9_01231	C11_00421	C12_02283	C1_01443	C3_01137	C4_01587	C6_00396	C7_01925	C8_00939	C9_02026	D10_01340	D11_01068	D12_01528	D1_02495	D2_02546	D4_02207	D5_00075	D6_00416	D8_01329	E1_01028	E2_01023
dacA		D-alanyl-D-alanine carboxypeptidase DacA precursor	110	110	1	131	3883				A10_00440	A11_01496	A2_01525	A3_02067	A5_02277	A6_01641	A7_00516	A8_01426	A9_01922	B10_00926	B11_01911	B12_01798	B1_01481	B3_01299	B4_01559	B5_01069	B6_00903	B8_02240	B9_01238	C11_00428	C12_02290	C1_01436	C3_01130	C4_01580	C6_00403	C7_01932	C8_00932	C9_02019	D10_01333	D11_01075	D12_01535	D1_02502	D2_02539	D4_02214	D5_00082	D6_00409	D8_01322	E1_01021	E2_01016
nfrA		NADPH-dependent oxidoreductase	110	110	1	131	6206				A10_00492	A11_02159	A2_00911	A3_02488	A5_00709	A6_00183	A7_02340	A8_02083	A9_00942	B10_01555	B11_01500	B12_00633	B1_02143	B3_02062	B4_01146	B5_00901	B6_00736	B8_01305	B9_01153	C11_02579	C12_02200	C1_01768	C3_01416	C4_01977	C6_02023	C7_02406	C8_02100	C9_00969	D10_01830	D11_01469	D12_01914	D1_00927	D2_01351	D4_00934	D5_02089	D6_01744	D8_02646	E1_02313	E2_02142
group_2510		hypothetical protein	110	110	1	131	6249				A10_00512	A11_02179	A2_00893	A3_02469	A5_00690	A6_00164	A7_02359	A8_02103	A9_00962	B10_01536	B11_01481	B12_00654	B1_02163	B3_02042	B4_01166	B5_00861	B6_00695	B8_01287	B9_01134	C11_02560	C12_02219	C1_01747	C3_01374	C4_01960	C6_02006	C7_02423	C8_02083	C9_00949	D10_01813	D11_01427	D12_01894	D1_00909	D2_01333	D4_00916	D5_02071	D6_01726	D8_02627	E1_02294	E2_02161
group_2513		hypothetical protein	110	110	1	131	3653				A10_00525	A11_02118	A2_00375	A3_00091	A5_00751	A6_02563	A7_00203	A8_02042	A9_00901	B10_00293	B11_01545	B12_00587	B1_02102	B3_02103	B4_01105	B5_02541	B6_00011	B8_00341	B9_00434	C11_00175	C12_02157	C1_00282	C3_00266	C4_00282	C6_00109	C7_00386	C8_00078	C9_01015	D10_00206	D11_00245	D12_00410	D1_01037	D2_00952	D4_00546	D5_00539	D6_01015	D8_00435	E1_00431	E2_02099
yciC_1		Putative metal chaperone YciC	110	110	1	131	3655				A10_00526	A11_02117	A2_00374	A3_00090	A5_00752	A6_02562	A7_00204	A8_02041	A9_00900	B10_00294	B11_01546	B12_00586	B1_02101	B3_02104	B4_01104	B5_02540	B6_00012	B8_00340	B9_00435	C11_00174	C12_02156	C1_00283	C3_00265	C4_00283	C6_00108	C7_00385	C8_00079	C9_01016	D10_00205	D11_00244	D12_00409	D1_01036	D2_00953	D4_00547	D5_00538	D6_01014	D8_00434	E1_00430	E2_02098
gltC		HTH-type transcriptional regulator GltC	110	110	1	131	3678				A10_00545	A11_01539	A2_00356	A3_00072	A5_00770	A6_02542	A7_00223	A8_02022	A9_00881	B10_00312	B11_01565	B12_00567	B1_02082	B3_02123	B4_01085	B5_02522	B6_00030	B8_00321	B9_00453	C11_00156	C12_02138	C1_00302	C3_00247	C4_00301	C6_00090	C7_00352	C8_00097	C9_01034	D10_00187	D11_00226	D12_00390	D1_01017	D2_00972	D4_00566	D5_00519	D6_00995	D8_00415	E1_00412	E2_02080
treA		Trehalose-6-phosphate hydrolase	110	110	1	131	3684				A10_00549	A11_01544	A2_00351	A3_00067	A5_00775	A6_02537	A7_00228	A8_02017	A9_00876	B10_00317	B11_01570	B12_00562	B1_02077	B3_02128	B4_01080	B5_02516	B6_00035	B8_00316	B9_00458	C11_00151	C12_02133	C1_00307	C3_00242	C4_00306	C6_00085	C7_00347	C8_00103	C9_01039	D10_00182	D11_00221	D12_00385	D1_01546	D2_00977	D4_00571	D5_00514	D6_00990	D8_00410	E1_00407	E2_02075
treR_2		Trehalose operon transcriptional repressor	110	110	1	131	3685				A10_00550	A11_01545	A2_00350	A3_00066	A5_00776	A6_02536	A7_00229	A8_02016	A9_00875	B10_00318	B11_01571	B12_00561	B1_02076	B3_02129	B4_01079	B5_02515	B6_00036	B8_00315	B9_00459	C11_00150	C12_02132	C1_00308	C3_00241	C4_00307	C6_00084	C7_00346	C8_00104	C9_01040	D10_00181	D11_00220	D12_00384	D1_01547	D2_00978	D4_00572	D5_00513	D6_00989	D8_00409	E1_00406	E2_02074
group_2528		hypothetical protein	110	110	1	131	1785				A10_00568	A11_00506	A2_00577	A3_01582	A5_00382	A6_01810	A7_01619	A8_00861	A9_02113	B10_02609	B11_02383	B12_02312	B1_01635	B3_00613	B4_02193	B5_00540	B6_00373	B8_02170	B9_02612	C11_01409	C12_00580	C1_00631	C3_02528	C4_00959	C6_02132	C7_02090	C8_02367	C9_00630	D10_01579	D11_01123	D12_02428	D1_00459	D2_00898	D4_01355	D5_00584	D6_00113	D8_01455	E1_01262	E2_01519
yceI		Protein YceI	110	110	1	131	1818				A10_00587	A11_00525	A2_02064	A3_01564	A5_00364	A6_01789	A7_01598	A8_02434	A9_02132	B10_02626	B11_01763	B12_02294	B1_01654	B3_00632	B4_02174	B5_00521	B6_00354	B8_02148	B9_02629	C11_01427	C12_00562	C1_00652	C3_00198	C4_00980	C6_02111	C7_02111	C8_01102	C9_00612	D10_02038	D11_00105	D12_02409	D1_01846	D2_00877	D4_01334	D5_01605	D6_00134	D8_00566	E1_01280	E2_01537
lipA_2		Lipase 1 precursor	110	110	1	131	1839				A10_00606	A11_00544	A2_02048	A3_01548	A5_00348	A6_01773	A7_01581	A8_02415	A9_02151	B10_02642	B11_01747	B12_02278	B1_01673	B3_00651	B4_02155	B5_00510	B6_00343	B8_02132	B9_02645	C11_01443	C12_00546	C1_00668	C3_00210	C4_00993	C6_02098	C7_02124	C8_01115	C9_00600	D10_02025	D11_00093	D12_02393	D1_01862	D2_00861	D4_01317	D5_01589	D6_00150	D8_00582	E1_01296	E2_01553
icaA		Poly-beta-1,6-N-acetyl-D-glucosamine synthase	110	110	1	131	1846				A10_00611	A11_00549	A2_02044	A3_01544	A5_00344	A6_01769	A7_01577	A8_02410	A9_02156	B10_02646	B11_01743	B12_02274	B1_01678	B3_00656	B4_02150	B5_00506	B6_00339	B8_02128	B9_02649	C11_01447	C12_00542	C1_00672	C3_00214	C4_00997	C6_02094	C7_02128	C8_01119	C9_00596	D10_02021	D11_00089	D12_02388	D1_01866	D2_00857	D4_01313	D5_01585	D6_00914	D8_00586	E1_01300	E2_01557
gtf2		Glycosyltransferase-stabilizing protein Gtf2	110	110	1	131	1890				A10_00630	A11_00876	A2_02025	A3_01524	A5_00325	A6_01750	A7_01558	A8_02391	A9_02175	B10_02248	B11_01724	B12_02255	B1_01697	B3_00675	B4_02131	B5_00487	B6_00320	B8_02108	B9_02337	C11_01466	C12_00523	C1_00691	C3_00234	C4_01019	C6_02072	C7_02150	C8_01141	C9_00576	D10_01999	D11_00069	D12_02369	D1_01886	D2_00837	D4_01293	D5_01565	D6_00894	D8_00606	E1_01319	E2_01576
argR_2		Arginine repressor	110	110	1	131	1905				A10_00641	A11_00865	A2_02014	A3_01513	A5_02431	A6_01739	A7_01547	A8_02380	A9_02186	B10_02237	B11_01713	B12_02244	B1_01708	B3_00686	B4_02120	B5_00476	B6_00309	B8_02097	B9_02326	C11_01477	C12_00512	C1_00702	C3_00887	C4_01030	C6_02061	C7_02161	C8_01152	C9_00565	D10_01988	D11_00460	D12_02358	D1_01897	D2_00826	D4_01282	D5_01554	D6_00883	D8_00617	E1_01330	E2_01587
arcC2		Carbamate kinase 2	110	110	1	131	1909				A10_00645	A11_00861	A2_02010	A3_01509	A5_02427	A6_01735	A7_01543	A8_02376	A9_02190	B10_02233	B11_01709	B12_02240	B1_01712	B3_00690	B4_02116	B5_00472	B6_00305	B8_02093	B9_02322	C11_01481	C12_00508	C1_00706	C3_00883	C4_01034	C6_02057	C7_02165	C8_01156	C9_00561	D10_01984	D11_00464	D12_02354	D1_01901	D2_00822	D4_01278	D5_01550	D6_00879	D8_00621	E1_01334	E2_01591
opcR		HTH-type transcriptional repressor OpcR	110	110	1	131	1932				A10_00665	A11_00337	A2_01989	A3_01489	A5_02407	A6_02296	A7_01523	A8_02355	A9_02210	B10_02214	B11_01689	B12_01318	B1_01733	B3_00710	B4_02095	B5_00452	B6_00285	B8_02073	B9_02303	C11_01502	C12_00487	C1_00726	C3_00863	C4_01054	C6_01441	C7_00613	C8_01176	C9_00541	D10_01963	D11_00484	D12_02333	D1_01921	D2_00802	D4_01258	D5_01530	D6_00859	D8_00641	E1_01355	E2_01612
fda		Fructose-bisphosphate aldolase class 1	110	110	1	131	1940				A10_00672	A11_00344	A2_01982	A3_01482	A5_02400	A6_02303	A7_01516	A8_02348	A9_02217	B10_02207	B11_01682	B12_01311	B1_01740	B3_00717	B4_02088	B5_00444	B6_00277	B8_02066	B9_02296	C11_01509	C12_00480	C1_00733	C3_00855	C4_01061	C6_01434	C7_00620	C8_01183	C9_00533	D10_01956	D11_00492	D12_02326	D1_01928	D2_00795	D4_01251	D5_01523	D6_00852	D8_00648	E1_01362	E2_01619
group_2546		hypothetical protein	110	110	1	131	1958				A10_00686	A11_00358	A2_01967	A3_01465	A5_02383	A6_02317	A7_01502	A8_02334	A9_02231	B10_02192	B11_01667	B12_01296	B1_01754	B3_00731	B4_02074	B5_00427	B6_00260	B8_02052	B9_02281	C11_01524	C12_00465	C1_00748	C3_00839	C4_01077	C6_01418	C7_00636	C8_01199	C9_00518	D10_01940	D11_00508	D12_02312	D1_01942	D2_00780	D4_01237	D5_01509	D6_00838	D8_00662	E1_01376	E2_01633
group_2547		Fructosamine kinase	110	110	1	131	1960				A10_00688	A11_00360	A2_01965	A3_01463	A5_02381	A6_02319	A7_01500	A8_02332	A9_02233	B10_02190	B11_01665	B12_01294	B1_01756	B3_00733	B4_02072	B5_00425	B6_00258	B8_02050	B9_02279	C11_01526	C12_00463	C1_00750	C3_00837	C4_01079	C6_01416	C7_00638	C8_01201	C9_00516	D10_01938	D11_00510	D12_02310	D1_01944	D2_00778	D4_01235	D5_01507	D6_00836	D8_00664	E1_01378	E2_01635
group_2552		DNA-binding transcriptional regulator EnvR	110	110	1	131	1986				A10_00704	A11_00376	A2_01949	A3_01446	A5_02365	A6_02335	A7_01484	A8_02316	A9_02249	B10_02174	B11_01649	B12_01278	B1_01772	B3_00749	B4_02056	B5_00408	B6_00241	B8_02034	B9_02263	C11_01542	C12_00447	C1_00766	C3_00821	C4_01096	C6_01399	C7_00655	C8_01218	C9_00500	D10_01921	D11_00526	D12_02294	D1_01960	D2_00762	D4_01219	D5_01491	D6_00820	D8_00702	E1_01394	E2_01651
copZ		Copper chaperone CopZ	110	110	1	131	2002				A10_00717	A11_02542	A2_01936	A3_01433	A5_02352	A6_02348	A7_01471	A8_02303	A9_02262	B10_02160	B11_01635	B12_01266	B1_01785	B3_00762	B4_02043	B5_00395	B6_00228	B8_00512	B9_02249	C11_01555	C12_00434	C1_00778	C3_00806	C4_01104	C6_01391	C7_00663	C8_01226	C9_00487	D10_01913	D11_00541	D12_02281	D1_01972	D2_00750	D4_01207	D5_01479	D6_00808	D8_00714	E1_01406	E2_01663
group_2554		hypothetical protein	110	110	1	131	2030				A10_00738	A11_02521	A2_01915	A3_01412	A5_02331	A6_02371	A7_01449	A8_02282	A9_02283	B10_02138	B11_01614	B12_01245	B1_01806	B3_00783	B4_02022	B5_00365	B6_00198	B8_00532	B9_02227	C11_01576	C12_00413	C1_00799	C3_00784	C4_01125	C6_01370	C7_00684	C8_01247	C9_00466	D10_01892	D11_00563	D12_02260	D1_01992	D2_00730	D4_01187	D5_01459	D6_00788	D8_00736	E1_01427	E2_01684
mhqA_2		Putative ring-cleaving dioxygenase MhqA	110	110	1	131	2054				A10_00757	A11_02502	A2_01896	A3_01393	A5_02312	A6_02390	A7_01430	A8_02263	A9_02302	B10_02119	B11_01595	B12_01225	B1_01825	B3_00802	B4_02003	B5_00346	B6_01944	B8_00935	B9_02208	C11_01595	C12_00394	C1_00818	C3_00765	C4_01144	C6_01351	C7_00703	C8_01266	C9_00447	D10_01873	D11_00582	D12_02241	D1_01150	D2_00713	D4_01170	D5_01442	D6_00771	D8_00755	E1_01446	E2_01703
ydfH		putative HTH-type transcriptional regulator YdfH	110	110	1	131	2077				A10_00770	A11_02489	A2_01081	A3_01381	A5_02300	A6_02404	A7_01416	A8_02250	A9_02315	B10_02106	B11_01580	B12_01210	B1_01838	B3_00815	B4_01990	B5_00333	B6_01931	B8_00950	B9_02195	C11_01608	C12_00381	C1_00833	C3_00750	C4_01159	C6_01333	C7_00718	C8_01281	C9_00434	D10_01858	D11_00597	D12_02227	D1_01165	D2_00698	D4_01155	D5_01427	D6_00756	D8_00769	E1_01459	E2_01716
rsmH_2		Ribosomal RNA small subunit methyltransferase H	110	110	1	131	1090				A10_00776	A11_00297	A2_02091	A3_01657	A5_00884	A6_00269	A7_02593	A8_01613	A9_00616	B10_02488	B11_02439	B12_00126	B1_02049	B3_01880	B4_02409	B5_02100	B6_01609	B8_00781	B9_00064	C11_00926	C12_01595	C1_00234	C3_00945	C4_00892	C6_01792	C7_00093	C8_02232	C9_01827	D10_02431	D11_00401	D12_01366	D1_00253	D2_00301	D4_00093	D5_00408	D6_00289	D8_00064	E1_00075	E2_00001
acuC		Acetoin utilization protein AcuC	110	110	1	131	1122				A10_00802	A11_00271	A2_02117	A3_01683	A5_00910	A6_00243	A7_02567	A8_01639	A9_00642	B10_02514	B11_02412	B12_01094	B1_02023	B3_01854	B4_02383	B5_02074	B6_01583	B8_00754	B9_00038	C11_00952	C12_01569	C1_00260	C3_01735	C4_00866	C6_01766	C7_00067	C8_02206	C9_01801	D10_02404	D11_01537	D12_01340	D1_01235	D2_01742	D4_01408	D5_01820	D6_01503	D8_00037	E1_00049	E2_00027
group_2565		2-oxoglutaramate amidase	110	110	1	131	5313				A10_00860	A11_01840	A2_00317	A3_00137	A5_02567	A6_00994	A7_00158	A8_02212	A9_02411	B10_02409	B11_02575	B12_00408	B1_02583	B3_01916	B4_00289	B5_02299	B6_02218	B8_00381	B9_02495	C11_02402	C12_02558	C1_02622	C3_02297	C4_00158	C6_00223	C7_00537	C8_02324	C9_02571	D10_02083	D11_02161	D12_00276	D1_00392	D2_00566	D4_00396	D5_00479	D6_00494	D8_00294	E1_00274	E2_00376
group_2567		hypothetical protein	110	110	1	131	5872				A10_00882	A11_01872	A2_02449	A3_02578	A5_02481	A6_00351	A7_02480	A8_02234	A9_02389	B10_02331	B11_02488	B12_02429	B1_02605	B3_01938	B4_00311	B5_02214	B6_02303	B8_00082	B9_02417	C11_02481	C12_02636	C1_02543	C3_02214	C4_00140	C6_02404	C7_02255	C8_02306	C9_02386	D10_02160	D11_02077	D12_00254	D1_00188	D2_00201	D4_01099	D5_00257	D6_00166	D8_00261	E1_00255	E2_00357
group_2569		ABC-2 family transporter protein	110	110	1	131	5874				A10_00884	A11_01874	A2_02451	A3_02580	A5_02479	A6_00349	A7_02482	A8_02236	A9_02387	B10_02329	B11_02486	B12_02431	B1_02607	B3_01940	B4_00313	B5_02212	B6_02305	B8_00084	B9_02415	C11_02483	C12_02638	C1_02541	C3_02212	C4_00138	C6_02402	C7_02257	C8_02304	C9_02384	D10_02162	D11_02075	D12_00252	D1_00186	D2_00199	D4_01097	D5_00255	D6_00168	D8_00259	E1_00253	E2_00355
group_2570		hypothetical protein	110	110	1	131	5876				A10_00886	A11_01876	A2_02453	A3_02582	A5_02477	A6_00347	A7_02484	A8_02238	A9_02385	B10_02327	B11_02484	B12_02433	B1_02609	B3_01942	B4_00315	B5_02210	B6_02307	B8_00086	B9_02413	C11_02485	C12_02640	C1_02539	C3_02210	C4_00136	C6_02400	C7_02259	C8_02302	C9_02382	D10_02164	D11_02073	D12_00250	D1_00184	D2_00197	D4_01095	D5_00253	D6_00170	D8_00257	E1_00251	E2_00353
group_2571		hypothetical protein	110	110	1	131	5878				A10_00888	A11_01878	A2_02455	A3_02584	A5_02475	A6_00345	A7_02486	A8_02240	A9_02383	B10_02325	B11_02482	B12_02435	B1_02611	B3_01944	B4_00317	B5_02208	B6_02309	B8_00088	B9_02411	C11_02487	C12_02642	C1_02537	C3_02208	C4_00134	C6_02398	C7_02261	C8_02300	C9_02380	D10_02166	D11_02071	D12_00248	D1_00182	D2_00195	D4_01093	D5_00251	D6_00172	D8_00255	E1_00249	E2_00351
rluD_1		Ribosomal large subunit pseudouridine synthase D	110	110	1	131	7791				A10_00898	A11_00929	A2_00257	A3_00011	A5_00161	A6_02627	A7_00038	A8_00255	A9_00131	B10_00227	B11_00428	B12_00531	B1_00309	B3_00301	B4_00184	B5_02452	B6_02586	B8_00890	B9_00292	C11_00109	C12_00250	C1_00498	C3_01071	C4_02499	C6_00038	C7_00445	C8_00042	C9_02621	D10_00050	D11_01015	D12_00039	D1_00644	D2_01028	D4_00598	D5_01151	D6_00939	D8_00355	E1_00365	E2_00249
group_2574		hypothetical protein	110	110	1	131	7795				A10_00902	A11_00925	A2_00253	A3_00015	A5_00157	A6_02623	A7_00042	A8_00251	A9_00135	B10_00231	B11_00424	B12_00535	B1_00313	B3_00305	B4_00180	B5_02456	B6_02582	B8_00886	B9_00296	C11_00105	C12_00254	C1_00494	C3_01075	C4_02495	C6_00042	C7_00441	C8_00038	C9_02625	D10_00046	D11_01019	D12_00043	D1_00648	D2_01024	D4_00602	D5_01155	D6_00943	D8_00359	E1_00361	E2_00245
hemY		Protoporphyrinogen oxidase	110	110	1	131	7809				A10_00916	A11_00911	A2_00239	A3_00029	A5_00143	A6_02609	A7_00056	A8_00237	A9_00149	B10_00245	B11_00410	B12_00549	B1_00327	B3_00319	B4_00166	B5_02470	B6_02568	B8_00871	B9_00310	C11_00091	C12_00268	C1_00480	C3_01116	C4_02481	C6_00056	C7_00427	C8_00024	C9_02639	D10_00032	D11_01060	D12_00057	D1_00663	D2_01009	D4_00617	D5_01170	D6_00958	D8_00373	E1_00347	E2_00231
rsmA		Ribosomal RNA small subunit methyltransferase A	110	110	1	131	3705				A10_00946	A11_01017	A2_00493	A3_00231	A5_00127	A6_01017	A7_00284	A8_00293	A9_00225	B10_00412	B11_00545	B12_00463	B1_00581	B3_00558	B4_00392	B5_02577	B6_00113	B8_00856	B9_00497	C11_00198	C12_00321	C1_00416	C3_00376	C4_00356	C6_00205	C7_01089	C8_00122	C9_02683	D10_00303	D11_00336	D12_00551	D1_01078	D2_01062	D4_00955	D5_01262	D6_01101	D8_00933	E1_00553	E2_00483
ytgP_1		putative cell division protein YtgP	110	110	1	131	3716				A10_00957	A11_01028	A2_00504	A3_00220	A5_00116	A6_01028	A7_00295	A8_00304	A9_00236	B10_00423	B11_00534	B12_00452	B1_00570	B3_00547	B4_00403	B5_02566	B6_00102	B8_00845	B9_00486	C11_00209	C12_00310	C1_00405	C3_00387	C4_00345	C6_00194	C7_00603	C8_00133	C9_02672	D10_00292	D11_00325	D12_00540	D1_01067	D2_01073	D4_00966	D5_01273	D6_01090	D8_00922	E1_00542	E2_00472
mazG		Nucleoside triphosphate pyrophosphohydrolase/pyrophosphatase MazG	110	110	1	131	3717				A10_00958	A11_01029	A2_00505	A3_00219	A5_00115	A6_01029	A7_00296	A8_00305	A9_00237	B10_00424	B11_00533	B12_00451	B1_00569	B3_00546	B4_00404	B5_02565	B6_00101	B8_00844	B9_00485	C11_00210	C12_00309	C1_00404	C3_00388	C4_00344	C6_00193	C7_00602	C8_00134	C9_02671	D10_00291	D11_00324	D12_00539	D1_01066	D2_01074	D4_00967	D5_01274	D6_01089	D8_00921	E1_00541	E2_00471
maa		Maltose O-acetyltransferase	110	110	1	131	4016				A10_00989	A11_01689	A2_01406	A3_02185	A5_02158	A6_00578	A7_00638	A8_01544	A9_02040	B10_00807	B11_01792	B12_01680	B1_01363	B3_01181	B4_01441	B5_01188	B6_01022	B8_01845	B9_01357	C11_00546	C12_02408	C1_01318	C3_02071	C4_01462	C6_00581	C7_01416	C8_00754	C9_01900	D10_01215	D11_02296	D12_01653	D1_01736	D2_01636	D4_01834	D5_02148	D6_01841	D8_01204	E1_00903	E2_00898
group_2582		Sortase family protein	110	110	1	131	4573				A10_01008	A11_02266	A2_00149	A3_00768	A5_02028	A6_01400	A7_00935	A8_00689	A9_01257	B10_00209	B11_00125	B12_01439	B1_02333	B3_00461	B4_00579	B5_01489	B6_01322	B8_02684	B9_00193	C11_00822	C12_01003	C1_02463	C3_00070	C4_02180	C6_00852	C7_01787	C8_00482	C9_01200	D10_00943	D11_02592	D12_02555	D1_02034	D2_02053	D4_01947	D5_01786	D6_02001	D8_00972	E1_00630	E2_00625
group_2583		hypothetical protein	110	110	1	131	4557				A10_01017	A11_02275	A2_00140	A3_00777	A5_02019	A6_01391	A7_00926	A8_00698	A9_01248	B10_00495	B11_00116	B12_01448	B1_02324	B3_00470	B4_00570	B5_01480	B6_01313	B8_02675	B9_01988	C11_00813	C12_01012	C1_02472	C3_00061	C4_02343	C6_00843	C7_01796	C8_00491	C9_01120	D10_00952	D11_02583	D12_02564	D1_02043	D2_02044	D4_01956	D5_01777	D6_02010	D8_02156	E1_00639	E2_00634
group_2584		hypothetical protein	110	110	1	131	4544				A10_01030	A11_02288	A2_00127	A3_00790	A5_02006	A6_01378	A7_00913	A8_00711	A9_01235	B10_00508	B11_00103	B12_01461	B1_02311	B3_02524	B4_00557	B5_01467	B6_01300	B8_02662	B9_02001	C11_00800	C12_01025	C1_02485	C3_00048	C4_02330	C6_00830	C7_01809	C8_00504	C9_01107	D10_00965	D11_02570	D12_02577	D1_02056	D2_02031	D4_01969	D5_01764	D6_02023	D8_02169	E1_00652	E2_00647
group_2585		hypothetical protein	110	110	1	131	4540				A10_01033	A11_02291	A2_00124	A3_00793	A5_02003	A6_01375	A7_00910	A8_00714	A9_01232	B10_00511	B11_00100	B12_01464	B1_02308	B3_02521	B4_00554	B5_01464	B6_01297	B8_02659	B9_02004	C11_00797	C12_01028	C1_02488	C3_00045	C4_02327	C6_00827	C7_00280	C8_00507	C9_01104	D10_00968	D11_02567	D12_02580	D1_02059	D2_02028	D4_01972	D5_01761	D6_02026	D8_02172	E1_00655	E2_00650
pstB3		Phosphate import ATP-binding protein PstB 3	110	110	1	131	5244				A10_01038	A11_01145	A2_00392	A3_00515	A5_01580	A6_00618	A7_00237	A8_00625	A9_01507	B10_01876	B11_00925	B12_00259	B1_00770	B3_01446	B4_00834	B5_01739	B6_01958	B8_00227	B9_01505	C11_01949	C12_01970	C1_01993	C3_01829	C4_00470	C6_02289	C7_01157	C8_01622	C9_01470	D10_00693	D11_01914	D12_00823	D1_00940	D2_00504	D4_00457	D5_00707	D6_00556	D8_00096	E1_01686	E2_00148
mprF		Phosphatidylglycerol lysyltransferase	110	110	1	131	5215				A10_01063	A11_01170	A2_00418	A3_00541	A5_01607	A6_00643	A7_00262	A8_00600	A9_01482	B10_01901	B11_00950	B12_00234	B1_00745	B3_01471	B4_00809	B5_01712	B6_01985	B8_01424	B9_01530	C11_01975	C12_01996	C1_01968	C3_01854	C4_00329	C6_02315	C7_01131	C8_01596	C9_01444	D10_00719	D11_01889	D12_00798	D1_00531	D2_00649	D4_00526	D5_01038	D6_00581	D8_00121	E1_01661	E2_00123
tqsA		AI-2 transport protein TqsA	110	110	1	131	5214				A10_01064	A11_00754	A2_00419	A3_00542	A5_01608	A6_00644	A7_00263	A8_00599	A9_01481	B10_01902	B11_00951	B12_00233	B1_00744	B3_01472	B4_00808	B5_01711	B6_01986	B8_01425	B9_01531	C11_01976	C12_01997	C1_01967	C3_01855	C4_00328	C6_02316	C7_01130	C8_01595	C9_01443	D10_00720	D11_01888	D12_00797	D1_00532	D2_00648	D4_00525	D5_01039	D6_00582	D8_00122	E1_01660	E2_00122
glcT		GlcA/glcB genes antiterminator	110	110	1	131	5213				A10_01065	A11_00755	A2_00420	A3_00543	A5_01609	A6_00645	A7_00264	A8_00598	A9_01480	B10_01903	B11_00952	B12_00232	B1_00743	B3_01473	B4_00807	B5_01710	B6_01987	B8_01426	B9_01532	C11_01977	C12_01998	C1_01966	C3_01856	C4_00327	C6_02317	C7_01129	C8_01594	C9_01442	D10_00721	D11_01887	D12_00796	D1_00533	D2_00647	D4_00524	D5_01040	D6_00583	D8_00123	E1_01659	E2_00121
group_2593		hypothetical protein	110	110	1	131	1144				A10_01078	A11_01100	A2_02137	A3_01703	A5_00930	A6_00223	A7_02547	A8_01659	A9_00662	B10_02535	B11_02392	B12_00945	B1_02003	B3_01834	B4_02363	B5_02054	B6_01563	B8_00734	B9_00017	C11_00972	C12_01549	C1_02032	C3_01715	C4_00846	C6_01746	C7_00047	C8_02186	C9_01781	D10_02384	D11_01557	D12_01320	D1_01255	D2_01762	D4_01428	D5_01840	D6_01483	D8_00017	E1_00029	E2_00047
thiI		putative tRNA sulfurtransferase	110	110	1	131	1143				A10_01079	A11_01099	A2_02136	A3_01702	A5_00929	A6_00224	A7_02548	A8_01658	A9_00661	B10_02534	B11_02393	B12_00944	B1_02004	B3_01835	B4_02364	B5_02055	B6_01564	B8_00735	B9_00018	C11_00971	C12_01550	C1_02031	C3_01716	C4_00847	C6_01747	C7_00048	C8_02187	C9_01782	D10_02385	D11_01556	D12_01321	D1_01254	D2_01761	D4_01427	D5_01839	D6_01484	D8_00018	E1_00030	E2_00046
tyrS		Tyrosine--tRNA ligase	110	110	1	131	1129				A10_01092	A11_01086	A2_02123	A3_01689	A5_00916	A6_00237	A7_02561	A8_01645	A9_00648	B10_02520	B11_02406	B12_01088	B1_02017	B3_01848	B4_02377	B5_02068	B6_01577	B8_00748	B9_00032	C11_00958	C12_01563	C1_00266	C3_01729	C4_00860	C6_01760	C7_00061	C8_02200	C9_01795	D10_02398	D11_01543	D12_01334	D1_01241	D2_01748	D4_01414	D5_01826	D6_01497	D8_00031	E1_00043	E2_00033
pdhC_2		Dihydrolipoyllysine-residue acetyltransferase component of pyruvate dehydrogenase complex	110	110	1	131	498				A10_01100	A11_01368	A2_02565	A3_01887	A5_01114	A6_00873	A7_01839	A8_00061	A9_00405	B10_01123	B11_00793	B12_02050	B1_00238	B3_02255	B4_00107	B5_01871	B6_01380	B8_00548	B9_00733	C11_01155	C12_01366	C1_02214	C3_01531	C4_00660	C6_01559	C7_01347	C8_01809	C9_01596	D10_00568	D11_01741	D12_00351	D1_01440	D2_00036	D4_01613	D5_02549	D6_01298	D8_02003	E1_01915	E2_02043
group_2600		Glyoxalase-like domain protein	110	110	1	131	489				A10_01107	A11_01446	A2_02571	A3_01895	A5_01122	A6_00879	A7_01833	A8_00054	A9_00412	B10_01117	B11_00801	B12_02058	B1_00245	B3_02248	B4_00100	B5_01863	B6_01371	B8_01015	B9_00739	C11_01161	C12_01360	C1_02222	C3_01525	C4_00654	C6_01553	C7_01341	C8_01803	C9_01590	D10_00574	D11_01747	D12_00344	D1_01449	D2_00045	D4_01622	D5_02540	D6_01289	D8_02009	E1_01909	E2_02049
malR		HTH-type transcriptional regulator MalR	110	110	1	131	488				A10_01108	A11_01445	A2_02572	A3_01896	A5_01123	A6_00880	A7_01832	A8_00053	A9_00413	B10_01116	B11_00802	B12_02059	B1_00246	B3_02247	B4_00099	B5_01862	B6_01370	B8_01014	B9_00740	C11_01162	C12_01359	C1_02223	C3_01524	C4_00653	C6_01552	C7_01340	C8_01802	C9_01589	D10_00575	D11_01748	D12_00343	D1_01450	D2_00046	D4_01623	D5_02539	D6_01288	D8_02010	E1_01908	E2_02050
abgT		p-aminobenzoyl-glutamate transport protein	110	110	1	131	2217				A10_01148	A11_01184	A2_01109	A3_01348	A5_01525	A6_00466	A7_01387	A8_00985	A9_01807	B10_01838	B11_00022	B12_01182	B1_01022	B3_00845	B4_01959	B5_00311	B6_01909	B8_01504	B9_01734	C11_01908	C12_01658	C1_00861	C3_00725	C4_01184	C6_01309	C7_00743	C8_01308	C9_00405	D10_01564	D11_00622	D12_01961	D1_02302	D2_02388	D4_02370	D5_00849	D6_02259	D8_00794	E1_02457	E2_01190
group_2608		hypothetical protein	110	110	1	131	2226				A10_01153	A11_01189	A2_01114	A3_01343	A5_01520	A6_00471	A7_01382	A8_00990	A9_01802	B10_01833	B11_00027	B12_01177	B1_01027	B3_00850	B4_01954	B5_00306	B6_01904	B8_01509	B9_01739	C11_01903	C12_01663	C1_00866	C3_00720	C4_01190	C6_01303	C7_00749	C8_01314	C9_00400	D10_01558	D11_00627	D12_01966	D1_02307	D2_02393	D4_02375	D5_00844	D6_02254	D8_00799	E1_02452	E2_01195
pnbA		Para-nitrobenzyl esterase	110	110	1	131	2246				A10_01169	A11_01205	A2_01130	A3_01327	A5_01504	A6_00487	A7_01366	A8_01006	A9_01786	B10_01817	B11_00043	B12_01161	B1_01041	B3_00866	B4_01938	B5_00290	B6_01888	B8_01525	B9_01755	C11_01887	C12_01679	C1_00882	C3_00704	C4_01206	C6_01287	C7_00765	C8_01330	C9_00386	D10_01542	D11_00643	D12_01982	D1_02323	D2_02409	D4_02391	D5_00828	D6_02238	D8_00815	E1_02436	E2_01211
opuCC		Carnitine transport binding protein OpuCC precursor	110	110	1	131	2252				A10_01174	A11_01210	A2_01135	A3_01322	A5_01499	A6_00492	A7_01361	A8_01011	A9_01781	B10_01812	B11_00048	B12_01156	B1_01046	B3_00871	B4_01933	B5_00285	B6_01883	B8_01530	B9_01760	C11_01882	C12_01684	C1_00887	C3_00699	C4_01211	C6_01282	C7_00770	C8_01335	C9_00381	D10_01537	D11_00648	D12_01987	D1_02328	D2_02414	D4_02396	D5_00823	D6_02233	D8_00820	E1_02431	E2_01216
bcr_2		Bicyclomycin resistance protein	110	110	1	131	2266				A10_01186	A11_01222	A2_01147	A3_01310	A5_01487	A6_00504	A7_01349	A8_01023	A9_01769	B10_01800	B11_00060	B12_01144	B1_01058	B3_00883	B4_01921	B5_00273	B6_01871	B8_01542	B9_01772	C11_01870	C12_01696	C1_00899	C3_00687	C4_01223	C6_01270	C7_00782	C8_01347	C9_00353	D10_01525	D11_00660	D12_01999	D1_02340	D2_02426	D4_02408	D5_00811	D6_02221	D8_00832	E1_02419	E2_01228
bioK		L-Lysine-8-amino-7-oxononanoate aminotransferase	110	110	1	131	2277				A10_01193	A11_01229	A2_01154	A3_01303	A5_01480	A6_00339	A7_01342	A8_01030	A9_01762	B10_01793	B11_00067	B12_01137	B1_01065	B3_00890	B4_01914	B5_00266	B6_01864	B8_01549	B9_01779	C11_01863	C12_01703	C1_00906	C3_00680	C4_01228	C6_01265	C7_00787	C8_01352	C9_00346	D10_01518	D11_00667	D12_02006	D1_02347	D2_02433	D4_02415	D5_00804	D6_02214	D8_00839	E1_02412	E2_01235
group_2619		hypothetical protein	110	110	1	131	2306				A10_01215	A11_01251	A2_01176	A3_01281	A5_01458	A6_00317	A7_01320	A8_01052	A9_01740	B10_01771	B11_02135	B12_01115	B1_01087	B3_00912	B4_01892	B5_00244	B6_01842	B8_01571	B9_01801	C11_01841	C12_01725	C1_00928	C3_00658	C4_01250	C6_01243	C7_00809	C8_01374	C9_00326	D10_01496	D11_00689	D12_02028	D1_02369	D2_02455	D4_02437	D5_00782	D6_02192	D8_00861	E1_02390	E2_01257
group_2620		hypothetical protein	110	110	1	131	2334				A10_01238	A11_01274	A2_01199	A3_01259	A5_01436	A6_00294	A7_01297	A8_01075	A9_01717	B10_01751	B11_02115	B12_00959	B1_01110	B3_00935	B4_01869	B5_00224	B6_01822	B8_01593	B9_01821	C11_01818	C12_01748	C1_00950	C3_00636	C4_01272	C6_01221	C7_00831	C8_01396	C9_00304	D10_01474	D11_00711	D12_02051	D1_02391	D2_02477	D4_02459	D5_00760	D6_02170	D8_00884	E1_02368	E2_01279
yhfP		Putative quinone oxidoreductase YhfP	110	110	1	131	2347				A10_01249	A11_01285	A2_01211	A3_01248	A5_01425	A6_00283	A7_01286	A8_01086	A9_01706	B10_01738	B11_02104	B12_00970	B1_01121	B3_00946	B4_01858	B5_00213	B6_01811	B8_01605	B9_01834	C11_01806	C12_01760	C1_00961	C3_00622	C4_01283	C6_01210	C7_00842	C8_01407	C9_00292	D10_01463	D11_00722	D12_02065	D1_02403	D2_02489	D4_02471	D5_00748	D6_02158	D8_00895	E1_02357	E2_01290
paiA		Protease synthase and sporulation negative regulatory protein PAI 1	110	110	1	131	2348				A10_01250	A11_01286	A2_01212	A3_01247	A5_01424	A6_00282	A7_01285	A8_01087	A9_01705	B10_01737	B11_02103	B12_00971	B1_01122	B3_00947	B4_01857	B5_00212	B6_01810	B8_01606	B9_01835	C11_01805	C12_01761	C1_00962	C3_00621	C4_01284	C6_01209	C7_00843	C8_01408	C9_00291	D10_01462	D11_00723	D12_02066	D1_02404	D2_02490	D4_02472	D5_00747	D6_02157	D8_00896	E1_02356	E2_01291
group_2623		putative HTH-type transcriptional regulator	110	110	1	131	2358				A10_01256	A11_01292	A2_01218	A3_01241	A5_01418	A6_00276	A7_01272	A8_01093	A9_01699	B10_01731	B11_02097	B12_00977	B1_01128	B3_00953	B4_01851	B5_00205	B6_01804	B8_01615	B9_01841	C11_01799	C12_01767	C1_00968	C3_00615	C4_01293	C6_01200	C7_00852	C8_01417	C9_00282	D10_01453	D11_00729	D12_02072	D1_02413	D2_02499	D4_02481	D5_00738	D6_02148	D8_00902	E1_02350	E2_01297
group_2624		vancomycin high temperature exclusion protein	110	110	1	131	2364				A10_01261	A11_01297	A2_01223	A3_01236	A5_01413	A6_00524	A7_02027	A8_01098	A9_01694	B10_01726	B11_02092	B12_00983	B1_01133	B3_00958	B4_01846	B5_00200	B6_01799	B8_01620	B9_01846	C11_01794	C12_01772	C1_01001	C3_00610	C4_01298	C6_01195	C7_00857	C8_01422	C9_00277	D10_01448	D11_00734	D12_02077	D1_02418	D2_02504	D4_02486	D5_00733	D6_02143	D8_00447	E1_00486	E2_01304
bcr_1		Bicyclomycin resistance protein	110	110	1	131	2367				A10_01264	A11_01300	A2_01226	A3_01233	A5_01410	A6_00527	A7_02030	A8_01101	A9_01691	B10_01723	B11_02089	B12_00986	B1_01136	B3_00961	B4_01843	B5_00197	B6_01796	B8_01623	B9_01849	C11_01791	C12_01775	C1_01004	C3_00607	C4_01301	C6_01192	C7_00860	C8_01425	C9_00274	D10_01445	D11_00737	D12_02080	D1_02421	D2_02507	D4_02489	D5_00730	D6_02140	D8_00450	E1_00483	E2_01307
lcdH		L-carnitine dehydrogenase	110	110	1	131	2375				A10_01271	A11_01307	A2_01233	A3_01226	A5_01403	A6_00534	A7_02037	A8_01108	A9_01684	B10_01716	B11_02082	B12_00993	B1_01143	B3_00968	B4_01836	B5_00190	B6_01789	B8_01631	B9_01856	C11_01784	C12_01782	C1_01011	C3_00600	C4_01308	C6_01185	C7_00867	C8_01432	C9_00267	D10_01438	D11_00744	D12_02087	D1_00285	D2_02253	D4_00278	D5_00863	D6_00677	D8_00457	E1_00476	E2_01314
group_2627		6-N-hydroxylaminopurine resistance protein	110	110	1	131	2392				A10_01281	A11_01317	A2_01243	A3_01216	A5_01393	A6_00544	A7_02047	A8_01118	A9_01674	B10_01706	B11_02072	B12_01003	B1_01153	B3_00978	B4_01826	B5_00180	B6_01779	B8_01641	B9_01866	C11_01774	C12_01792	C1_01021	C3_00590	C4_01318	C6_01175	C7_00877	C8_01442	C9_00256	D10_01428	D11_00754	D12_02097	D1_00295	D2_02243	D4_00268	D5_00873	D6_00687	D8_00467	E1_00466	E2_01324
hutG		Formimidoylglutamase	110	110	1	131	2395				A10_01284	A11_01320	A2_01246	A3_01213	A5_01390	A6_00547	A7_02050	A8_01121	A9_01671	B10_01703	B11_02069	B12_01006	B1_01156	B3_00981	B4_01823	B5_00177	B6_01776	B8_01644	B9_01869	C11_01771	C12_01795	C1_01024	C3_00587	C4_01321	C6_01172	C7_00880	C8_01445	C9_00253	D10_01425	D11_00757	D12_02100	D1_00298	D2_02240	D4_00265	D5_00876	D6_00690	D8_00470	E1_00463	E2_01327
pfbA		Plasmin and fibronectin-binding protein A precursor	110	110	1	131	7682				A10_01311	A11_02080	A2_02463	A3_02592	A5_02467	A6_02249	A7_02502	A8_00214	A9_02375	B10_02317	B11_00369	B12_02443	B1_02619	B3_00150	B4_00006	B5_02200	B6_02317	B8_00096	B9_02403	C11_00007	C12_00231	C1_00006	C3_02192	C4_00126	C6_02390	C7_02269	C8_02292	C9_02372	D10_02174	D11_02055	D12_00240	D1_00174	D2_00187	D4_00291	D5_00243	D6_00180	D8_00247	E1_01747	E2_00291
nadE		NH(3)-dependent NAD( ) synthetase	110	110	1	131	7712				A10_01316	A11_00488	A2_02468	A3_02597	A5_02462	A6_02254	A7_02507	A8_00209	A9_02370	B10_02312	B11_00364	B12_02448	B1_02624	B3_00155	B4_00011	B5_02195	B6_02322	B8_00101	B9_02398	C11_00012	C12_00226	C1_00011	C3_02187	C4_00121	C6_02385	C7_02274	C8_02287	C9_02367	D10_02179	D11_02050	D12_00235	D1_00169	D2_00182	D4_00296	D5_00238	D6_00185	D8_00242	E1_01742	E2_00296
rluD_2		Ribosomal large subunit pseudouridine synthase D	110	110	1	131	4414				A10_01348	A11_00593	A2_01741	A3_00892	A5_01904	A6_01275	A7_00810	A8_00815	A9_02531	B10_00634	B11_02276	B12_01565	B1_00198	B3_02420	B4_02502	B5_01363	B6_01198	B8_00442	B9_02127	C11_00695	C12_01130	C1_01168	C3_02376	C4_02229	C6_00729	C7_01564	C8_00606	C9_02186	D10_01067	D11_02374	D12_00477	D1_02162	D2_01925	D4_02076	D5_01659	D6_02128	D8_02273	E1_00754	E2_00749
group_2637		CYTH domain protein	110	110	1	131	4410				A10_01352	A11_00597	A2_01745	A3_00896	A5_01900	A6_01271	A7_00806	A8_00819	A9_02527	B10_00638	B11_02272	B12_01569	B1_00202	B3_02416	B4_02506	B5_01359	B6_01194	B8_00446	B9_02131	C11_00691	C12_01134	C1_01172	C3_02380	C4_02225	C6_00725	C7_01560	C8_00610	C9_02190	D10_01071	D11_02370	D12_00473	D1_02166	D2_01921	D4_02080	D5_01655	D6_02132	D8_02277	E1_00758	E2_00753
group_2638		Haemolysin-III related	110	110	1	131	2593				A10_01360	A11_00195	A2_01396	A3_01055	A5_01232	A6_02104	A7_01199	A8_01275	A9_01517	B10_00361	B11_00563	B12_00505	B1_01310	B3_02660	B4_00457	B5_00017	B6_00045	B8_00265	B9_00392	C11_01621	C12_01945	C1_02399	C3_00148	C4_00425	C6_00344	C7_01025	C8_00251	C9_00095	D10_00374	D11_00171	D12_00432	D1_00111	D2_02085	D4_02494	D5_01031	D6_02588	D8_01082	E1_01883	E2_01478
group_2639		hypothetical protein	110	110	1	131	2579				A10_01374	A11_00181	A2_01382	A3_01069	A5_01246	A6_02121	A7_02194	A8_01261	A9_01531	B10_00346	B11_00577	B12_00491	B1_01296	B3_02646	B4_00443	B5_00031	B6_00059	B8_00279	B9_00407	C11_01635	C12_01931	C1_02385	C3_00162	C4_00371	C6_00292	C7_01073	C8_00299	C9_00109	D10_02234	D11_00185	D12_00446	D1_00097	D2_02099	D4_02508	D5_01017	D6_02574	D8_02710	E1_01868	E2_01463
group_2642		Zinc-type alcohol dehydrogenase-like protein	110	110	1	131	2577				A10_01376	A11_00179	A2_01380	A3_01071	A5_01248	A6_02123	A7_02192	A8_01259	A9_01533	B10_00344	B11_00579	B12_00489	B1_01294	B3_02644	B4_00441	B5_00033	B6_00061	B8_00281	B9_00409	C11_01637	C12_01929	C1_02383	C3_00164	C4_00373	C6_00290	C7_01071	C8_00297	C9_00113	D10_02236	D11_00187	D12_00448	D1_00095	D2_02101	D4_02510	D5_01015	D6_02572	D8_02712	E1_01866	E2_01461
group_2648		Iron-sulphur cluster biosynthesis	110	110	1	131	5208				A10_01400	A11_00760	A2_00425	A3_00548	A5_01614	A6_00650	A7_00269	A8_00593	A9_01475	B10_01908	B11_00957	B12_00227	B1_00738	B3_01478	B4_00802	B5_01705	B6_01992	B8_01431	B9_01537	C11_01982	C12_02003	C1_01961	C3_01861	C4_00322	C6_02322	C7_01124	C8_01589	C9_01437	D10_00726	D11_01882	D12_00791	D1_00538	D2_00642	D4_00519	D5_01045	D6_00588	D8_00128	E1_01654	E2_00116
group_2656		Putative cell-wall binding lipoprotein	110	110	1	131	4522				A10_01436	A11_02307	A2_00108	A3_00809	A5_01987	A6_01359	A7_00894	A8_00730	A9_01216	B10_00527	B11_00084	B12_01480	B1_02292	B3_02505	B4_00538	B5_01448	B6_01281	B8_02643	B9_02020	C11_00781	C12_01044	C1_02504	C3_00029	C4_02311	C6_00811	C7_00296	C8_00523	C9_01088	D10_00984	D11_02551	D12_02596	D1_02075	D2_02012	D4_01988	D5_01745	D6_02042	D8_02188	E1_00671	E2_00666
group_2657		glutaredoxin 3	110	110	1	131	4515				A10_01443	A11_02314	A2_01661	A3_00816	A5_01980	A6_01352	A7_00887	A8_00737	A9_01209	B10_00534	B11_00230	B12_01487	B1_02285	B3_02498	B4_00531	B5_01441	B6_01274	B8_02636	B9_02027	C11_00774	C12_01051	C1_02511	C3_00022	C4_02304	C6_00804	C7_00303	C8_00530	C9_01081	D10_00991	D11_02544	D12_02603	D1_02082	D2_02005	D4_01995	D5_01738	D6_02049	D8_02195	E1_00678	E2_00673
menD		2-succinyl-5-enolpyruvyl-6-hydroxy-3-cyclohexene-1-carboxylate synthase	110	110	1	131	4463				A10_01463	A11_00556	A2_01702	A3_00857	A5_01939	A6_01312	A7_00847	A8_00778	A9_02568	B10_00576	B11_00190	B12_01528	B1_00161	B3_02457	B4_02467	B5_01401	B6_01234	B8_02595	B9_02069	C11_00733	C12_01092	C1_01131	C3_02338	C4_02264	C6_00764	C7_01599	C8_00571	C9_02152	D10_01032	D11_02412	D12_02478	D1_02124	D2_01964	D4_02037	D5_01697	D6_02090	D8_02236	E1_00719	E2_00714
group_2659		hypothetical protein	110	110	1	131	4638				A10_01473	A11_01465	A2_00191	A3_00725	A5_01790	A6_01442	A7_00978	A8_00647	A9_01299	B10_02088	B11_01155	B12_00914	B1_02375	B3_01659	B4_00621	B5_01531	B6_00143	B8_00969	B9_01717	C11_00864	C12_00962	C1_02422	C3_00292	C4_02141	C6_00891	C7_01748	C8_00443	C9_01242	D10_00902	D11_00271	D12_00610	D1_01131	D2_01148	D4_01032	D5_01339	D6_01128	D8_02402	E1_01471	E2_02228
group_2660		YGGT family protein	110	110	1	131	4651				A10_01486	A11_01452	A2_00204	A3_00712	A5_01777	A6_01455	A7_00991	A8_00634	A9_01312	B10_02075	B11_01142	B12_00901	B1_02388	B3_01646	B4_00634	B5_01544	B6_00130	B8_00956	B9_01704	C11_00877	C12_00949	C1_02409	C3_00305	C4_02128	C6_00904	C7_01735	C8_00430	C9_01255	D10_00889	D11_00284	D12_00623	D1_01118	D2_01161	D4_01019	D5_01326	D6_01141	D8_02415	E1_01484	E2_02241
divIVA		Septum site-determining protein DivIVA	110	110	1	131	4654				A10_01488	A11_01450	A2_00206	A3_00710	A5_01775	A6_01457	A7_00993	A8_00632	A9_01314	B10_02073	B11_01140	B12_00899	B1_02390	B3_01644	B4_00636	B5_01546	B6_00128	B8_00954	B9_01702	C11_00879	C12_00947	C1_02407	C3_00307	C4_02126	C6_00906	C7_01733	C8_00428	C9_01257	D10_00887	D11_00286	D12_00625	D1_01116	D2_01163	D4_01017	D5_01324	D6_01143	D8_02418	E1_01486	E2_02243
degA		HTH-type transcriptional regulator DegA	110	110	1	131	6795				A10_01537	A11_00604	A2_00806	A3_02241	A5_00602	A6_02414	A7_02198	A8_01817	A9_01060	B10_01436	B11_01391	B12_00747	B1_02565	B3_02286	B4_01264	B5_00769	B6_00603	B8_01191	B9_01032	C11_02238	C12_00810	C1_01654	C3_01288	C4_01869	C6_01915	C7_02514	C8_01996	C9_00861	D10_01724	D11_01342	D12_01821	D1_00816	D2_01240	D4_00822	D5_01978	D6_01633	D8_01762	E1_02199	E2_01726
rbsK		Ribokinase	110	110	1	131	6798				A10_01540	A11_00607	A2_00803	A3_02244	A5_00599	A6_02417	A7_02201	A8_01820	A9_01063	B10_01433	B11_01388	B12_00750	B1_02562	B3_02289	B4_01267	B5_00766	B6_00600	B8_01188	B9_01029	C11_02241	C12_00807	C1_01651	C3_01285	C4_01866	C6_01912	C7_02517	C8_01993	C9_00858	D10_01721	D11_01339	D12_01818	D1_00813	D2_01237	D4_00819	D5_01975	D6_01630	D8_01759	E1_02196	E2_01729
ugpQ_1		cytoplasmic glycerophosphodiester phosphodiesterase	110	110	1	131	6861				A10_01580	A11_00647	A2_00763	A3_02284	A5_00558	A6_02457	A7_02241	A8_01860	A9_01103	B10_01393	B11_01347	B12_00791	B1_02522	B3_02329	B4_01307	B5_00724	B6_00559	B8_01340	B9_00989	C11_02281	C12_00767	C1_01611	C3_01243	C4_01825	C6_01871	C7_02620	C8_01953	C9_00813	D10_01680	D11_01297	D12_01778	D1_00771	D2_01386	D4_00777	D5_02381	D6_01588	D8_01716	E1_02156	E2_01769
ptsG_1		PTS system glucose-specific EIICBA component	110	110	1	131	6897				A10_01612	A11_00679	A2_00723	A3_02324	A5_00519	A6_02489	A7_02273	A8_01892	A9_01135	B10_01361	B11_01306	B12_00823	B1_02490	B3_02361	B4_01339	B5_00685	B6_00520	B8_01369	B9_00957	C11_02322	C12_00726	C1_01579	C3_01212	C4_01793	C6_01839	C7_02588	C8_01921	C9_00783	D10_01647	D11_01266	D12_01746	D1_00742	D2_01415	D4_00748	D5_02410	D6_01559	D8_01687	E1_02124	E2_01801
rocD2_2		Ornithine aminotransferase 2	110	110	1	131	6904				A10_01616	A11_00683	A2_00719	A3_02328	A5_00515	A6_02493	A7_02277	A8_01896	A9_01139	B10_01357	B11_01302	B12_00827	B1_02486	B3_02365	B4_01343	B5_00681	B6_00516	B8_01374	B9_00953	C11_02326	C12_00722	C1_01575	C3_01207	C4_01789	C6_01835	C7_02584	C8_01917	C9_00778	D10_00134	D11_01261	D12_01742	D1_00737	D2_01420	D4_00743	D5_02415	D6_01554	D8_01682	E1_02120	E2_01805
isdI		Heme oxygenase (staphylobilin-producing) 2	110	110	1	131	7339				A10_01635	A11_00702	A2_00700	A3_02347	A5_00496	A6_02513	A7_02296	A8_01915	A9_01158	B10_01338	B11_01283	B12_00846	B1_02467	B3_02384	B4_01362	B5_00662	B6_00497	B8_01393	B9_00934	C11_02345	C12_00703	C1_01556	C3_01189	C4_01772	C6_01818	C7_02567	C8_01900	C9_00760	D10_00152	D11_01243	D12_01723	D1_00718	D2_01439	D4_00724	D5_02434	D6_01535	D8_01663	E1_02101	E2_01824
mnaA_2		UDP-N-acetylglucosamine 2-epimerase	110	110	1	131	7338				A10_01636	A11_00703	A2_00699	A3_02348	A5_00495	A6_02514	A7_02297	A8_01916	A9_01159	B10_01337	B11_01282	B12_00847	B1_02466	B3_02385	B4_01363	B5_00661	B6_00496	B8_01394	B9_00933	C11_02346	C12_00702	C1_01555	C3_01188	C4_01771	C6_01817	C7_02566	C8_01899	C9_00759	D10_00153	D11_01242	D12_01722	D1_00717	D2_01440	D4_00723	D5_02435	D6_01534	D8_01662	E1_02100	E2_01825
wbpA		UDP-N-acetyl-D-glucosamine 6-dehydrogenase	110	110	1	131	7337				A10_01637	A11_00704	A2_00698	A3_02349	A5_00494	A6_02515	A7_02298	A8_01917	A9_01160	B10_01336	B11_01281	B12_00848	B1_02465	B3_02386	B4_01364	B5_00660	B6_00495	B8_01395	B9_00932	C11_02347	C12_00701	C1_01554	C3_01187	C4_01770	C6_01816	C7_02565	C8_01898	C9_00758	D10_00154	D11_01241	D12_01721	D1_00716	D2_01441	D4_00722	D5_02436	D6_01533	D8_01661	E1_02099	E2_01826
fcl		GDP-L-fucose synthase	110	110	1	131	7327				A10_01646	A11_00713	A2_00689	A3_02358	A5_00485	A6_02524	A7_02307	A8_01926	A9_01169	B10_01327	B11_01272	B12_00857	B1_02456	B3_02395	B4_01373	B5_00651	B6_00486	B8_01404	B9_00923	C11_02356	C12_00692	C1_01545	C3_01178	C4_01761	C6_01807	C7_02556	C8_01889	C9_00749	D10_00163	D11_01232	D12_01712	D1_00707	D2_01450	D4_00713	D5_02445	D6_01524	D8_01652	E1_02090	E2_01835
group_2687		hypothetical protein	110	110	1	131	523				A10_01689	A11_02249	A2_02541	A3_01863	A5_01090	A6_00849	A7_01863	A8_00085	A9_00381	B10_01147	B11_00769	B12_02026	B1_00214	B3_02279	B4_00131	B5_01895	B6_01404	B8_00572	B9_00709	C11_01131	C12_01390	C1_02190	C3_01555	C4_00684	C6_01583	C7_01371	C8_01833	C9_01620	D10_00544	D11_01717	D12_00375	D1_01416	D2_00012	D4_01589	D5_02573	D6_01322	D8_01979	E1_01939	E2_02019
group_2688		hypothetical protein	110	110	1	131	514				A10_01697	A11_01384	A2_02549	A3_01871	A5_01098	A6_00857	A7_01855	A8_00077	A9_00389	B10_01139	B11_00777	B12_02034	B1_00222	B3_02271	B4_00123	B5_01887	B6_01396	B8_00564	B9_00717	C11_01139	C12_01382	C1_02198	C3_01547	C4_00676	C6_01575	C7_01363	C8_01825	C9_01612	D10_00552	D11_01725	D12_00367	D1_01424	D2_00020	D4_01597	D5_02565	D6_01314	D8_01987	E1_01931	E2_02027
ykoC_1		Putative HMP/thiamine permease protein YkoC	110	110	1	131	4502				A10_01713	A11_02324	A2_01671	A3_00825	A5_01970	A6_01343	A7_00878	A8_00747	A9_02599	B10_00543	B11_00221	B12_01496	B1_02275	B3_02488	B4_02436	B5_01432	B6_01265	B8_02627	B9_02036	C11_00764	C12_01061	C1_02521	C3_00013	C4_02295	C6_00795	C7_00312	C8_00539	C9_01072	D10_01000	D11_02535	D12_02447	D1_02091	D2_01996	D4_02004	D5_01729	D6_02058	D8_02205	E1_00688	E2_00683
purD		Phosphoribosylamine--glycine ligase	110	110	1	131	4501				A10_01714	A11_02325	A2_01672	A3_00826	A5_01969	A6_01342	A7_00877	A8_00748	A9_02598	B10_00544	B11_00220	B12_01497	B1_02274	B3_02487	B4_02437	B5_01431	B6_01264	B8_02626	B9_02037	C11_00763	C12_01062	C1_02522	C3_00012	C4_02294	C6_00794	C7_00313	C8_00540	C9_01071	D10_01001	D11_02534	D12_02448	D1_02092	D2_01995	D4_02005	D5_01728	D6_02059	D8_02206	E1_00689	E2_00684
tsaD		tRNA N6-adenosine threonylcarbamoyltransferase	110	110	1	131	2765				A10_01745	A11_01829	A2_00332	A3_00122	A5_02582	A6_00979	A7_00143	A8_00910	A9_00831	B10_02424	B11_02590	B12_00423	B1_00968	B3_01117	B4_01030	B5_02314	B6_02203	B8_00396	B9_02510	C11_02387	C12_02543	C1_02637	C3_02311	C4_00173	C6_00238	C7_00552	C8_02339	C9_02586	D10_02068	D11_02176	D12_00291	D1_00407	D2_00551	D4_00411	D5_00494	D6_00509	D8_00151	E1_00289	E2_00391
tsaB		tRNA threonylcarbamoyladenosine biosynthesis protein TsaB	110	110	1	131	2763				A10_01747	A11_01827	A2_00334	A3_00120	A5_02584	A6_00977	A7_00141	A8_00912	A9_00829	B10_02426	B11_02592	B12_00425	B1_00970	B3_01115	B4_01032	B5_02316	B6_02201	B8_00398	B9_02512	C11_02385	C12_02541	C1_02639	C3_02313	C4_00175	C6_00240	C7_00554	C8_02341	C9_02588	D10_02066	D11_02178	D12_00293	D1_00409	D2_00549	D4_00413	D5_00496	D6_00511	D8_00149	E1_00291	E2_00393
oatA_1		O-acetyltransferase OatA	110	110	1	131	4366				A10_01770	A11_02095	A2_01774	A3_00925	A5_01871	A6_01237	A7_00776	A8_00329	A9_00293	B10_00668	B11_02242	B12_01599	B1_00598	B3_00575	B4_00486	B5_01329	B6_01163	B8_01104	B9_02161	C11_00661	C12_01164	C1_01201	C3_02411	C4_02199	C6_00699	C7_01534	C8_00636	C9_02216	D10_01097	D11_02340	D12_00589	D1_01196	D2_01126	D4_01049	D5_01394	D6_01190	D8_02307	E1_00787	E2_00782
group_2704		hypothetical protein	110	110	1	131	7759				A10_01778	A11_00445	A2_02511	A3_00324	A5_00227	A6_01055	A7_00383	A8_00373	A9_02327	B10_02269	B11_00321	B12_02491	B1_02667	B3_00198	B4_00054	B5_02152	B6_02365	B8_00144	B9_02355	C11_00055	C12_00183	C1_00054	C3_02141	C4_00099	C6_02342	C7_02383	C8_02244	C9_02324	D10_02222	D11_02004	D12_00192	D1_00126	D2_00138	D4_00339	D5_00194	D6_00228	D8_01103	E1_01699	E2_00339
group_2705		Putative phosphatase	110	110	1	131	5182				A10_01803	A11_00780	A2_02254	A3_00569	A5_01634	A6_02075	A7_01140	A8_00573	A9_01455	B10_01928	B11_00977	B12_02218	B1_00718	B3_01498	B4_00782	B5_01685	B6_02012	B8_00484	B9_01557	C11_02002	C12_02023	C1_01941	C3_01881	C4_00439	C6_00328	C7_01048	C8_00272	C9_01417	D10_00747	D11_01862	D12_00771	D1_00558	D2_00622	D4_00499	D5_01065	D6_00608	D8_02561	E1_01634	E2_00096
ywtF		Putative transcriptional regulator YwtF	110	110	1	131	4478				A10_01822	A11_02343	A2_01690	A3_00845	A5_01951	A6_01324	A7_00859	A8_00766	A9_02580	B10_00563	B11_00202	B12_01516	B1_00149	B3_02469	B4_02455	B5_01413	B6_01246	B8_02608	B9_02056	C11_00745	C12_01080	C1_01119	C3_02326	C4_02276	C6_00776	C7_00332	C8_00559	C9_01052	D10_01020	D11_02424	D12_02466	D1_02111	D2_01977	D4_02024	D5_01710	D6_02077	D8_02224	E1_00707	E2_00702
group_2712		hypothetical protein	110	110	1	131	3100				A10_01849	A11_02391	A2_02616	A3_00441	A5_01168	A6_00922	A7_01790	A8_02506	A9_00525	B10_01071	B11_00850	B12_00014	B1_00844	B3_02203	B4_00907	B5_01814	B6_02501	B8_00029	B9_00785	C11_01272	C12_00131	C1_02707	C3_01754	C4_00544	C6_02215	C7_01231	C8_01696	C9_01547	D10_00618	D11_01989	D12_00896	D1_02564	D2_00255	D4_00029	D5_00153	D6_00040	D8_02055	E1_02500	E2_02416
lysA		Diaminopimelate decarboxylase	110	110	1	131	5258				A10_01909	A11_02562	A2_01052	A3_00502	A5_00089	A6_00514	A7_01726	A8_02566	A9_00585	B10_01863	B11_00912	B12_00272	B1_00783	B3_02143	B4_00847	B5_01752	B6_02158	B8_00240	B9_01492	C11_01936	C12_01957	C1_02006	C3_01816	C4_00483	C6_02276	C7_01170	C8_01635	C9_01483	D10_00680	D11_01927	D12_00836	D1_00953	D2_00517	D4_00444	D5_00694	D6_00543	D8_00083	E1_01175	E2_01143
alr2		Alanine racemase 2	110	110	1	131	5257				A10_01910	A11_02561	A2_01051	A3_00503	A5_00090	A6_00515	A7_01725	A8_02567	A9_00586	B10_01864	B11_00913	B12_00271	B1_00782	B3_02142	B4_00846	B5_01751	B6_02157	B8_00239	B9_01493	C11_01937	C12_01958	C1_02005	C3_01817	C4_00482	C6_02277	C7_01169	C8_01634	C9_01482	D10_00681	D11_01926	D12_00835	D1_00952	D2_00516	D4_00445	D5_00695	D6_00544	D8_00084	E1_01176	E2_01142
group_2722		hypothetical protein	110	110	1	131	4202				A10_01929	A11_01724	A2_00948	A3_00193	A5_02124	A6_00682	A7_00694	A8_01579	A9_02090	B10_00751	B11_02160	B12_01049	B1_01328	B3_01146	B4_01406	B5_01246	B6_01080	B8_01880	B9_01412	C11_00579	C12_01246	C1_01283	C3_02105	C4_01426	C6_00617	C7_01452	C8_00718	C9_02297	D10_01179	D11_00942	D12_01688	D1_01679	D2_01579	D4_01777	D5_00279	D6_01898	D8_01500	E1_00869	E2_00864
yhfK		putative sugar epimerase YhfK	110	110	1	131	2630				A10_01997	A11_02068	A2_00083	A3_00250	A5_00035	A6_00018	A7_00343	A8_00930	A9_00838	B10_00452	B11_00602	B12_00889	B1_00984	B3_01126	B4_01047	B5_02409	B6_02391	B8_02564	B9_00516	C11_00247	C12_00081	C1_00979	C3_00416	C4_02524	C6_00258	C7_00573	C8_00203	C9_02525	D10_00337	D11_00043	D12_01068	D1_01108	D2_01116	D4_00992	D5_01299	D6_02397	D8_02923	E1_00588	E2_02461
gmuF		putative mannose-6-phosphate isomerase GmuF	110	110	1	131	2631				A10_01998	A11_02069	A2_00082	A3_00249	A5_00034	A6_00019	A7_00344	A8_00929	A9_00839	B10_00451	B11_00601	B12_00890	B1_00985	B3_01125	B4_01048	B5_02408	B6_02392	B8_02563	B9_00515	C11_00248	C12_00080	C1_00978	C3_00415	C4_02525	C6_00257	C7_00572	C8_00202	C9_02524	D10_00338	D11_00042	D12_01067	D1_01109	D2_01117	D4_00991	D5_01298	D6_02398	D8_02921	E1_00589	E2_02462
yhfS		Putative acetyl-CoA C-acetyltransferase YhfS	110	110	1	131	3807				A10_02064	A11_02054	A2_01599	A3_02002	A5_02657	A6_01553	A7_00442	A8_01355	A9_01842	B10_00059	B11_01984	B12_01873	B1_01561	B3_01379	B4_01639	B5_00991	B6_00825	B8_02308	B9_00552	C11_00354	C12_02473	C1_01511	C3_00911	C4_01645	C6_02434	C7_01867	C8_00997	C9_02083	D10_01401	D11_00427	D12_01455	D1_02434	D2_02607	D4_02146	D5_00014	D6_01046	D8_01396	E1_01086	E2_01081
pdxS		Pyridoxal biosynthesis lyase PdxS	110	110	1	131	3731				A10_02121	A11_01864	A2_01655	A3_01946	A5_02601	A6_01497	A7_00087	A8_01298	A9_00077	B10_00003	B11_00469	B12_01378	B1_01618	B3_01436	B4_01696	B5_00934	B6_00770	B8_02363	B9_00345	C11_00296	C12_02529	C1_00066	C3_00141	C4_01700	C6_02489	C7_01812	C8_01052	C9_02139	D10_00131	D11_00164	D12_01398	D1_00579	D2_00653	D4_02090	D5_01086	D6_00668	D8_01452	E1_01143	E2_00448
aldC_1		Alpha-acetolactate decarboxylase	110	110	1	131	2549				A10_02165	A11_00159	A2_01362	A3_01090	A5_01267	A6_02143	A7_02172	A8_01239	A9_01553	B10_00325	B11_01163	B12_01079	B1_01274	B3_02624	B4_01705	B5_00058	B6_01657	B8_00302	B9_00428	C11_01655	C12_01911	C1_02362	C3_00184	C4_00186	C6_01056	C7_00996	C8_01561	C9_00134	D10_02252	D11_00207	D12_02218	D1_00074	D2_02122	D4_02531	D5_00994	D6_02551	D8_02733	E1_01848	E2_01443
ecfT		Energy-coupling factor transporter transmembrane protein EcfT	110	110	1	131	2529				A10_02170	A11_00154	A2_01357	A3_01101	A5_01278	A6_02153	A7_02162	A8_01234	A9_01558	B10_01590	B11_01168	B12_02506	B1_01269	B3_02619	B4_01710	B5_00065	B6_01664	B8_00308	B9_01982	C11_01660	C12_01906	C1_02352	C3_00190	C4_00191	C6_01061	C7_00991	C8_01556	C9_00141	D10_02257	D11_00213	D12_02213	D1_00068	D2_02128	D4_02537	D5_00988	D6_02545	D8_02743	E1_01843	E2_01438
mobA		putative molybdenum cofactor guanylyltransferase	110	110	1	131	2473				A10_02219	A11_00393	A2_01309	A3_01149	A5_01326	A6_02201	A7_02114	A8_01185	A9_01607	B10_01638	B11_02006	B12_02554	B1_01220	B3_02570	B4_01759	B5_00113	B6_01712	B8_01708	B9_01934	C11_01708	C12_01858	C1_02304	C3_00523	C4_00239	C6_01109	C7_00943	C8_01508	C9_00190	D10_02304	D11_00821	D12_02164	D1_00020	D2_02176	D4_02585	D5_00940	D6_02497	D8_02791	E1_01795	E2_01390
moaB		Molybdenum cofactor biosynthesis protein B	110	110	1	131	2467				A10_02225	A11_00399	A2_01303	A3_01155	A5_01332	A6_02207	A7_02108	A8_01179	A9_01613	B10_01644	B11_02012	B12_02560	B1_01214	B3_02564	B4_01765	B5_00119	B6_01718	B8_01702	B9_01928	C11_01714	C12_01852	C1_02298	C3_00529	C4_00245	C6_01115	C7_00937	C8_01502	C9_00196	D10_02310	D11_00815	D12_02158	D1_00014	D2_02182	D4_02591	D5_00934	D6_02491	D8_02797	E1_01789	E2_01384
ydbM		Putative acyl-CoA dehydrogenase YdbM	110	110	1	131	2455				A10_02235	A11_00409	A2_01293	A3_01165	A5_01342	A6_02217	A7_02098	A8_01169	A9_01623	B10_01654	B11_02022	B12_02570	B1_01204	B3_02554	B4_01775	B5_00129	B6_01728	B8_01692	B9_01918	C11_01724	C12_01842	C1_02288	C3_00539	C4_00255	C6_01125	C7_00927	C8_01492	C9_00206	D10_02320	D11_00805	D12_02148	D1_00004	D2_02192	D4_02601	D5_00924	D6_02481	D8_02807	E1_01779	E2_01374
group_2761		hypothetical protein	110	110	1	131	2444				A10_02245	A11_00419	A2_01283	A3_01175	A5_01352	A6_02227	A7_02088	A8_01159	A9_01633	B10_01664	B11_02032	B12_02580	B1_01194	B3_02544	B4_01785	B5_00139	B6_01738	B8_01682	B9_01908	C11_01734	C12_01832	C1_02278	C3_00549	C4_00265	C6_01135	C7_00917	C8_01482	C9_00216	D10_02330	D11_00795	D12_02138	D1_00336	D2_02202	D4_00227	D5_00914	D6_00728	D8_02817	E1_01769	E2_01364
group_2762		hypothetical protein	110	110	1	131	2443				A10_02246	A11_00420	A2_01282	A3_01176	A5_01353	A6_02228	A7_02087	A8_01158	A9_01634	B10_01665	B11_02033	B12_02581	B1_01193	B3_02543	B4_01786	B5_00140	B6_01739	B8_01681	B9_01907	C11_01735	C12_01831	C1_02277	C3_00550	C4_00266	C6_01136	C7_00916	C8_01481	C9_00217	D10_02331	D11_00794	D12_02137	D1_00335	D2_02203	D4_00228	D5_00913	D6_00727	D8_02818	E1_01768	E2_01363
atl_2		Bifunctional autolysin precursor	110	110	1	131	2433				A10_02255	A11_00429	A2_01273	A3_01185	A5_01362	A6_02237	A7_02078	A8_01149	A9_01643	B10_01674	B11_02042	B12_02591	B1_01184	B3_02534	B4_01795	B5_00149	B6_01748	B8_01672	B9_01898	C11_01744	C12_01822	C1_02267	C3_00559	C4_01348	C6_01145	C7_00907	C8_01472	C9_00226	D10_02340	D11_00785	D12_02128	D1_00326	D2_02212	D4_00237	D5_00904	D6_00718	D8_02827	E1_01759	E2_01354
pepA_1		Cytosol aminopeptidase	110	110	1	131	4331				A10_02297	A11_00091	A2_01805	A3_00956	A5_01840	A6_01206	A7_00745	A8_00117	A9_02453	B10_00700	B11_02211	B12_01630	B1_00413	B3_00235	B4_00248	B5_01297	B6_01131	B8_02003	B9_01463	C11_00630	C12_01195	C1_01232	C3_00982	C4_01376	C6_00667	C7_01502	C8_00668	C9_02247	D10_01129	D11_00892	D12_02669	D1_01629	D2_01529	D4_01727	D5_00329	D6_01948	D8_02338	E1_00818	E2_00813
yjlD		NADH dehydrogenase-like protein YjlD	110	110	1	131	4284				A10_02301	A11_00857	A2_01809	A3_00960	A5_01836	A6_01202	A7_00741	A8_00121	A9_02457	B10_00704	B11_02207	B12_01634	B1_00409	B3_00239	B4_00244	B5_01293	B6_01127	B8_01999	B9_01459	C11_00626	C12_01199	C1_01236	C3_00978	C4_01380	C6_00663	C7_01498	C8_00672	C9_02251	D10_01133	D11_00888	D12_02665	D1_01633	D2_01533	D4_01731	D5_00325	D6_01944	D8_02342	E1_00822	E2_00817
metQ_2		Methionine-binding lipoprotein MetQ precursor	110	110	1	131	4221				A10_02352	A11_00806	A2_00968	A3_00173	A5_02104	A6_00662	A7_00714	A8_00417	A9_02508	B10_00731	B11_02180	B12_01661	B1_00454	B3_00423	B4_00366	B5_01266	B6_01100	B8_01899	B9_01432	C11_00599	C12_01226	C1_01263	C3_02124	C4_01406	C6_00637	C7_01472	C8_00698	C9_02278	D10_01159	D11_00961	D12_01020	D1_01660	D2_01560	D4_01758	D5_00298	D6_01917	D8_01060	E1_00849	E2_00844
rnmV_2		Ribonuclease M5	110	110	1	131	4217				A10_02356	A11_00802	A2_00964	A3_00177	A5_02108	A6_00666	A7_00710	A8_00421	A9_02512	B10_00735	B11_02176	B12_01665	B1_00450	B3_00427	B4_00370	B5_01262	B6_01096	B8_01895	B9_01428	C11_00595	C12_01230	C1_01267	C3_02120	C4_01410	C6_00633	C7_01468	C8_00702	C9_02282	D10_01163	D11_00957	D12_01024	D1_01664	D2_01564	D4_01762	D5_00294	D6_01913	D8_01064	E1_00853	E2_00848
ydbP		Thioredoxin-like protein YdbP	110	110	1	131	4213				A10_02361	A11_02255	A2_00959	A3_00182	A5_02113	A6_00671	A7_00705	A8_00426	A9_02517	B10_00740	B11_02171	B12_01038	B1_00445	B3_00432	B4_00375	B5_01257	B6_01091	B8_01891	B9_01423	C11_00590	C12_01235	C1_01272	C3_02116	C4_01415	C6_00628	C7_01463	C8_00707	C9_02286	D10_01168	D11_00953	D12_01029	D1_01668	D2_01568	D4_01766	D5_00290	D6_01909	D8_01069	E1_00858	E2_00853
aroD		3-dehydroquinate dehydratase	110	110	1	131	4211				A10_02363	A11_02253	A2_00957	A3_00184	A5_02115	A6_00673	A7_00703	A8_00428	A9_02519	B10_00742	B11_02169	B12_01040	B1_00443	B3_00434	B4_00377	B5_01255	B6_01089	B8_01889	B9_01421	C11_00588	C12_01237	C1_01274	C3_02114	C4_01417	C6_00626	C7_01461	C8_00709	C9_02288	D10_01170	D11_00951	D12_01031	D1_01670	D2_01570	D4_01768	D5_00288	D6_01907	D8_01071	E1_00860	E2_00855
group_2778		hypothetical protein	110	110	1	131	4209			Hypothetical protein with no hits to refseq/uniprot/clusters/cdd/tigrfams/pfam overlapping another protein with hits	A10_02365	A11_02251	A2_00955	A3_00186	A5_02117	A6_00675	A7_00701	A8_00430	A9_02521	B10_00744	B11_02167	B12_01042	B1_00441	B3_00436	B4_00379	B5_01253	B6_01087	B8_01887	B9_01419	C11_00586	C12_01239	C1_01276	C3_02112	C4_01419	C6_00624	C7_01459	C8_00711	C9_02290	D10_01172	D11_00949	D12_01033	D1_01672	D2_01572	D4_01770	D5_00286	D6_01905	D8_01073	E1_00862	E2_00857
nanE		Putative N-acetylmannosamine-6-phosphate 2-epimerase	110	110	1	131	6479				A10_02410	A11_01132	A2_00850	A3_02426	A5_00647	A6_00121	A7_01175	A8_02146	A9_01005	B10_01493	B11_01438	B12_00697	B1_02206	B3_01999	B4_01209	B5_00816	B6_00650	B8_01242	B9_01091	C11_02517	C12_02262	C1_01704	C3_01331	C4_01919	C6_01965	C7_02464	C8_02042	C9_00907	D10_01772	D11_01385	D12_01851	D1_00864	D2_01288	D4_00870	D5_02026	D6_01681	D8_01813	E1_02250	E2_02205
group_279		Telomeric repeat-binding factor 2	110	110	1	131	1004				A10_01733	A11_01776	A2_00996	A3_01623	A5_00850	A6_01145	A7_01211	A8_00152	A9_00367	B10_00159	B11_02470	B12_00091	B1_00523	B3_00513	B4_01017	B5_02134	B6_01643	B8_00814	B9_00100	C11_00894	C12_01627	C1_00125	C3_01039	C4_02376	C6_00153	C7_00513	C8_00175	C9_01860	D10_00251	D11_00990	D12_00096	D1_00220	D2_00334	D4_00126	D5_00375	D6_00256	D8_01169	E1_00108	E2_00505
mepA		Multidrug export protein MepA	110	110	1	131	6286				A10_02426	A11_02206	A2_00866	A3_02442	A5_00663	A6_00137	A7_02386	A8_02130	A9_00989	B10_01509	B11_01454	B12_00681	B1_02190	B3_02015	B4_01193	B5_00832	B6_00666	B8_01259	B9_01107	C11_02533	C12_02246	C1_01720	C3_01346	C4_01934	C6_01980	C7_02449	C8_02057	C9_00922	D10_01787	D11_01400	D12_01867	D1_00881	D2_01305	D4_00888	D5_02043	D6_01698	D8_02599	E1_02266	E2_02189
group_2795		hypothetical protein	110	110	1	131	3990				A10_02464	A11_01667	A2_01428	A3_02163	A5_02180	A6_00600	A7_00616	A8_01522	A9_02018	B10_00829	B11_01814	B12_01702	B1_01385	B3_01203	B4_01463	B5_01166	B6_01000	B8_01823	B9_01335	C11_00524	C12_02386	C1_01340	C3_02049	C4_01484	C6_00559	C7_01394	C8_00776	C9_01923	D10_01237	D11_02274	D12_01631	D1_01758	D2_01658	D4_01856	D5_02170	D6_01819	D8_01226	E1_00925	E2_00920
group_2796		hypothetical protein	110	110	1	131	3989				A10_02465	A11_01666	A2_01429	A3_02162	A5_02181	A6_00601	A7_00615	A8_01521	A9_02017	B10_00830	B11_01815	B12_01703	B1_01386	B3_01204	B4_01464	B5_01165	B6_00999	B8_01822	B9_01334	C11_00523	C12_02385	C1_01341	C3_02048	C4_01485	C6_00558	C7_01393	C8_00777	C9_01924	D10_01238	D11_02273	D12_01630	D1_01759	D2_01659	D4_01857	D5_02171	D6_01818	D8_01227	E1_00926	E2_00921
yclQ		putative ABC transporter solute-binding protein YclQ precursor	110	110	1	131	3986				A10_02468	A11_01663	A2_01432	A3_02159	A5_02184	A6_00604	A7_00612	A8_01518	A9_02014	B10_00833	B11_01818	B12_01706	B1_01389	B3_01207	B4_01467	B5_01162	B6_00996	B8_01819	B9_01331	C11_00520	C12_02382	C1_01344	C3_02045	C4_01488	C6_00555	C7_01390	C8_00780	C9_01927	D10_01241	D11_02270	D12_01627	D1_01762	D2_01662	D4_01860	D5_02174	D6_01815	D8_01230	E1_00929	E2_00924
fecD_2		Fe(3 ) dicitrate transport system permease protein FecD	110	110	1	131	3982				A10_02471	A11_01660	A2_01435	A3_02156	A5_02187	A6_00607	A7_00609	A8_01515	A9_02011	B10_00836	B11_01821	B12_01709	B1_01392	B3_01210	B4_01470	B5_01159	B6_00993	B8_01816	B9_01328	C11_00517	C12_02379	C1_01347	C3_02042	C4_01491	C6_00552	C7_01387	C8_00783	C9_01930	D10_01244	D11_02267	D12_01624	D1_01765	D2_01665	D4_01863	D5_02177	D6_01812	D8_01233	E1_00932	E2_00927
group_2799		EamA-like transporter family protein	110	110	1	131	3976				A10_02475	A11_01656	A2_01439	A3_02152	A5_02191	A6_00611	A7_00605	A8_01511	A9_02007	B10_00840	B11_01825	B12_01713	B1_01396	B3_01214	B4_01474	B5_01155	B6_00989	B8_01812	B9_01324	C11_00513	C12_02375	C1_01351	C3_02038	C4_01495	C6_00548	C7_01383	C8_00787	C9_01934	D10_01248	D11_02263	D12_01620	D1_01769	D2_01669	D4_01867	D5_02181	D6_01808	D8_01237	E1_00936	E2_00931
hisC_1		Histidinol-phosphate aminotransferase	110	110	1	131	3971				A10_02480	A11_01651	A2_01445	A3_02147	A5_02196	A6_01721	A7_00600	A8_01506	A9_02002	B10_00845	B11_01831	B12_01718	B1_01401	B3_01219	B4_01479	B5_01149	B6_00983	B8_01806	B9_01319	C11_00508	C12_02370	C1_01356	C3_02033	C4_01500	C6_00543	C7_01378	C8_00792	C9_01939	D10_01253	D11_02258	D12_01615	D1_01775	D2_01675	D4_01873	D5_02187	D6_01802	D8_01242	E1_00941	E2_00936
yvgN_2		putative oxidoreductase/MSMEI_2347	110	110	1	131	3951				A10_02500	A11_01631	A2_01465	A3_02127	A5_02216	A6_01701	A7_00577	A8_01486	A9_01982	B10_00865	B11_01851	B12_01738	B1_01421	B3_01239	B4_01499	B5_01129	B6_00963	B8_01786	B9_01299	C11_00488	C12_02350	C1_01376	C3_02013	C4_01520	C6_00523	C7_01992	C8_00812	C9_01959	D10_01273	D11_02238	D12_01595	D1_01795	D2_01695	D4_01893	D5_02207	D6_01782	D8_01262	E1_00961	E2_00956
fruA_2		PTS system fructose-specific EIIABC component	110	110	1	131	3948				A10_02503	A11_01628	A2_01468	A3_02124	A5_02219	A6_01698	A7_00574	A8_01483	A9_01979	B10_00868	B11_01854	B12_01741	B1_01424	B3_01242	B4_01502	B5_01126	B6_00960	B8_01783	B9_01296	C11_00485	C12_02347	C1_01379	C3_02010	C4_01523	C6_00520	C7_01989	C8_00815	C9_01962	D10_01276	D11_02235	D12_01592	D1_01798	D2_01698	D4_01896	D5_02210	D6_01779	D8_01265	E1_00964	E2_00959
group_2873		Branched-chain amino acid transport protein (AzlD)	110	110	1	131	1762				A10_00064	A11_01490	A2_00595	A3_01600	A5_00400	A6_01828	A7_01637	A8_02007	A9_00177	B10_02590	B11_02365	B12_02331	B1_00064	B3_00005	B4_02516	B5_00558	B6_00391	B8_02188	B9_02594	C11_01391	C12_00598	C1_00613	C3_02546	C4_00941	C6_02150	C7_02072	C8_02385	C9_00648	D10_01598	D11_01141	D12_01160	D1_00441	D2_00916	D4_01373	D5_00602	D6_00095	D8_00544	E1_01244	E2_01501
mleN_1		Malate-2H( )/Na( )-lactate antiporter	110	110	1	131	2439				A10_02249	A11_00423	A2_01279	A3_01179	A5_01356	A6_02231	A7_02084	A8_01155	A9_01637	B10_01668	B11_02036	B12_02585	B1_01190	B3_02540	B4_01789	B5_00143	B6_01742	B8_01678	B9_01904	C11_01738	C12_01828	C1_02273	C3_00553	C4_01354	C6_01139	C7_00913	C8_01478	C9_00220	D10_02334	D11_00791	D12_02134	D1_00332	D2_02206	D4_00231	D5_00910	D6_00724	D8_02821	E1_01765	E2_01360
group_2955		hypothetical protein	110	110	1	131	4443				A10_01451	A11_00568	A2_01714	A3_00867	A5_01929	A6_01300	A7_00835	A8_00790	A9_02556	B10_00586	B11_00180	B12_01537	B1_00173	B3_02445	B4_02479	B5_01391	B6_01224	B8_00415	B9_02079	C11_00721	C12_01104	C1_01140	C3_02350	C4_02255	C6_00755	C7_01590	C8_00580	C9_02161	D10_01041	D11_02400	D12_02490	D1_02135	D2_01952	D4_02049	D5_01686	D6_02101	D8_02248	E1_00729	E2_00724
gph_3		Phosphoglycolate phosphatase	110	110	1	131	1133				A10_01088	A11_01090	A2_02127	A3_01693	A5_00920	A6_00233	A7_02557	A8_01649	A9_00652	B10_02525	B11_02402	B12_00934	B1_02013	B3_01844	B4_02373	B5_02064	B6_01573	B8_00744	B9_00027	C11_00962	C12_01559	C1_02021	C3_01725	C4_00856	C6_01756	C7_00057	C8_02196	C9_01791	D10_02394	D11_01547	D12_01330	D1_01245	D2_01752	D4_01418	D5_01830	D6_01493	D8_00027	E1_00039	E2_00037
group_300		hypothetical protein	110	110	1	131	6266				A10_02439	A11_02193	A2_00879	A3_02455	A5_00676	A6_00150	A7_02373	A8_02117	A9_00976	B10_01522	B11_01467	B12_00668	B1_02177	B3_02028	B4_01180	B5_00847	B6_00681	B8_01273	B9_01120	C11_02546	C12_02233	C1_01733	C3_01360	C4_01947	C6_01993	C7_02436	C8_02070	C9_00935	D10_01800	D11_01413	D12_01880	D1_00895	D2_01319	D4_00902	D5_02057	D6_01712	D8_02613	E1_02280	E2_02175
kipA_2		KipI antagonist	110	110	1	131	599				A10_00810	A11_01939	A2_02231	A3_01797	A5_01024	A6_00784	A7_01928	A8_01755	A9_00758	B10_01213	B11_00704	B12_01962	B1_01907	B3_01738	B4_02267	B5_01959	B6_01468	B8_00639	B9_00643	C11_01066	C12_01455	C1_02126	C3_01621	C4_00751	C6_01650	C7_00143	C8_02529	C9_01685	D10_00478	D11_01651	D12_01225	D1_01350	D2_01857	D4_01523	D5_01935	D6_01388	D8_01914	E1_02005	E2_01953
cysJ		Sulfite reductase [NADPH] flavoprotein alpha-component	110	110	1	131	1926				A10_00658	A11_00330	A2_01996	A3_01495	A5_02413	A6_02289	A7_01530	A8_02362	A9_02203	B10_02220	B11_01696	B12_01325	B1_01726	B3_00703	B4_02102	B5_00459	B6_00292	B8_02079	B9_02309	C11_01495	C12_00494	C1_00719	C3_00869	C4_01048	C6_02043	C7_02179	C8_01170	C9_00547	D10_01969	D11_00478	D12_02340	D1_01915	D2_00808	D4_01264	D5_01536	D6_00865	D8_00635	E1_01348	E2_01605
group_3021		hypothetical protein	110	110	1	131	3915				A10_02532	A11_01599	A2_01497	A3_02095	A5_02248	A6_01669	A7_00545	A8_01454	A9_01950	B10_00898	B11_01883	B12_01770	B1_01453	B3_01271	B4_01531	B5_01097	B6_00931	B8_02211	B9_01266	C11_00456	C12_02318	C1_01408	C3_01981	C4_01552	C6_00491	C7_01960	C8_00844	C9_01991	D10_01305	D11_02206	D12_01563	D1_02530	D2_02511	D4_02242	D5_00110	D6_00381	D8_01294	E1_00993	E2_00988
group_3023		hypothetical protein	110	110	1	131	4554				A10_01020	A11_02278	A2_00137	A3_00780	A5_02016	A6_01388	A7_00923	A8_00701	A9_01245	B10_00498	B11_00113	B12_01451	B1_02321	B3_00473	B4_00567	B5_01477	B6_01310	B8_02672	B9_01991	C11_00810	C12_01015	C1_02475	C3_00058	C4_02340	C6_00840	C7_01799	C8_00494	C9_01117	D10_00955	D11_02580	D12_02567	D1_02046	D2_02041	D4_01959	D5_01774	D6_02013	D8_02159	E1_00642	E2_00637
pdxT		Glutamine amidotransferase subunit PdxT	110	110	1	131	3732				A10_02120	A11_01863	A2_01654	A3_01947	A5_02602	A6_01498	A7_00088	A8_01299	A9_00078	B10_00004	B11_00470	B12_01377	B1_01617	B3_01435	B4_01695	B5_00935	B6_00771	B8_02362	B9_00346	C11_00297	C12_02528	C1_00067	C3_00140	C4_01699	C6_02488	C7_01813	C8_01051	C9_02138	D10_00130	D11_00163	D12_01399	D1_00580	D2_00654	D4_02091	D5_01087	D6_00667	D8_01451	E1_01142	E2_00447
sodM		Superoxide dismutase [Mn/Fe] 2	110	110	1	131	7297				A10_00005	A11_00734	A2_00666	A3_00991	A5_00464	A6_01905	A7_01706	A8_01947	A9_00263	B10_00393	B11_02288	B12_00389	B1_00005	B3_00065	B4_02576	B5_00627	B6_00462	B8_00200	B9_02528	C11_01320	C12_00669	C1_00540	C3_02615	C4_01742	C6_02206	C7_02016	C8_02441	C9_00730	D10_00365	D11_01210	D12_01101	D1_00479	D2_00477	D4_00692	D5_00626	D6_00362	D8_01631	E1_00492	E2_01857
epsD		Putative glycosyltransferase EpsD	110	110	1	131	7292				A10_00008	A11_00737	A2_00663	A3_00988	A5_00461	A6_01902	A7_01703	A8_01950	A9_00266	B10_00390	B11_02291	B12_00386	B1_00008	B3_00062	B4_02573	B5_00624	B6_00459	B8_00197	B9_02531	C11_01323	C12_00666	C1_00543	C3_02611	C4_01739	C6_02203	C7_02019	C8_02438	C9_00727	D10_00362	D11_01206	D12_01104	D1_00482	D2_00474	D4_00689	D5_00629	D6_00359	D8_01628	E1_00495	E2_01860
yfhA		putative siderophore transport system permease protein YfhA	110	110	1	131	7271				A10_00024	A11_00753	A2_00646	A3_02632	A5_00445	A6_01885	A7_01686	A8_01966	A9_00282	B10_00374	B11_02308	B12_00369	B1_00024	B3_00046	B4_02557	B5_00608	B6_00443	B8_00181	B9_02547	C11_01340	C12_00649	C1_00560	C3_02594	C4_01721	C6_02186	C7_02036	C8_02421	C9_00710	D10_00345	D11_01189	D12_01120	D1_00499	D2_00457	D4_00672	D5_00646	D6_00342	D8_01612	E1_00511	E2_01876
sarS		HTH-type transcriptional regulator SarS	110	110	1	131	7270				A10_00025	A11_01362	A2_00645	A3_02633	A5_00444	A6_01884	A7_01685	A8_01967	A9_00283	B10_00373	B11_02309	B12_00368	B1_00025	B3_00045	B4_02556	B5_00607	B6_00442	B8_00180	B9_02548	C11_01341	C12_00648	C1_00561	C3_02593	C4_01720	C6_02185	C7_02037	C8_02420	C9_00709	D10_00344	D11_01188	D12_01121	D1_00500	D2_00456	D4_00671	D5_00647	D6_00341	D8_01611	E1_00512	E2_01877
rpoE		putative DNA-directed RNA polymerase subunit delta	110	110	1	131	2649				A10_00077	A11_00208	A2_00067	A3_02759	A5_00019	A6_00034	A7_02659	A8_02640	A9_00066	B10_00138	B11_00245	B12_00216	B1_00133	B3_00078	B4_02645	B5_02393	B6_02407	B8_02548	B9_00178	C11_02678	C12_00065	C1_00463	C3_00466	C4_02540	C6_02556	C7_00270	C8_00307	C9_02509	D10_02513	D11_00027	D12_00174	D1_00982	D2_00419	D4_00208	D5_01240	D6_02413	D8_02905	E1_00237	E2_02477
group_3125		hypothetical protein	110	110	1	131	2651				A10_00079	A11_00210	A2_00065	A3_02757	A5_00017	A6_00036	A7_02657	A8_02638	A9_00064	B10_00136	B11_00247	B12_00214	B1_00131	B3_00080	B4_02643	B5_02391	B6_02409	B8_02546	B9_00176	C11_02676	C12_00063	C1_00461	C3_00464	C4_02542	C6_02554	C7_00268	C8_00305	C9_02507	D10_02515	D11_00025	D12_00172	D1_00984	D2_00417	D4_00206	D5_01238	D6_02415	D8_02903	E1_00235	E2_02479
mnaA_1		UDP-N-acetylglucosamine 2-epimerase	110	110	1	131	2666				A10_00094	A11_00225	A2_00050	A3_02742	A5_00202	A6_00051	A7_02642	A8_02623	A9_00049	B10_00121	B11_00262	B12_00199	B1_00116	B3_00095	B4_02628	B5_02376	B6_02424	B8_02531	B9_00161	C11_02661	C12_00048	C1_00446	C3_00449	C4_02557	C6_02539	C7_00253	C8_02493	C9_02492	D10_02530	D11_00010	D12_00157	D1_00999	D2_00402	D4_00191	D5_01223	D6_02430	D8_02886	E1_00220	E2_02494
atpH		ATP synthase subunit delta	110	110	1	131	2671				A10_00099	A11_00230	A2_00045	A3_02737	A5_00197	A6_00056	A7_02637	A8_02618	A9_00044	B10_00116	B11_00267	B12_00194	B1_00111	B3_00100	B4_02623	B5_02371	B6_02429	B8_02526	B9_00156	C11_02656	C12_00043	C1_00441	C3_00444	C4_02562	C6_02534	C7_00248	C8_02488	C9_02487	D10_02535	D11_00005	D12_00152	D1_01004	D2_00397	D4_00186	D5_01218	D6_02435	D8_02881	E1_00215	E2_02499
acpS		Holo-[acyl-carrier-protein] synthase	110	110	1	131	2708				A10_00132	A11_00263	A2_00012	A3_02704	A5_00248	A6_00089	A7_02604	A8_02585	A9_00011	B10_00083	B11_00300	B12_00161	B1_00078	B3_00133	B4_02590	B5_02338	B6_02462	B8_02492	B9_00123	C11_02623	C12_00010	C1_00159	C3_00335	C4_02595	C6_02501	C7_00215	C8_02455	C9_02454	D10_02568	D11_00361	D12_00119	D1_01181	D2_00363	D4_00152	D5_01365	D6_02469	D8_02848	E1_00182	E2_02532
tsf		Elongation factor Ts	110	110	1	131	4731				A10_00151	A11_00009	A2_02333	A3_00645	A5_01710	A6_01993	A7_01058	A8_00493	A9_01380	B10_02008	B11_01076	B12_02138	B1_00638	B3_01578	B4_00702	B5_01609	B6_02088	B8_02420	B9_01637	C11_02081	C12_02102	C1_01861	C3_02480	C4_02063	C6_00969	C7_01669	C8_00365	C9_01321	D10_00825	D11_02472	D12_00691	D1_02238	D2_02323	D4_02301	D5_02299	D6_02325	D8_02483	E1_01552	E2_02309
group_3132		Putative zinc metalloprotease	110	110	1	131	4736				A10_00156	A11_00014	A2_02328	A3_00640	A5_01705	A6_01998	A7_01063	A8_00498	A9_01385	B10_02003	B11_01071	B12_02143	B1_00643	B3_01573	B4_00707	B5_01614	B6_02083	B8_02415	B9_01632	C11_02076	C12_02097	C1_01866	C3_02485	C4_02058	C6_00974	C7_01664	C8_00360	C9_01326	D10_00820	D11_02467	D12_00696	D1_02243	D2_02328	D4_02296	D5_02304	D6_02330	D8_02488	E1_01557	E2_02314
rbfA		Ribosome-binding factor A	110	110	1	131	4744				A10_00164	A11_00022	A2_02320	A3_00632	A5_01697	A6_02006	A7_01071	A8_00506	A9_01393	B10_01995	B11_01063	B12_02151	B1_00651	B3_01565	B4_00715	B5_01622	B6_02075	B8_02407	B9_01624	C11_02068	C12_02089	C1_01874	C3_02493	C4_02050	C6_00982	C7_01656	C8_00352	C9_01334	D10_00812	D11_02459	D12_00704	D1_02251	D2_02336	D4_02288	D5_02312	D6_02338	D8_02496	E1_01565	E2_02322
group_3134		hypothetical protein	110	110	1	131	4765			Hypothetical protein with no hits to refseq/uniprot/clusters/cdd/tigrfams/pfam overlapping another protein with hits	A10_00185	A11_00043	A2_02299	A3_00611	A5_01676	A6_02027	A7_01092	A8_00527	A9_01414	B10_01974	B11_01042	B12_02172	B1_00672	B3_01544	B4_00736	B5_01643	B6_02054	B8_02386	B9_01603	C11_02047	C12_02068	C1_01895	C3_02514	C4_02029	C6_01003	C7_01635	C8_00331	C9_01355	D10_00791	D11_02438	D12_00725	D1_02272	D2_02357	D4_02267	D5_02333	D6_02359	D8_02517	E1_01586	E2_02343
miaB		(Dimethylallyl)adenosine tRNA methylthiotransferase MiaB	110	110	1	131	4766				A10_00186	A11_00044	A2_02298	A3_00610	A5_01675	A6_02028	A7_01093	A8_00528	A9_01415	B10_01973	B11_01041	B12_02173	B1_00673	B3_01543	B4_00737	B5_01644	B6_02053	B8_02385	B9_01602	C11_02046	C12_02067	C1_01896	C3_02515	C4_02028	C6_01004	C7_01634	C8_00330	C9_01356	D10_00790	D11_02437	D12_00726	D1_02273	D2_02358	D4_02266	D5_02334	D6_02360	D8_02518	E1_01587	E2_02344
cycA_1		D-serine/D-alanine/glycine transporter	110	110	1	131	1173				A10_00196	A11_02017	A2_02154	A3_01720	A5_00947	A6_00707	A7_02024	A8_01677	A9_00680	B10_01290	B11_00627	B12_01391	B1_01985	B3_01816	B4_02345	B5_02037	B6_01546	B8_00716	B9_00566	C11_00989	C12_01532	C1_02049	C3_01698	C4_00828	C6_01728	C7_00029	C8_02168	C9_01764	D10_00401	D11_01574	D12_01303	D1_01273	D2_01780	D4_01446	D5_01858	D6_01465	D8_00492	E1_00012	E2_00064
icd		Isocitrate dehydrogenase [NADP]	110	110	1	131	691				A10_00198	A11_02015	A2_02156	A3_01722	A5_00949	A6_00709	A7_02022	A8_01679	A9_00682	B10_01288	B11_00629	B12_01887	B1_01983	B3_01814	B4_02343	B5_02035	B6_01544	B8_00714	B9_00568	C11_00991	C12_01530	C1_02051	C3_01696	C4_00826	C6_01726	C7_00027	C8_02166	C9_01762	D10_00403	D11_01576	D12_01301	D1_01275	D2_01782	D4_01448	D5_01860	D6_01463	D8_00494	E1_00010	E2_00066
mutM		Formamidopyrimidine-DNA glycosylase	110	110	1	131	686				A10_00203	A11_02010	A2_02161	A3_01727	A5_00954	A6_00714	A7_02017	A8_01684	A9_00687	B10_01283	B11_00634	B12_01892	B1_01978	B3_01809	B4_02338	B5_02030	B6_01539	B8_00709	B9_00573	C11_00996	C12_01525	C1_02056	C3_01691	C4_00821	C6_01721	C7_00022	C8_02161	C9_01757	D10_00408	D11_01581	D12_01296	D1_01280	D2_01787	D4_01453	D5_01865	D6_01458	D8_00499	E1_00005	E2_00071
coaE		Dephospho-CoA kinase	110	110	1	131	685				A10_00204	A11_02009	A2_02162	A3_01728	A5_00955	A6_00715	A7_02016	A8_01685	A9_00688	B10_01282	B11_00635	B12_01893	B1_01977	B3_01808	B4_02337	B5_02029	B6_01538	B8_00708	B9_00574	C11_00997	C12_01524	C1_02057	C3_01690	C4_00820	C6_01720	C7_00021	C8_02160	C9_01756	D10_00409	D11_01582	D12_01295	D1_01281	D2_01788	D4_01454	D5_01866	D6_01457	D8_00500	E1_00004	E2_00072
lysP_2		Lysine-specific permease	110	110	1	131	675				A10_00210	A11_02003	A2_02168	A3_01734	A5_00961	A6_00721	A7_02010	A8_01691	A9_00694	B10_01276	B11_00641	B12_01899	B1_01971	B3_01802	B4_02331	B5_02023	B6_01532	B8_00702	B9_00580	C11_01003	C12_01518	C1_02063	C3_01684	C4_00814	C6_01714	C7_00015	C8_02154	C9_01750	D10_00415	D11_01588	D12_01289	D1_01287	D2_01794	D4_01460	D5_01872	D6_01451	D8_00506	E1_02068	E2_01890
infC		Translation initiation factor IF-3	110	110	1	131	674				A10_00211	A11_02002	A2_02169	A3_01735	A5_00962	A6_00722	A7_02009	A8_01692	A9_00695	B10_01275	B11_00642	B12_01900	B1_01970	B3_01801	B4_02330	B5_02022	B6_01531	B8_00701	B9_00581	C11_01004	C12_01517	C1_02064	C3_01683	C4_00813	C6_01713	C7_00014	C8_02153	C9_01749	D10_00416	D11_01589	D12_01288	D1_01288	D2_01795	D4_01461	D5_01873	D6_01450	D8_00507	E1_02067	E2_01891
pyrB		Aspartate carbamoyltransferase	110	110	1	131	4665				A10_00242	A11_01743	A2_02390	A3_00702	A5_01767	A6_01936	A7_01001	A8_00435	A9_01322	B10_02065	B11_01132	B12_02081	B1_02398	B3_01636	B4_00644	B5_01554	B6_02143	B8_02477	B9_01694	C11_02204	C12_00940	C1_01804	C3_00317	C4_02119	C6_00913	C7_01726	C8_00421	C9_01264	D10_00880	D11_00296	D12_00633	D1_02181	D2_02266	D4_02358	D5_02242	D6_02268	D8_02426	E1_01494	E2_02251
group_3146		hypothetical protein	110	110	1	131	4671				A10_00248	A11_01737	A2_02384	A3_00696	A5_01761	A6_01942	A7_01007	A8_00441	A9_01328	B10_02059	B11_01126	B12_02087	B1_02404	B3_01630	B4_00650	B5_01560	B6_02137	B8_02471	B9_01688	C11_02198	C12_00934	C1_01810	C3_00323	C4_02113	C6_00919	C7_01720	C8_00415	C9_01270	D10_00874	D11_00302	D12_00639	D1_02187	D2_02272	D4_02352	D5_02248	D6_02274	D8_02432	E1_01500	E2_02257
def1		Peptide deformylase 1	110	110	1	131	4685				A10_00257	A11_00969	A2_02375	A3_00687	A5_01752	A6_01951	A7_01016	A8_00450	A9_01337	B10_02050	B11_01116	B12_02096	B1_02413	B3_01621	B4_00659	B5_01569	B6_02128	B8_02462	B9_01679	C11_02189	C12_00925	C1_01819	C3_02438	C4_02104	C6_00928	C7_01710	C8_00406	C9_01279	D10_00865	D11_02514	D12_00648	D1_02196	D2_02281	D4_02343	D5_02257	D6_02283	D8_02441	E1_01509	E2_02266
stp		Serine/threonine phosphatase stp	110	110	1	131	4689				A10_00261	A11_00973	A2_02371	A3_00683	A5_01748	A6_01955	A7_01020	A8_00454	A9_01341	B10_02046	B11_01112	B12_02100	B1_02417	B3_01617	B4_00663	B5_01573	B6_02124	B8_02458	B9_01675	C11_02185	C12_00921	C1_01823	C3_02442	C4_02100	C6_00932	C7_01706	C8_00402	C9_01283	D10_00861	D11_02510	D12_00652	D1_02200	D2_02285	D4_02339	D5_02261	D6_02287	D8_02445	E1_01513	E2_02270
fapR		Transcription factor FapR	110	110	1	131	4698				A10_00270	A11_00982	A2_02362	A3_00674	A5_01739	A6_01964	A7_01029	A8_00463	A9_01350	B10_02037	B11_01103	B12_02109	B1_02426	B3_01608	B4_00672	B5_01582	B6_02115	B8_02449	B9_01666	C11_02176	C12_00912	C1_01832	C3_02451	C4_02091	C6_00941	C7_01697	C8_00393	C9_01292	D10_00852	D11_02501	D12_00661	D1_02209	D2_02294	D4_02330	D5_02270	D6_02296	D8_02454	E1_01522	E2_02279
plsX		Phosphate acyltransferase	110	110	1	131	4699				A10_00271	A11_00983	A2_02361	A3_00673	A5_01738	A6_01965	A7_01030	A8_00464	A9_01351	B10_02036	B11_01102	B12_02110	B1_02427	B3_01607	B4_00673	B5_01583	B6_02114	B8_02448	B9_01665	C11_02175	C12_00911	C1_01833	C3_02452	C4_02090	C6_00942	C7_01696	C8_00392	C9_01293	D10_00851	D11_02500	D12_00662	D1_02210	D2_02295	D4_02329	D5_02271	D6_02297	D8_02455	E1_01523	E2_02280
fabD		Malonyl CoA-acyl carrier protein transacylase	110	110	1	131	4700				A10_00272	A11_00984	A2_02360	A3_00672	A5_01737	A6_01966	A7_01031	A8_00465	A9_01352	B10_02035	B11_01101	B12_02111	B1_02428	B3_01606	B4_00674	B5_01584	B6_02113	B8_02447	B9_01664	C11_02174	C12_00910	C1_01834	C3_02453	C4_02089	C6_00943	C7_01695	C8_00391	C9_01294	D10_00850	D11_02499	D12_00663	D1_02211	D2_02296	D4_02328	D5_02272	D6_02298	D8_02456	E1_01524	E2_02281
gluP		Rhomboid protease GluP	110	110	1	131	532			Hypothetical protein with no hits to refseq/uniprot/clusters/cdd/tigrfams/pfam overlapping another protein with hits	A10_00289	A11_01883	A2_02533	A3_01855	A5_01082	A6_00841	A7_01871	A8_01811	A9_00814	B10_01155	B11_00761	B12_02018	B1_01851	B3_01682	B4_02211	B5_01903	B6_01412	B8_00581	B9_00701	C11_01123	C12_01398	C1_02182	C3_01563	C4_00692	C6_01591	C7_00201	C8_01841	C9_01628	D10_00536	D11_01709	D12_01169	D1_01408	D2_00004	D4_01581	D5_02581	D6_01330	D8_01971	E1_01947	E2_02011
sigA		RNA polymerase sigma factor SigA	110	110	1	131	544				A10_00301	A11_01895	A2_02521	A3_01843	A5_01070	A6_00829	A7_01883	A8_01799	A9_00802	B10_01167	B11_00749	B12_02006	B1_01863	B3_01694	B4_02223	B5_01915	B6_01424	B8_00593	B9_00689	C11_01111	C12_01410	C1_02170	C3_01575	C4_00704	C6_01603	C7_00189	C8_01853	C9_01640	D10_00524	D11_01697	D12_01181	D1_01396	D2_01903	D4_01569	D5_02593	D6_01342	D8_01959	E1_01959	E2_01999
ccpN		Transcriptional repressor CcpN	110	110	1	131	547				A10_00304	A11_01898	A2_00563	A3_01840	A5_01067	A6_00826	A7_01886	A8_01796	A9_00799	B10_01170	B11_00746	B12_02003	B1_01866	B3_01697	B4_02226	B5_01918	B6_01427	B8_00596	B9_00686	C11_01108	C12_01413	C1_02167	C3_01578	C4_00707	C6_01606	C7_00186	C8_01856	C9_01643	D10_00521	D11_01694	D12_01184	D1_01393	D2_01900	D4_01566	D5_02596	D6_01345	D8_01956	E1_01962	E2_01996
group_3156		hypothetical protein	110	110	1	131	555				A10_00312	A11_01906	A2_00555	A3_01832	A5_01059	A6_00818	A7_01894	A8_01788	A9_00791	B10_01178	B11_00738	B12_01995	B1_01874	B3_01705	B4_02234	B5_01926	B6_01435	B8_00604	B9_00678	C11_01100	C12_01421	C1_02159	C3_01586	C4_00715	C6_01614	C7_00178	C8_01864	C9_01651	D10_00513	D11_01686	D12_01192	D1_01385	D2_01892	D4_01558	D5_02604	D6_01353	D8_01948	E1_01970	E2_01988
grpE		Protein GrpE	110	110	1	131	565				A10_00321	A11_01915	A2_00546	A3_01823	A5_01050	A6_00809	A7_01903	A8_01779	A9_00782	B10_01188	B11_00729	B12_01986	B1_01883	B3_01714	B4_02243	B5_01935	B6_01444	B8_00613	B9_00668	C11_01091	C12_01430	C1_02150	C3_01595	C4_00724	C6_01623	C7_00169	C8_01873	C9_01660	D10_00504	D11_01677	D12_01201	D1_01376	D2_01883	D4_01549	D5_02613	D6_01362	D8_01939	E1_01979	E2_01979
lepA		Elongation factor 4	110	110	1	131	570				A10_00324	A11_01918	A2_00543	A3_01820	A5_01047	A6_00806	A7_01906	A8_01776	A9_00779	B10_01191	B11_00726	B12_01983	B1_01886	B3_01717	B4_02246	B5_01938	B6_01447	B8_00616	B9_00665	C11_01088	C12_01433	C1_02147	C3_01598	C4_00728	C6_01627	C7_00166	C8_02506	C9_01663	D10_00501	D11_01674	D12_01204	D1_01373	D2_01880	D4_01546	D5_01958	D6_01365	D8_01936	E1_01982	E2_01976
tadA_2		tRNA-specific adenosine deaminase	110	110	1	131	575				A10_00328	A11_01922	A2_00539	A3_01816	A5_01043	A6_00802	A7_01910	A8_01772	A9_00775	B10_01195	B11_00722	B12_01979	B1_01890	B3_01721	B4_02250	B5_01942	B6_01451	B8_00620	B9_00661	C11_01084	C12_01437	C1_02143	C3_01602	C4_00732	C6_01631	C7_00162	C8_02510	C9_01667	D10_00497	D11_01670	D12_01208	D1_01369	D2_01876	D4_01542	D5_01954	D6_01369	D8_01932	E1_01986	E2_01972
der_3		GTPase Der	110	110	1	131	583				A10_00336	A11_01930	A2_00531	A3_01808	A5_01035	A6_00794	A7_01918	A8_01764	A9_00767	B10_01203	B11_00714	B12_01971	B1_01898	B3_01729	B4_02258	B5_01950	B6_01459	B8_00628	B9_00653	C11_01076	C12_01445	C1_02135	C3_01610	C4_00740	C6_01639	C7_00154	C8_02518	C9_01675	D10_00489	D11_01662	D12_01216	D1_01361	D2_01868	D4_01534	D5_01946	D6_01377	D8_01924	E1_01994	E2_01964
ribE		Riboflavin synthase	110	110	1	131	1084				A10_00344	A11_00303	A2_02085	A3_01651	A5_00878	A6_01100	A7_01228	A8_01607	A9_00610	B10_02480	B11_02445	B12_00118	B1_02055	B3_01886	B4_02415	B5_02106	B6_01615	B8_00787	B9_00072	C11_00920	C12_01601	C1_01066	C3_00939	C4_02350	C6_00127	C7_00487	C8_01076	C9_01833	D10_00225	D11_00395	D12_01372	D1_00247	D2_00307	D4_00099	D5_00402	D6_00283	D8_01117	E1_00081	E2_00532
mrpB		Na( )/H( ) antiporter subunit B	110	110	1	131	3861				A10_00422	A11_01514	A2_01543	A3_02049	A5_02703	A6_01623	A7_00498	A8_01408	A9_01904	B10_00944	B11_01929	B12_01816	B1_01499	B3_01317	B4_01577	B5_01051	B6_00885	B8_02260	B9_01220	C11_00410	C12_02417	C1_01454	C3_01001	C4_01598	C6_00385	C7_01914	C8_00950	C9_02037	D10_01351	D11_00911	D12_01517	D1_02482	D2_02559	D4_02194	D5_00062	D6_00429	D8_01340	E1_01039	E2_01034
mrpC		Na( )/H( ) antiporter subunit C	110	110	1	131	3862				A10_00423	A11_01513	A2_01542	A3_02050	A5_02704	A6_01624	A7_00499	A8_01409	A9_01905	B10_00943	B11_01928	B12_01815	B1_01498	B3_01316	B4_01576	B5_01052	B6_00886	B8_02259	B9_01221	C11_00411	C12_02416	C1_01453	C3_01000	C4_01597	C6_00386	C7_01915	C8_00949	C9_02036	D10_01350	D11_00910	D12_01518	D1_02483	D2_02558	D4_02195	D5_00063	D6_00428	D8_01339	E1_01038	E2_01033
mnhD1_2		Na( )/H( ) antiporter subunit D1	110	110	1	131	3863				A10_00424	A11_01512	A2_01541	A3_02051	A5_02705	A6_01625	A7_00500	A8_01410	A9_01906	B10_00942	B11_01927	B12_01814	B1_01497	B3_01315	B4_01575	B5_01053	B6_00887	B8_02258	B9_01222	C11_00412	C12_02415	C1_01452	C3_00999	C4_01596	C6_00387	C7_01916	C8_00948	C9_02035	D10_01349	D11_00909	D12_01519	D1_02484	D2_02557	D4_02196	D5_00064	D6_00427	D8_01338	E1_01037	E2_01032
bmrA		Multidrug resistance ABC transporter ATP-binding/permease protein BmrA	110	110	1	131	3884				A10_00441	A11_01495	A2_01524	A3_02068	A5_02276	A6_01642	A7_00517	A8_01427	A9_01923	B10_00925	B11_01910	B12_01797	B1_01480	B3_01298	B4_01558	B5_01070	B6_00904	B8_02239	B9_01239	C11_00429	C12_02291	C1_01435	C3_01129	C4_01579	C6_00404	C7_01933	C8_00931	C9_02018	D10_01332	D11_01076	D12_01536	D1_02503	D2_02538	D4_02215	D5_00083	D6_00408	D8_01321	E1_01020	E2_01015
yusV_1		putative siderophore transport system ATP-binding protein YusV	110	110	1	131	3887				A10_00444	A11_01575	A2_01521	A3_02071	A5_02273	A6_01645	A7_00520	A8_01430	A9_01926	B10_00922	B11_01907	B12_01794	B1_01477	B3_01295	B4_01555	B5_01073	B6_00907	B8_02236	B9_01242	C11_00432	C12_02294	C1_01432	C3_01126	C4_01576	C6_00467	C7_01936	C8_00868	C9_02015	D10_01329	D11_01079	D12_01539	D1_02506	D2_02535	D4_02218	D5_00086	D6_00405	D8_01318	E1_01017	E2_01012
feuC_1		Iron-uptake system permease protein FeuC	110	110	1	131	3889				A10_00446	A11_01577	A2_01519	A3_02073	A5_02271	A6_01647	A7_00522	A8_01432	A9_01928	B10_00920	B11_01905	B12_01792	B1_01475	B3_01293	B4_01553	B5_01075	B6_00909	B8_02234	B9_01244	C11_00434	C12_02296	C1_01430	C3_01124	C4_01574	C6_00469	C7_01938	C8_00866	C9_02013	D10_01327	D11_01081	D12_01541	D1_02508	D2_02533	D4_02220	D5_00088	D6_00403	D8_01316	E1_01015	E2_01010
aes		Acetyl esterase	110	110	1	131	3895				A10_00452	A11_01583	A2_01513	A3_02079	A5_02265	A6_01653	A7_00528	A8_01438	A9_01934	B10_00914	B11_01899	B12_01786	B1_01469	B3_01287	B4_01547	B5_01081	B6_00915	B8_02228	B9_01250	C11_00440	C12_02302	C1_01424	C3_01950	C4_01568	C6_00475	C7_01944	C8_00860	C9_02007	D10_01321	D11_02190	D12_01547	D1_02514	D2_02527	D4_02226	D5_00094	D6_00397	D8_01310	E1_01009	E2_01004
xpt		Xanthine phosphoribosyltransferase	110	110	1	131	6200				A10_00487	A11_02154	A2_00916	A3_02493	A5_00714	A6_00188	A7_02335	A8_02078	A9_00937	B10_01560	B11_01505	B12_00628	B1_02138	B3_02067	B4_01141	B5_00906	B6_00741	B8_01310	B9_01158	C11_02584	C12_02195	C1_01773	C3_01421	C4_01982	C6_02028	C7_02401	C8_02105	C9_00974	D10_01835	D11_01474	D12_01919	D1_00932	D2_01356	D4_00939	D5_02094	D6_01749	D8_02651	E1_02318	E2_02137
ahpF		Alkyl hydroperoxide reductase subunit F	110	110	1	131	6208				A10_00494	A11_02161	A2_00909	A3_02486	A5_00707	A6_00181	A7_02342	A8_02085	A9_00944	B10_01553	B11_01498	B12_00635	B1_02145	B3_02060	B4_01148	B5_00899	B6_00734	B8_01303	B9_01151	C11_02577	C12_02202	C1_01766	C3_01414	C4_01975	C6_02021	C7_02408	C8_02098	C9_00967	D10_01828	D11_01467	D12_01912	D1_00925	D2_01349	D4_00932	D5_02087	D6_01742	D8_02644	E1_02311	E2_02144
metQ_1		putative D-methionine-binding lipoprotein MetQ precursor	110	110	1	131	3671				A10_00538	A11_02105	A2_00363	A3_00079	A5_00763	A6_02549	A7_00216	A8_02029	A9_00888	B10_00305	B11_01558	B12_00574	B1_02089	B3_02116	B4_01092	B5_02529	B6_00023	B8_00328	B9_00446	C11_00163	C12_02145	C1_00295	C3_00254	C4_00294	C6_00097	C7_00359	C8_00090	C9_01027	D10_00194	D11_00233	D12_00397	D1_01024	D2_00965	D4_00559	D5_00526	D6_01002	D8_00422	E1_00419	E2_02087
gltB_1		Glutamate synthase [NADPH] small chain	110	110	1	131	3681				A10_00547	A11_01541	A2_00354	A3_00070	A5_00772	A6_02540	A7_00225	A8_02020	A9_00879	B10_00314	B11_01567	B12_00565	B1_02080	B3_02125	B4_01083	B5_02520	B6_00032	B8_00319	B9_00455	C11_00154	C12_02136	C1_00304	C3_00245	C4_00303	C6_00088	C7_00350	C8_00099	C9_01036	D10_00185	D11_00224	D12_00388	D1_01543	D2_00974	D4_00568	D5_00517	D6_00993	D8_00413	E1_00410	E2_02078
group_3213		Acetyltransferase (GNAT) family protein	110	110	1	131	3686				A10_00551	A11_01546	A2_00349	A3_00065	A5_00777	A6_02535	A7_00230	A8_02015	A9_00874	B10_00319	B11_01572	B12_00560	B1_02075	B3_02130	B4_01078	B5_02514	B6_00037	B8_00314	B9_00460	C11_00149	C12_02131	C1_00309	C3_00240	C4_00308	C6_00083	C7_00345	C8_00105	C9_01041	D10_00180	D11_00219	D12_00383	D1_01548	D2_00979	D4_00573	D5_00512	D6_00988	D8_00408	E1_00405	E2_02073
yflS		Putative malate transporter YflS	110	110	1	131	1812				A10_00582	A11_00520	A2_00566	A3_01571	A5_00371	A6_01796	A7_01605	A8_02439	A9_02127	B10_02620	B11_01769	B12_02301	B1_01649	B3_00627	B4_02179	B5_00529	B6_00362	B8_02154	B9_02623	C11_01420	C12_00569	C1_00645	C3_01151	C4_00971	C6_02120	C7_02102	C8_02355	C9_00618	D10_02047	D11_00111	D12_02414	D1_00474	D2_00883	D4_01340	D5_00569	D6_00128	D8_00560	E1_01273	E2_01530
hisZ		ATP phosphoribosyltransferase regulatory subunit	110	110	1	131	1827				A10_00594	A11_00532	A2_02057	A3_01557	A5_00357	A6_01782	A7_01590	A8_02427	A9_02139	B10_02633	B11_01756	B12_02287	B1_01661	B3_00639	B4_02167	B5_00519	B6_00352	B8_02141	B9_02636	C11_01434	C12_00555	C1_00659	C3_00200	C4_00982	C6_02109	C7_02113	C8_01104	C9_00610	D10_02036	D11_00103	D12_02402	D1_01853	D2_00870	D4_01326	D5_01598	D6_00141	D8_00573	E1_01287	E2_01544
hisF		Imidazole glycerol phosphate synthase subunit HisF	110	110	1	131	1835				A10_00604	A11_00542	A2_02050	A3_01550	A5_00350	A6_01775	A7_01583	A8_02417	A9_02149	B10_02640	B11_01749	B12_02280	B1_01671	B3_00649	B4_02157	B5_00512	B6_00345	B8_02134	B9_02643	C11_01441	C12_00548	C1_00666	C3_00207	C4_00989	C6_02102	C7_02120	C8_01111	C9_00603	D10_02029	D11_00096	D12_02395	D1_01860	D2_00863	D4_01319	D5_01591	D6_00148	D8_00580	E1_01294	E2_01551
icaB		Poly-beta-1,6-N-acetyl-D-glucosamine N-deacetylase precursor	110	110	1	131	1844				A10_00608	A11_00546	A2_02046	A3_01546	A5_00346	A6_01771	A7_01579	A8_02413	A9_02153	B10_02644	B11_01745	B12_02276	B1_01675	B3_00653	B4_02153	B5_00508	B6_00341	B8_02130	B9_02647	C11_01445	C12_00544	C1_00670	C3_00212	C4_00995	C6_02096	C7_02126	C8_01117	C9_00598	D10_02023	D11_00091	D12_02391	D1_01864	D2_00859	D4_01315	D5_01587	D6_00916	D8_00584	E1_01298	E2_01555
cap8A_1		Capsular polysaccharide type 8 biosynthesis protein cap8A	110	110	1	131	1848				A10_00613	A11_00893	A2_02042	A3_01542	A5_00342	A6_01767	A7_01575	A8_02408	A9_02158	B10_02648	B11_01741	B12_02272	B1_01680	B3_00658	B4_02148	B5_00504	B6_00337	B8_02126	B9_02651	C11_01449	C12_00540	C1_00674	C3_00216	C4_00999	C6_02092	C7_02130	C8_01121	C9_00594	D10_02019	D11_00087	D12_02386	D1_01868	D2_00855	D4_01311	D5_01583	D6_00912	D8_00588	E1_01302	E2_01559
group_3223		hypothetical protein	110	110	1	131	1854				A10_00619	A11_00887	A2_02036	A3_01536	A5_00336	A6_01761	A7_01569	A8_02402	A9_02164	B10_02654	B11_01735	B12_02266	B1_01686	B3_00664	B4_02142	B5_00498	B6_00331	B8_02120	B9_02657	C11_01455	C12_00534	C1_00680	C3_00222	C4_01006	C6_02085	C7_02137	C8_01128	C9_00588	D10_02013	D11_00081	D12_02380	D1_01874	D2_00849	D4_01305	D5_01577	D6_00906	D8_00594	E1_01308	E2_01565
gtf1		Glycosyltransferase Gtf1	110	110	1	131	1889				A10_00629	A11_00877	A2_02026	A3_01525	A5_00326	A6_01751	A7_01559	A8_02392	A9_02174	B10_02249	B11_01725	B12_02256	B1_01696	B3_00674	B4_02132	B5_00488	B6_00321	B8_02109	B9_02338	C11_01465	C12_00524	C1_00690	C3_00233	C4_01018	C6_02073	C7_02149	C8_01140	C9_00577	D10_02000	D11_00070	D12_02370	D1_01885	D2_00838	D4_01294	D5_01566	D6_00895	D8_00605	E1_01318	E2_01575
yvyI		Putative mannose-6-phosphate isomerase YvyI	110	110	1	131	1895				A10_00635	A11_00871	A2_02020	A3_01519	A5_00320	A6_01745	A7_01553	A8_02386	A9_02180	B10_02243	B11_01719	B12_02250	B1_01702	B3_00680	B4_02126	B5_00482	B6_00315	B8_02103	B9_02332	C11_01471	C12_00518	C1_00696	C3_00893	C4_01024	C6_02067	C7_02155	C8_01146	C9_00571	D10_01994	D11_00454	D12_02364	D1_01891	D2_00832	D4_01288	D5_01560	D6_00889	D8_00611	E1_01324	E2_01581
manP		PTS system mannose-specific EIIBCA component	110	110	1	131	1896				A10_00636	A11_00870	A2_02019	A3_01518	A5_00319	A6_01744	A7_01552	A8_02385	A9_02181	B10_02242	B11_01718	B12_02249	B1_01703	B3_00681	B4_02125	B5_00481	B6_00314	B8_02102	B9_02331	C11_01472	C12_00517	C1_00697	C3_00892	C4_01025	C6_02066	C7_02156	C8_01147	C9_00570	D10_01993	D11_00455	D12_02363	D1_01892	D2_00831	D4_01287	D5_01559	D6_00888	D8_00612	E1_01325	E2_01582
arcR		HTH-type transcriptional regulator ArcR	110	110	1	131	1910				A10_00646	A11_00860	A2_02009	A3_01508	A5_02426	A6_01734	A7_01542	A8_02375	A9_02191	B10_02232	B11_01708	B12_02239	B1_01713	B3_00691	B4_02115	B5_00471	B6_00304	B8_02092	B9_02321	C11_01482	C12_00507	C1_00707	C3_00882	C4_01035	C6_02056	C7_02166	C8_01157	C9_00560	D10_01983	D11_00465	D12_02353	D1_01902	D2_00821	D4_01277	D5_01549	D6_00878	D8_00622	E1_01335	E2_01592
phoB		Alkaline phosphatase 3 precursor	110	110	1	131	1916				A10_00651	A11_00323	A2_02004	A3_01503	A5_02421	A6_02282	A7_01537	A8_02370	A9_02196	B10_02227	B11_01703	B12_01332	B1_01718	B3_00696	B4_02110	B5_00466	B6_00299	B8_02087	B9_02316	C11_01487	C12_00502	C1_00712	C3_00877	C4_01040	C6_02051	C7_02171	C8_01162	C9_00555	D10_01977	D11_00470	D12_02348	D1_01907	D2_00816	D4_01272	D5_01544	D6_00873	D8_00627	E1_01340	E2_01597
group_323		Acetyltransferase (GNAT) family protein	110	110	1	131	2345				A10_01248	A11_01284	A2_01209	A3_01249	A5_01426	A6_00284	A7_01287	A8_01085	A9_01707	B10_01741	B11_02105	B12_00969	B1_01120	B3_00945	B4_01859	B5_00214	B6_01812	B8_01603	B9_01831	C11_01808	C12_01758	C1_00960	C3_00626	C4_01282	C6_01211	C7_00841	C8_01406	C9_00294	D10_01464	D11_00721	D12_02061	D1_02401	D2_02487	D4_02469	D5_00750	D6_02160	D8_00894	E1_02358	E2_01289
graS_2		Sensor histidine kinase GraS	110	110	1	131	1920				A10_00654	A11_00326	A2_02001	A3_01500	A5_02418	A6_02285	A7_01534	A8_02367	A9_02199	B10_02224	B11_01700	B12_01329	B1_01721	B3_00699	B4_02107	B5_00463	B6_00296	B8_02084	B9_02313	C11_01490	C12_00499	C1_00715	C3_00874	C4_01043	C6_02048	C7_02174	C8_01165	C9_00552	D10_01974	D11_00473	D12_02345	D1_01910	D2_00813	D4_01269	D5_01541	D6_00870	D8_00630	E1_01343	E2_01600
yxdL		ABC transporter ATP-binding protein YxdL	110	110	1	131	1921				A10_00655	A11_00327	A2_02000	A3_01499	A5_02417	A6_02286	A7_01533	A8_02366	A9_02200	B10_02223	B11_01699	B12_01328	B1_01722	B3_00700	B4_02106	B5_00462	B6_00295	B8_02083	B9_02312	C11_01491	C12_00498	C1_00716	C3_00873	C4_01044	C6_02047	C7_02175	C8_01166	C9_00551	D10_01973	D11_00474	D12_02344	D1_01911	D2_00812	D4_01268	D5_01540	D6_00869	D8_00631	E1_01344	E2_01601
acsA_1		Acetyl-coenzyme A synthetase	110	110	1	131	1938				A10_00670	A11_00342	A2_01984	A3_01484	A5_02402	A6_02301	A7_01518	A8_02350	A9_02215	B10_02209	B11_01684	B12_01313	B1_01738	B3_00715	B4_02090	B5_00447	B6_00280	B8_02068	B9_02298	C11_01507	C12_00482	C1_00731	C3_00858	C4_01059	C6_01436	C7_00618	C8_01181	C9_00536	D10_01958	D11_00489	D12_02328	D1_01926	D2_00797	D4_01253	D5_01525	D6_00854	D8_00646	E1_01360	E2_01617
group_3234		hypothetical protein	110	110	1	131	1987				A10_00705	A11_00377	A2_01948	A3_01445	A5_02364	A6_02336	A7_01483	A8_02315	A9_02250	B10_02173	B11_01648	B12_01277	B1_01773	B3_00750	B4_02055	B5_00407	B6_00240	B8_02033	B9_02262	C11_01543	C12_00446	C1_00767	C3_00820	C4_01097	C6_01398	C7_00656	C8_01219	C9_00499	D10_01920	D11_00527	D12_02293	D1_01961	D2_00761	D4_01218	D5_01490	D6_00819	D8_00703	E1_01395	E2_01652
isaA		putative transglycosylase IsaA precursor	110	110	1	131	1988				A10_00706	A11_02368	A2_01947	A3_01444	A5_02363	A6_02337	A7_01482	A8_02314	A9_02251	B10_02172	B11_01647	B12_01276	B1_01774	B3_00751	B4_02054	B5_00406	B6_00239	B8_02032	B9_02261	C11_01544	C12_00445	C1_00768	C3_00819	C4_01098	C6_01397	C7_00657	C8_01220	C9_00498	D10_01919	D11_00528	D12_02292	D1_01962	D2_00760	D4_01217	D5_01489	D6_00818	D8_00704	E1_01396	E2_01653
ssaA2_1		Staphylococcal secretory antigen ssaA2 precursor	110	110	1	131	2023				A10_00731	A11_02528	A2_01922	A3_01419	A5_02338	A6_02364	A7_01456	A8_02289	A9_02276	B10_02145	B11_01621	B12_01252	B1_01799	B3_00776	B4_02029	B5_00372	B6_00205	B8_00525	B9_02234	C11_01569	C12_00420	C1_00792	C3_00791	C4_01118	C6_01377	C7_00677	C8_01240	C9_00473	D10_01899	D11_00556	D12_02267	D1_01985	D2_00737	D4_01194	D5_01466	D6_00795	D8_00729	E1_01420	E2_01677
cidA		Holin-like protein CidA	110	110	1	131	2026				A10_00734	A11_02525	A2_01919	A3_01416	A5_02335	A6_02367	A7_01453	A8_02286	A9_02279	B10_02142	B11_01618	B12_01249	B1_01802	B3_00779	B4_02026	B5_00369	B6_00202	B8_00528	B9_02231	C11_01572	C12_00417	C1_00795	C3_00788	C4_01121	C6_01374	C7_00680	C8_01243	C9_00470	D10_01896	D11_00559	D12_02264	D1_01988	D2_00734	D4_01191	D5_01463	D6_00792	D8_00732	E1_01423	E2_01680
ldhD_1		D-lactate dehydrogenase	110	110	1	131	2047				A10_00752	A11_02507	A2_01901	A3_01398	A5_02317	A6_02385	A7_01435	A8_02268	A9_02297	B10_02124	B11_01600	B12_01230	B1_01820	B3_00797	B4_02008	B5_00351	B6_01949	B8_00930	B9_02213	C11_01590	C12_00399	C1_00813	C3_00770	C4_01139	C6_01356	C7_00698	C8_01261	C9_00452	D10_01878	D11_00577	D12_02246	D1_01145	D2_00718	D4_01175	D5_01447	D6_00776	D8_00750	E1_01441	E2_01698
fbp		Fructose-1,6-bisphosphatase class 3	110	110	1	131	2058				A10_00760	A11_02499	A2_01893	A3_01390	A5_02309	A6_02393	A7_01427	A8_02260	A9_02305	B10_02116	B11_01592	B12_01222	B1_01828	B3_00805	B4_02000	B5_00343	B6_01941	B8_00938	B9_02205	C11_01598	C12_00391	C1_00821	C3_00762	C4_01147	C6_01345	C7_00706	C8_01269	C9_00444	D10_01870	D11_00585	D12_02238	D1_01153	D2_00710	D4_01167	D5_01439	D6_00768	D8_00758	E1_01449	E2_01706
ytgP_2		putative cell division protein YtgP	110	110	1	131	1101				A10_00783	A11_00290	A2_02098	A3_01664	A5_00891	A6_00262	A7_02586	A8_01620	A9_00623	B10_02495	B11_02431	B12_00133	B1_02042	B3_01873	B4_02402	B5_02093	B6_01602	B8_00773	B9_00057	C11_00933	C12_01588	C1_00241	C3_00952	C4_00885	C6_01785	C7_00086	C8_02225	C9_01820	D10_02424	D11_00408	D12_01359	D1_00261	D2_00293	D4_00085	D5_00416	D6_00297	D8_00056	E1_00068	E2_00008
group_3251		LamB/YcsF family protein	110	110	1	131	596				A10_00807	A11_01936	A2_02234	A3_01800	A5_01027	A6_00787	A7_01925	A8_01758	A9_00761	B10_01210	B11_00707	B12_01965	B1_01904	B3_01735	B4_02264	B5_01956	B6_01465	B8_00636	B9_00646	C11_01069	C12_01452	C1_02129	C3_01618	C4_00748	C6_01647	C7_00146	C8_02526	C9_01682	D10_00481	D11_01654	D12_01222	D1_01353	D2_01860	D4_01526	D5_01938	D6_01385	D8_01917	E1_02002	E2_01956
yrrB		TPR repeat-containing protein YrrB	110	110	1	131	611				A10_00822	A11_01951	A2_02219	A3_01785	A5_01012	A6_00772	A7_01940	A8_01743	A9_00746	B10_01225	B11_00692	B12_01950	B1_01919	B3_01750	B4_02279	B5_01971	B6_01480	B8_00651	B9_00631	C11_01054	C12_01467	C1_02114	C3_01633	C4_00763	C6_01662	C7_00131	C8_02541	C9_01697	D10_00466	D11_01639	D12_01237	D1_01338	D2_01845	D4_01511	D5_01923	D6_01400	D8_01902	E1_02017	E2_01941
tcdA		tRNA threonylcarbamoyladenosine dehydratase	110	110	1	131	620				A10_00831	A11_01960	A2_02211	A3_01777	A5_01004	A6_00764	A7_01948	A8_01734	A9_00737	B10_01233	B11_00684	B12_01942	B1_01928	B3_01759	B4_02288	B5_01980	B6_01489	B8_00659	B9_00623	C11_01046	C12_01475	C1_02106	C3_01641	C4_00771	C6_01671	C7_00123	C8_02549	C9_01705	D10_00458	D11_01631	D12_01246	D1_01330	D2_01837	D4_01503	D5_01915	D6_01408	D8_01894	E1_02025	E2_01933
lytC		N-acetylmuramoyl-L-alanine amidase LytC precursor	110	110	1	131	624				A10_00834	A11_01963	A2_02208	A3_01774	A5_01001	A6_00761	A7_01951	A8_01731	A9_00734	B10_01236	B11_00681	B12_01939	B1_01931	B3_01762	B4_02291	B5_01983	B6_01492	B8_00662	B9_00620	C11_01043	C12_01478	C1_02103	C3_01644	C4_00774	C6_01674	C7_00120	C8_02552	C9_01708	D10_00455	D11_01628	D12_01249	D1_01327	D2_01834	D4_01500	D5_01912	D6_01411	D8_01891	E1_02028	E2_01930
recJ		Single-stranded-DNA-specific exonuclease RecJ	110	110	1	131	628				A10_00838	A11_01967	A2_02204	A3_01770	A5_00997	A6_00757	A7_01955	A8_01727	A9_00730	B10_01240	B11_00677	B12_01935	B1_01935	B3_01766	B4_02295	B5_01987	B6_01496	B8_00666	B9_00616	C11_01039	C12_01482	C1_02099	C3_01648	C4_00778	C6_01678	C7_00116	C8_02556	C9_01712	D10_00451	D11_01624	D12_01253	D1_01323	D2_01830	D4_01496	D5_01908	D6_01415	D8_01887	E1_02032	E2_01926
rex		Redox-sensing transcriptional repressor Rex	110	110	1	131	5295				A10_00848	A11_02031	A2_00329	A3_00125	A5_02579	A6_00982	A7_00146	A8_02200	A9_02423	B10_02421	B11_02587	B12_00420	B1_02571	B3_01904	B4_00277	B5_02311	B6_02206	B8_00393	B9_02507	C11_02390	C12_02546	C1_02634	C3_02308	C4_00170	C6_00235	C7_00549	C8_02336	C9_02583	D10_02071	D11_02173	D12_00288	D1_00404	D2_00554	D4_00408	D5_00491	D6_00506	D8_00154	E1_00286	E2_00388
agrA		Accessory gene regulator protein A	110	110	1	131	5303				A10_00855	A11_02024	A2_00322	A3_00132	A5_02572	A6_00989	A7_00153	A8_02207	A9_02416	B10_02414	B11_02580	B12_00413	B1_02578	B3_01911	B4_00284	B5_02304	B6_02213	B8_00386	B9_02500	C11_02397	C12_02553	C1_02627	C3_02301	C4_00163	C6_00228	C7_00542	C8_02329	C9_02576	D10_02078	D11_02165	D12_00281	D1_00397	D2_00561	D4_00401	D5_00484	D6_00499	D8_00299	E1_00279	E2_00381
ytrB_2		ABC transporter ATP-binding protein YtrB	110	110	1	131	5870				A10_00881	A11_01871	A2_02448	A3_02577	A5_02482	A6_00352	A7_02479	A8_02233	A9_02390	B10_02332	B11_02489	B12_02428	B1_02604	B3_01937	B4_00310	B5_02215	B6_02302	B8_00081	B9_02418	C11_02480	C12_02635	C1_02544	C3_02215	C4_00141	C6_02405	C7_02254	C8_02307	C9_02387	D10_02159	D11_02079	D12_00255	D1_00189	D2_00202	D4_01100	D5_00258	D6_00165	D8_00262	E1_00256	E2_00358
group_3267		hypothetical protein	110	110	1	131	7788				A10_00896	A11_00931	A2_00259	A3_00009	A5_00163	A6_02629	A7_00036	A8_00257	A9_00129	B10_00225	B11_00430	B12_00529	B1_00307	B3_00299	B4_00186	B5_02450	B6_02589	B8_00892	B9_00290	C11_00111	C12_00248	C1_00500	C3_01069	C4_02501	C6_00036	C7_00447	C8_00044	C9_02619	D10_00052	D11_01013	D12_00037	D1_00642	D2_01030	D4_00596	D5_01149	D6_00937	D8_00353	E1_00367	E2_00251
ydeN		Putative hydrolase YdeN	110	110	1	131	7817				A10_00917	A11_00910	A2_00238	A3_00030	A5_00142	A6_02608	A7_00057	A8_00236	A9_00150	B10_00246	B11_00409	B12_00550	B1_00328	B3_00320	B4_00165	B5_02471	B6_02567	B8_00870	B9_00311	C11_00090	C12_00269	C1_00479	C3_01115	C4_02480	C6_00057	C7_00426	C8_00023	C9_02640	D10_00031	D11_01059	D12_00058	D1_00664	D2_01008	D4_00618	D5_01171	D6_00959	D8_00374	E1_00346	E2_00230
dnaX_2		DNA polymerase III subunit tau	110	110	1	131	3696				A10_00937	A11_01008	A2_00484	A3_00240	A5_00136	A6_01008	A7_00275	A8_00284	A9_00216	B10_00403	B11_00554	B12_00472	B1_00590	B3_00567	B4_00383	B5_02586	B6_00122	B8_00865	B9_00506	C11_00189	C12_00330	C1_00425	C3_00367	C4_00365	C6_00214	C7_01080	C8_00113	C9_02692	D10_00312	D11_00345	D12_00560	D1_01087	D2_01053	D4_00946	D5_01253	D6_01110	D8_00942	E1_00562	E2_00492
rnmV_1		Ribonuclease M5	110	110	1	131	3704				A10_00945	A11_01016	A2_00492	A3_00232	A5_00128	A6_01016	A7_00283	A8_00292	A9_00224	B10_00411	B11_00546	B12_00464	B1_00582	B3_00559	B4_00391	B5_02578	B6_00114	B8_00857	B9_00498	C11_00197	C12_00322	C1_00417	C3_00375	C4_00357	C6_00206	C7_01088	C8_00121	C9_02684	D10_00304	D11_00337	D12_00552	D1_01079	D2_01061	D4_00954	D5_01261	D6_01102	D8_00934	E1_00554	E2_00484
folK		2-amino-4-hydroxy-6-hydroxymethyldihydropteridine pyrophosphokinase	110	110	1	131	3728				A10_00969	A11_01040	A2_00516	A3_00208	A5_00104	A6_01040	A7_00307	A8_00316	A9_00248	B10_00435	B11_00522	B12_00440	B1_00558	B3_00535	B4_00415	B5_02554	B6_00090	B8_00833	B9_00474	C11_00221	C12_00298	C1_00393	C3_00399	C4_00896	C6_00182	C7_00591	C8_00145	C9_02660	D10_00280	D11_00313	D12_00528	D1_01055	D2_01085	D4_00978	D5_01285	D6_01078	D8_00910	E1_00530	E2_00460
lysS		Lysine--tRNA ligase	110	110	1	131	3729				A10_00970	A11_01041	A2_00517	A3_00207	A5_00103	A6_01041	A7_00308	A8_00317	A9_00249	B10_00436	B11_00521	B12_00439	B1_00557	B3_00534	B4_00416	B5_02553	B6_00089	B8_00832	B9_00473	C11_00222	C12_00297	C1_00392	C3_00400	C4_00897	C6_00181	C7_00590	C8_00146	C9_02659	D10_00279	D11_00312	D12_00527	D1_01054	D2_01086	D4_00979	D5_01286	D6_01077	D8_00909	E1_00529	E2_00459
prs_2		Ribose-phosphate pyrophosphokinase	110	110	1	131	4001				A10_01000	A11_01678	A2_01417	A3_02174	A5_02169	A6_00589	A7_00627	A8_01533	A9_02029	B10_00818	B11_01803	B12_01691	B1_01374	B3_01192	B4_01452	B5_01177	B6_01011	B8_01834	B9_01346	C11_00535	C12_02397	C1_01329	C3_02060	C4_01473	C6_00570	C7_01405	C8_00765	C9_01911	D10_01226	D11_02285	D12_01642	D1_01747	D2_01647	D4_01845	D5_02159	D6_01830	D8_01215	E1_00914	E2_00909
group_3279		Putative TrmH family tRNA/rRNA methyltransferase	110	110	1	131	4575				A10_01006	A11_02264	A2_00151	A3_00766	A5_02030	A6_01402	A7_00937	A8_00687	A9_01259	B10_00207	B11_00127	B12_01437	B1_02335	B3_00459	B4_00581	B5_01491	B6_01324	B8_01018	B9_00195	C11_00824	C12_01001	C1_02461	C3_00072	C4_02178	C6_00854	C7_01785	C8_00480	C9_01202	D10_00941	D11_02594	D12_02553	D1_02032	D2_02055	D4_01945	D5_01788	D6_01999	D8_00970	E1_00628	E2_00623
group_3280		hypothetical protein	110	110	1	131	4551				A10_01023	A11_02281	A2_00134	A3_00783	A5_02013	A6_01385	A7_00920	A8_00704	A9_01242	B10_00501	B11_00110	B12_01454	B1_02318	B3_00476	B4_00564	B5_01474	B6_01307	B8_02669	B9_01994	C11_00807	C12_01018	C1_02478	C3_00055	C4_02337	C6_00837	C7_01802	C8_00497	C9_01114	D10_00958	D11_02577	D12_02570	D1_02049	D2_02038	D4_01962	D5_01771	D6_02016	D8_02162	E1_00645	E2_00640
ctaA		Heme A synthase	110	110	1	131	4547				A10_01027	A11_02285	A2_00130	A3_00787	A5_02009	A6_01381	A7_00916	A8_00708	A9_01238	B10_00505	B11_00106	B12_01458	B1_02314	B3_00480	B4_00560	B5_01470	B6_01303	B8_02665	B9_01998	C11_00803	C12_01022	C1_02482	C3_00051	C4_02333	C6_00833	C7_01806	C8_00501	C9_01110	D10_00962	D11_02573	D12_02574	D1_02053	D2_02034	D4_01966	D5_01767	D6_02020	D8_02166	E1_00649	E2_00644
pstC		Phosphate transport system permease protein PstC	110	110	1	131	5246				A10_01036	A11_01143	A2_00390	A3_00513	A5_01578	A6_00616	A7_00235	A8_00627	A9_01509	B10_01874	B11_00923	B12_00261	B1_00772	B3_01444	B4_00836	B5_01741	B6_01956	B8_00229	B9_01503	C11_01947	C12_01968	C1_01995	C3_01827	C4_00472	C6_02287	C7_01159	C8_01624	C9_01472	D10_00691	D11_01916	D12_00825	D1_00942	D2_00506	D4_00455	D5_00705	D6_00554	D8_00094	E1_01688	E2_00150
phoU		Phosphate-specific transport system accessory protein PhoU	110	110	1	131	5243				A10_01039	A11_01146	A2_00393	A3_00516	A5_01581	A6_00619	A7_00238	A8_00624	A9_01506	B10_01877	B11_00926	B12_00258	B1_00769	B3_01447	B4_00833	B5_01738	B6_01959	B8_00226	B9_01506	C11_01950	C12_01971	C1_01992	C3_01830	C4_00469	C6_02290	C7_01156	C8_01621	C9_01469	D10_00694	D11_01913	D12_00822	D1_00939	D2_00503	D4_00458	D5_00708	D6_00557	D8_00097	E1_01685	E2_00147
pepF1_1		Oligoendopeptidase F, plasmid	110	110	1	131	5242				A10_01040	A11_01147	A2_00394	A3_00517	A5_01582	A6_00620	A7_00239	A8_00623	A9_01505	B10_01878	B11_00927	B12_00257	B1_00768	B3_01448	B4_00832	B5_01737	B6_01960	B8_00225	B9_01507	C11_01951	C12_01972	C1_01991	C3_01831	C4_00468	C6_02291	C7_01155	C8_01620	C9_01468	D10_00695	D11_01912	D12_00821	D1_00938	D2_00502	D4_00459	D5_00709	D6_00558	D8_00098	E1_01684	E2_00146
gloB		Hydroxyacylglutathione hydrolase	110	110	1	131	1151				A10_01071	A11_01107	A2_02144	A3_01710	A5_00937	A6_00216	A7_02540	A8_01666	A9_00669	B10_02542	B11_01220	B12_00952	B1_01996	B3_01827	B4_02356	B5_02047	B6_01556	B8_00727	B9_00010	C11_00979	C12_01542	C1_02039	C3_01708	C4_00839	C6_01739	C7_00040	C8_02179	C9_01774	D10_02377	D11_01564	D12_01313	D1_01262	D2_01769	D4_01435	D5_01847	D6_01476	D8_00010	E1_00022	E2_00054
ald2		Alanine dehydrogenase 2	110	110	1	131	1149				A10_01073	A11_01105	A2_02142	A3_01708	A5_00935	A6_00218	A7_02542	A8_01664	A9_00667	B10_02540	B11_02387	B12_00950	B1_01998	B3_01829	B4_02358	B5_02049	B6_01558	B8_00729	B9_00012	C11_00977	C12_01544	C1_02037	C3_01710	C4_00841	C6_01741	C7_00042	C8_02181	C9_01776	D10_02379	D11_01562	D12_01315	D1_01260	D2_01767	D4_01433	D5_01845	D6_01478	D8_00012	E1_00024	E2_00052
group_3288		N-6 DNA Methylase	110	110	1	131	1146				A10_01076	A11_01102	A2_02139	A3_01705	A5_00932	A6_00221	A7_02545	A8_01661	A9_00664	B10_02537	B11_02390	B12_00947	B1_02001	B3_01832	B4_02361	B5_02052	B6_01561	B8_00732	B9_00015	C11_00974	C12_01547	C1_02034	C3_01713	C4_00844	C6_01744	C7_00045	C8_02184	C9_01779	D10_02382	D11_01559	D12_01318	D1_01257	D2_01764	D4_01430	D5_01842	D6_01481	D8_00015	E1_00027	E2_00049
tpx		putative thiol peroxidase	110	110	1	131	1145				A10_01077	A11_01101	A2_02138	A3_01704	A5_00931	A6_00222	A7_02546	A8_01660	A9_00663	B10_02536	B11_02391	B12_00946	B1_02002	B3_01833	B4_02362	B5_02053	B6_01562	B8_00733	B9_00016	C11_00973	C12_01548	C1_02033	C3_01714	C4_00845	C6_01745	C7_00046	C8_02185	C9_01780	D10_02383	D11_01558	D12_01319	D1_01256	D2_01763	D4_01429	D5_01841	D6_01482	D8_00016	E1_00028	E2_00048
group_3291		Soluble hydrogenase 42 kDa subunit	110	110	1	131	1135				A10_01086	A11_01092	A2_02129	A3_01695	A5_00922	A6_00231	A7_02555	A8_01651	A9_00654	B10_02527	B11_02400	B12_00936	B1_02011	B3_01842	B4_02371	B5_02062	B6_01571	B8_00742	B9_00025	C11_00964	C12_01557	C1_02023	C3_01723	C4_00854	C6_01754	C7_00055	C8_02194	C9_01789	D10_02392	D11_01549	D12_01328	D1_01247	D2_01754	D4_01420	D5_01832	D6_01491	D8_00025	E1_00037	E2_00039
lpd3		Dihydrolipoyl dehydrogenase	110	110	1	131	501				A10_01097	A11_01371	A2_02562	A3_01884	A5_01111	A6_00870	A7_01842	A8_00064	A9_00402	B10_01126	B11_00790	B12_02047	B1_00235	B3_02258	B4_00110	B5_01874	B6_01383	B8_00551	B9_00730	C11_01152	C12_01369	C1_02211	C3_01534	C4_00663	C6_01562	C7_01350	C8_01812	C9_01599	D10_00565	D11_01738	D12_00354	D1_01437	D2_00033	D4_01610	D5_02552	D6_01301	D8_02000	E1_01918	E2_02040
xerD_2		Tyrosine recombinase XerD	110	110	1	131	475				A10_01119	A11_01434	A2_02583	A3_01907	A5_01134	A6_00891	A7_01821	A8_00042	A9_00424	B10_01105	B11_00813	B12_02070	B1_00257	B3_02236	B4_00088	B5_01851	B6_01359	B8_01003	B9_00751	C11_01173	C12_01348	C1_02234	C3_01513	C4_00642	C6_01541	C7_01329	C8_01791	C9_01578	D10_00586	D11_01759	D12_00332	D1_01461	D2_00057	D4_01634	D5_02528	D6_01277	D8_02021	E1_01897	E2_02061
scpA		Segregation and condensation protein A	110	110	1	131	473				A10_01121	A11_01432	A2_02585	A3_01909	A5_01136	A6_00893	A7_01819	A8_00040	A9_00426	B10_01103	B11_00815	B12_02072	B1_00259	B3_02234	B4_00086	B5_01849	B6_01357	B8_01001	B9_00753	C11_01175	C12_01346	C1_02236	C3_01511	C4_00640	C6_01539	C7_01327	C8_01789	C9_01576	D10_00588	D11_01761	D12_00330	D1_01463	D2_00059	D4_01636	D5_02526	D6_01275	D8_02023	E1_01895	E2_02063
rluB		Ribosomal large subunit pseudouridine synthase B	110	110	1	131	471				A10_01123	A11_01430	A2_02587	A3_01911	A5_01138	A6_00895	A7_01817	A8_00038	A9_00428	B10_01101	B11_00817	B12_02074	B1_00261	B3_02232	B4_00084	B5_01847	B6_01355	B8_00999	B9_00755	C11_01177	C12_01344	C1_02238	C3_01509	C4_00638	C6_01537	C7_01325	C8_01787	C9_01574	D10_00590	D11_01763	D12_00328	D1_01465	D2_00061	D4_01638	D5_02524	D6_01273	D8_02025	E1_01893	E2_02065
srrA		Transcriptional regulatory protein SrrA	110	110	1	131	470				A10_01124	A11_01429	A2_02588	A3_01912	A5_01139	A6_00896	A7_01816	A8_00037	A9_00429	B10_01100	B11_00818	B12_02075	B1_00262	B3_02231	B4_00083	B5_01846	B6_01354	B8_00998	B9_00756	C11_01178	C12_01343	C1_02239	C3_01508	C4_00637	C6_01536	C7_01324	C8_01786	C9_01573	D10_00591	D11_01764	D12_00327	D1_01466	D2_00062	D4_01639	D5_02523	D6_01272	D8_02026	E1_01892	E2_02066
group_3297		hypothetical protein	110	110	1	131	2162				A10_01130	A11_02478	A2_01094	A3_01368	A5_01543	A6_00448	A7_01404	A8_00967	A9_01825	B10_00983	B11_00009	B12_01201	B1_01004	B3_00827	B4_01977	B5_00320	B6_01918	B8_01487	B9_00869	C11_01924	C12_01642	C1_00842	C3_00742	C4_01167	C6_01325	C7_00726	C8_01291	C9_00427	D10_00391	D11_00605	D12_01943	D1_01538	D2_01189	D4_01148	D5_01614	D6_00749	D8_00782	E1_02471	E2_01176
ahpD		Alkyl hydroperoxide reductase AhpD	110	110	1	131	2214				A10_01147	A11_01183	A2_01108	A3_01349	A5_01526	A6_00465	A7_01388	A8_00984	A9_01808	B10_01839	B11_00021	B12_01183	B1_01021	B3_00844	B4_01960	B5_00312	B6_01910	B8_01503	B9_01733	C11_01909	C12_01657	C1_00860	C3_00726	C4_01183	C6_01310	C7_00742	C8_01307	C9_00406	D10_01565	D11_00621	D12_01960	D1_02301	D2_02387	D4_02369	D5_00850	D6_02260	D8_00793	E1_02458	E2_01189
oppD_4		Oligopeptide transport ATP-binding protein OppD	110	110	1	131	2230				A10_01157	A11_01193	A2_01118	A3_01339	A5_01516	A6_00475	A7_01378	A8_00994	A9_01798	B10_01829	B11_00031	B12_01173	B1_01031	B3_00854	B4_01950	B5_00302	B6_01900	B8_01513	B9_01743	C11_01899	C12_01667	C1_00870	C3_00716	C4_01194	C6_01299	C7_00753	C8_01318	C9_00396	D10_01554	D11_00631	D12_01970	D1_02311	D2_02397	D4_02379	D5_00840	D6_02250	D8_00803	E1_02448	E2_01199
yehR		putative lipoprotein YehR precursor	110	110	1	131	2237				A10_01162	A11_01198	A2_01123	A3_01334	A5_01511	A6_00480	A7_01373	A8_00999	A9_01793	B10_01824	B11_00036	B12_01168	B1_01036	B3_00859	B4_01945	B5_00297	B6_01895	B8_01518	B9_01748	C11_01894	C12_01672	C1_00875	C3_00711	C4_01199	C6_01294	C7_00758	C8_01323	C9_00391	D10_01549	D11_00636	D12_01975	D1_02316	D2_02402	D4_02384	D5_00835	D6_02245	D8_00808	E1_02443	E2_01204
ysdC_2		Putative aminopeptidase YsdC	110	110	1	131	2242				A10_01165	A11_01201	A2_01126	A3_01331	A5_01508	A6_00483	A7_01370	A8_01002	A9_01790	B10_01821	B11_00039	B12_01165	B1_01037	B3_00862	B4_01942	B5_00294	B6_01892	B8_01521	B9_01751	C11_01891	C12_01675	C1_00878	C3_00708	C4_01202	C6_01291	C7_00761	C8_01326	C9_00390	D10_01546	D11_00639	D12_01978	D1_02319	D2_02405	D4_02387	D5_00832	D6_02242	D8_00811	E1_02440	E2_01207
group_3304		hypothetical protein	110	110	1	131	2244				A10_01167	A11_01203	A2_01128	A3_01329	A5_01506	A6_00485	A7_01368	A8_01004	A9_01788	B10_01819	B11_00041	B12_01163	B1_01039	B3_00864	B4_01940	B5_00292	B6_01890	B8_01523	B9_01753	C11_01889	C12_01677	C1_00880	C3_00706	C4_01204	C6_01289	C7_00763	C8_01328	C9_00388	D10_01544	D11_00641	D12_01980	D1_02321	D2_02407	D4_02389	D5_00830	D6_02240	D8_00813	E1_02438	E2_01209
pbuE		Purine efflux pump PbuE	110	110	1	131	2245				A10_01168	A11_01204	A2_01129	A3_01328	A5_01505	A6_00486	A7_01367	A8_01005	A9_01787	B10_01818	B11_00042	B12_01162	B1_01040	B3_00865	B4_01939	B5_00291	B6_01889	B8_01524	B9_01754	C11_01888	C12_01678	C1_00881	C3_00705	C4_01205	C6_01288	C7_00764	C8_01329	C9_00387	D10_01543	D11_00642	D12_01981	D1_02322	D2_02408	D4_02390	D5_00829	D6_02239	D8_00814	E1_02437	E2_01210
panE_1		2-dehydropantoate 2-reductase	110	110	1	131	2256				A10_01177	A11_01213	A2_01138	A3_01319	A5_01496	A6_00495	A7_01358	A8_01014	A9_01778	B10_01809	B11_00051	B12_01153	B1_01049	B3_00874	B4_01930	B5_00282	B6_01880	B8_01533	B9_01763	C11_01879	C12_01687	C1_00890	C3_00696	C4_01214	C6_01279	C7_00773	C8_01338	C9_00378	D10_01534	D11_00651	D12_01990	D1_02331	D2_02417	D4_02399	D5_00820	D6_02230	D8_00823	E1_02428	E2_01219
hlgA		Gamma-hemolysin component A precursor	110	110	1	131	2287				A10_01200	A11_01236	A2_01161	A3_01296	A5_01473	A6_00332	A7_01335	A8_01037	A9_01755	B10_01786	B11_00074	B12_01130	B1_01072	B3_00897	B4_01907	B5_00259	B6_01857	B8_01556	B9_01786	C11_01856	C12_01710	C1_00913	C3_00673	C4_01235	C6_01258	C7_00794	C8_01359	C9_00339	D10_01511	D11_00674	D12_02013	D1_02354	D2_02440	D4_02422	D5_00797	D6_02207	D8_00846	E1_02405	E2_01242
fieF		Ferrous-iron efflux pump FieF	110	110	1	131	2292				A10_01202	A11_01238	A2_01163	A3_01294	A5_01471	A6_00330	A7_01333	A8_01039	A9_01753	B10_01784	B11_00076	B12_01128	B1_01074	B3_00899	B4_01905	B5_00257	B6_01855	B8_01558	B9_01788	C11_01854	C12_01712	C1_00915	C3_00671	C4_01237	C6_01256	C7_00796	C8_01361	C9_00337	D10_01509	D11_00676	D12_02015	D1_02356	D2_02442	D4_02424	D5_00795	D6_02205	D8_00848	E1_02403	E2_01244
tcyB		L-cystine transport system permease protein TcyB	110	110	1	131	2297				A10_01207	A11_01243	A2_01168	A3_01289	A5_01466	A6_00325	A7_01328	A8_01044	A9_01748	B10_01779	B11_00081	B12_01123	B1_01079	B3_00904	B4_01900	B5_00252	B6_01850	B8_01563	B9_01793	C11_01849	C12_01717	C1_00920	C3_00666	C4_01242	C6_01251	C7_00801	C8_01366	C9_00332	D10_01504	D11_00681	D12_02020	D1_02361	D2_02447	D4_02429	D5_00790	D6_02200	D8_00853	E1_02398	E2_01249
nirC		Nitrite transporter NirC	110	110	1	131	2309				A10_01217	A11_01253	A2_01178	A3_01279	A5_01456	A6_00315	A7_01318	A8_01054	A9_01738	B10_01769	B11_02133	B12_01113	B1_01089	B3_00914	B4_01890	B5_00242	B6_01840	B8_01573	B9_01803	C11_01839	C12_01727	C1_00930	C3_00656	C4_01252	C6_01241	C7_00811	C8_01376	C9_00324	D10_01494	D11_00691	D12_02030	D1_02371	D2_02457	D4_02439	D5_00780	D6_02190	D8_00863	E1_02388	E2_01259
nasE		Assimilatory nitrite reductase [NAD(P)H] small subunit	110	110	1	131	2315				A10_01221	A11_01257	A2_01182	A3_01275	A5_01452	A6_00311	A7_01314	A8_01058	A9_01734	B10_01765	B11_02129	B12_01109	B1_01093	B3_00918	B4_01886	B5_00238	B6_01836	B8_01577	B9_01807	C11_01835	C12_01731	C1_00934	C3_00652	C4_01256	C6_01237	C7_00815	C8_01380	C9_00320	D10_01490	D11_00695	D12_02034	D1_02375	D2_02461	D4_02443	D5_00776	D6_02186	D8_00867	E1_02384	E2_01263
narW		putative nitrate reductase molybdenum cofactor assembly chaperone NarW	110	110	1	131	2320				A10_01225	A11_01261	A2_01186	A3_01271	A5_01448	A6_00307	A7_01310	A8_01062	A9_01730	B10_01761	B11_02125	B12_01105	B1_01097	B3_00922	B4_01882	B5_00234	B6_01832	B8_01581	B9_01811	C11_01831	C12_01735	C1_00938	C3_00648	C4_01260	C6_01233	C7_00819	C8_01384	C9_00316	D10_01486	D11_00699	D12_02038	D1_02379	D2_02465	D4_02447	D5_00772	D6_02182	D8_00871	E1_02380	E2_01267
narX		Nitrate reductase-like protein NarX	110	110	1	131	2321				A10_01226	A11_01262	A2_01187	A3_01270	A5_01447	A6_00306	A7_01309	A8_01063	A9_01729	B10_01760	B11_02124	B12_01104	B1_01098	B3_00923	B4_01881	B5_00233	B6_01831	B8_01582	B9_01812	C11_01830	C12_01736	C1_00939	C3_00647	C4_01261	C6_01232	C7_00820	C8_01385	C9_00315	D10_01485	D11_00700	D12_02039	D1_02380	D2_02466	D4_02448	D5_00771	D6_02181	D8_00872	E1_02379	E2_01268
nreB		Oxygen sensor histidine kinase NreB	110	110	1	131	2323				A10_01228	A11_01264	A2_01189	A3_01268	A5_01445	A6_00304	A7_01307	A8_01065	A9_01727	B10_01758	B11_02122	B12_01102	B1_01100	B3_00925	B4_01879	B5_00231	B6_01829	B8_01584	B9_01814	C11_01828	C12_01738	C1_00941	C3_00645	C4_01263	C6_01230	C7_00822	C8_01387	C9_00313	D10_01483	D11_00702	D12_02041	D1_02382	D2_02468	D4_02450	D5_00769	D6_02179	D8_00874	E1_02377	E2_01270
group_3321		ABC-2 family transporter protein	110	110	1	131	2342				A10_01245	A11_01281	A2_01206	A3_01252	A5_01429	A6_00287	A7_01290	A8_01082	A9_01710	B10_01744	B11_02108	B12_00966	B1_01117	B3_00942	B4_01862	B5_00217	B6_01815	B8_01600	B9_01828	C11_01811	C12_01755	C1_00957	C3_00629	C4_01279	C6_01214	C7_00838	C8_01403	C9_00297	D10_01467	D11_00718	D12_02058	D1_02398	D2_02484	D4_02466	D5_00753	D6_02163	D8_00891	E1_02361	E2_01286
hrtA_1		Putative hemin import ATP-binding protein HrtA	110	110	1	131	2363				A10_01260	A11_01296	A2_01222	A3_01237	A5_01414	A6_00272	A7_01268	A8_01097	A9_01695	B10_01727	B11_02093	B12_00981	B1_01132	B3_00957	B4_01847	B5_00201	B6_01800	B8_01619	B9_01845	C11_01795	C12_01771	C1_00972	C3_00611	C4_01297	C6_01196	C7_00856	C8_01421	C9_00278	D10_01449	D11_00733	D12_02076	D1_02417	D2_02503	D4_02485	D5_00734	D6_02144	D8_00906	E1_02346	E2_01301
lipR_1		Putative acetyl-hydrolase LipR precursor	110	110	1	131	2373				A10_01269	A11_01305	A2_01231	A3_01228	A5_01405	A6_00532	A7_02035	A8_01106	A9_01686	B10_01718	B11_02084	B12_00991	B1_01141	B3_00966	B4_01838	B5_00192	B6_01791	B8_01629	B9_01854	C11_01786	C12_01780	C1_01009	C3_00602	C4_01306	C6_01187	C7_00865	C8_01430	C9_00269	D10_01440	D11_00742	D12_02085	D1_00283	D2_02255	D4_00280	D5_00861	D6_00675	D8_00455	E1_00478	E2_01312
gltS		Sodium/glutamate symport carrier protein	110	110	1	131	2378				A10_01274	A11_01310	A2_01236	A3_01223	A5_01400	A6_00537	A7_02040	A8_01111	A9_01681	B10_01713	B11_02079	B12_00996	B1_01146	B3_00971	B4_01833	B5_00187	B6_01786	B8_01634	B9_01859	C11_01781	C12_01785	C1_01014	C3_00597	C4_01311	C6_01182	C7_00870	C8_01435	C9_00264	D10_01435	D11_00747	D12_02090	D1_00288	D2_02250	D4_00275	D5_00866	D6_00680	D8_00460	E1_00473	E2_01317
hutI		Imidazolonepropionase	110	110	1	131	2401				A10_01288	A11_01324	A2_01249	A3_01209	A5_01386	A6_00551	A7_02054	A8_01125	A9_01667	B10_01699	B11_02066	B12_02615	B1_01160	B3_00985	B4_01819	B5_00173	B6_01772	B8_01648	B9_01873	C11_01768	C12_01798	C1_02243	C3_00583	C4_01324	C6_01169	C7_00883	C8_01448	C9_00250	D10_02364	D11_00761	D12_02104	D1_00302	D2_02236	D4_00261	D5_00880	D6_00694	D8_00474	E1_00460	E2_01330
mleN_2		Malate-2H( )/Na( )-lactate antiporter	110	110	1	131	2407				A10_01292	A11_01328	A2_01253	A3_01205	A5_01382	A6_00555	A7_02058	A8_01129	A9_01663	B10_01695	B11_02062	B12_02611	B1_01164	B3_00989	B4_01815	B5_00169	B6_01768	B8_01652	B9_01877	C11_01764	C12_01802	C1_02247	C3_00579	C4_01328	C6_01165	C7_00887	C8_01452	C9_00246	D10_02360	D11_00765	D12_02108	D1_00306	D2_02232	D4_00257	D5_00884	D6_00698	D8_00478	E1_00456	E2_01334
group_3328		hypothetical protein	110	110	1	131	2415				A10_01299	A11_01335	A2_01260	A3_01198	A5_01375	A6_00562	A7_02065	A8_01136	A9_01656	B10_01688	B11_02055	B12_02604	B1_01171	B3_00996	B4_01808	B5_00162	B6_01761	B8_01659	B9_01884	C11_01757	C12_01809	C1_02254	C3_00572	C4_01335	C6_01158	C7_00894	C8_01459	C9_00239	D10_02353	D11_00772	D12_02115	D1_00313	D2_02225	D4_00250	D5_00891	D6_00705	D8_00485	E1_00449	E2_01341
alkH		Aldehyde dehydrogenase	110	110	1	131	7679				A10_01308	A11_02077	A2_02460	A3_02589	A5_02470	A6_02246	A7_02499	A8_00217	A9_02378	B10_02320	B11_00372	B12_02440	B1_02616	B3_00147	B4_00003	B5_02203	B6_02314	B8_00093	B9_02406	C11_00004	C12_00234	C1_00003	C3_02195	C4_00129	C6_02393	C7_02266	C8_02295	C9_02375	D10_02171	D11_02058	D12_00243	D1_00177	D2_00190	D4_00288	D5_00246	D6_00177	D8_00250	E1_01750	E2_00288
sdcS		Sodium-dependent dicarboxylate transporter SdcS	110	110	1	131	7683				A10_01312	A11_02081	A2_02464	A3_02593	A5_02466	A6_02250	A7_02503	A8_00213	A9_02374	B10_02316	B11_00368	B12_02444	B1_02620	B3_00151	B4_00007	B5_02199	B6_02318	B8_00097	B9_02402	C11_00008	C12_00230	C1_00007	C3_02191	C4_00125	C6_02389	C7_02270	C8_02291	C9_02371	D10_02175	D11_02054	D12_00239	D1_00173	D2_00186	D4_00292	D5_00242	D6_00181	D8_00246	E1_01746	E2_00292
alsT_2		Amino-acid carrier protein AlsT	110	110	1	131	4419				A10_01343	A11_00588	A2_01736	A3_00887	A5_01909	A6_01280	A7_00815	A8_00810	A9_02536	B10_00629	B11_02281	B12_01560	B1_00193	B3_02425	B4_02497	B5_01368	B6_01203	B8_00437	B9_02122	C11_00700	C12_01125	C1_01163	C3_02371	C4_02234	C6_00734	C7_01569	C8_00601	C9_02181	D10_01062	D11_02379	D12_00482	D1_02157	D2_01930	D4_02071	D5_01664	D6_02123	D8_02268	E1_00749	E2_00744
group_3332		hypothetical protein	110	110	1	131	4411				A10_01351	A11_00596	A2_01744	A3_00895	A5_01901	A6_01272	A7_00807	A8_00818	A9_02528	B10_00637	B11_02273	B12_01568	B1_00201	B3_02417	B4_02505	B5_01360	B6_01195	B8_00445	B9_02130	C11_00692	C12_01133	C1_01171	C3_02379	C4_02226	C6_00726	C7_01561	C8_00609	C9_02189	D10_01070	D11_02371	D12_00474	D1_02165	D2_01922	D4_02079	D5_01656	D6_02131	D8_02276	E1_00757	E2_00752
mecA		Adapter protein MecA	110	110	1	131	4402				A10_01357	A11_00602	A2_01750	A3_00901	A5_01895	A6_01265	A7_00801	A8_00824	A9_02522	B10_00643	B11_02266	B12_01574	B1_00207	B3_02411	B4_02511	B5_01354	B6_01189	B8_00451	B9_02136	C11_00686	C12_01139	C1_01177	C3_02385	C4_02220	C6_00720	C7_01555	C8_00615	C9_02195	D10_01076	D11_02365	D12_00468	D1_02171	D2_01916	D4_02085	D5_01650	D6_02137	D8_02283	E1_00763	E2_00758
fecD_1		Fe(3 ) dicitrate transport system permease protein FecD	110	110	1	131	2588				A10_01365	A11_00190	A2_01391	A3_01060	A5_01237	A6_02109	A7_01194	A8_01270	A9_01522	B10_00356	B11_00568	B12_00500	B1_01305	B3_02655	B4_00452	B5_00022	B6_00050	B8_00270	B9_00397	C11_01626	C12_01940	C1_02394	C3_00153	C4_00420	C6_00349	C7_01030	C8_00256	C9_00100	D10_00379	D11_00176	D12_00437	D1_00106	D2_02090	D4_02499	D5_01026	D6_02583	D8_01087	E1_01878	E2_01473
yfmC_1		Fe(3 )-citrate-binding protein YfmC precursor	110	110	1	131	2586				A10_01367	A11_00188	A2_01389	A3_01062	A5_01239	A6_02111	A7_01192	A8_01268	A9_01524	B10_00353	B11_00570	B12_00498	B1_01303	B3_02653	B4_00450	B5_00024	B6_00052	B8_00272	B9_00400	C11_01628	C12_01938	C1_02392	C3_00155	C4_00418	C6_00351	C7_01032	C8_00258	C9_00102	D10_00381	D11_00178	D12_00439	D1_00104	D2_02092	D4_02501	D5_01024	D6_02581	D8_01089	E1_01875	E2_01470
group_3336		hypothetical protein	110	110	1	131	2580				A10_01373	A11_00182	A2_01383	A3_01068	A5_01245	A6_02120	A7_02195	A8_01262	A9_01530	B10_00347	B11_00576	B12_00492	B1_01297	B3_02647	B4_00444	B5_00030	B6_00058	B8_00278	B9_00406	C11_01634	C12_01932	C1_02386	C3_00161	C4_00370	C6_00293	C7_01074	C8_00300	C9_00108	D10_02233	D11_00184	D12_00445	D1_00098	D2_02098	D4_02507	D5_01018	D6_02575	D8_02709	E1_01869	E2_01464
katA		Catalase	110	110	1	131	5185				A10_01383	A11_00777	A2_02251	A3_00566	A5_01631	A6_02078	A7_01143	A8_00576	A9_01458	B10_01925	B11_00974	B12_02221	B1_00721	B3_01495	B4_00785	B5_01688	B6_02009	B8_00487	B9_01554	C11_01999	C12_02020	C1_01944	C3_01878	C4_00436	C6_00325	C7_01051	C8_00269	C9_01420	D10_00744	D11_01865	D12_00774	D1_00555	D2_00625	D4_00502	D5_01062	D6_00605	D8_02564	E1_01637	E2_00099
rpmG2_1		50S ribosomal protein L33 2	110	110	1	131	5186				A10_01384	A11_00776	A2_02250	A3_00565	A5_01630	A6_02079	A7_01144	A8_00577	A9_01459	B10_01924	B11_00973	B12_02222	B1_00722	B3_01494	B4_00786	B5_01689	B6_02008	B8_00488	B9_01553	C11_01998	C12_02019	C1_01945	C3_01877	C4_00435	C6_00324	C7_01052	C8_00268	C9_01421	D10_00743	D11_01866	D12_00775	D1_00554	D2_00626	D4_00503	D5_01061	D6_00604	D8_02565	E1_01638	E2_00100
acnA		Aconitate hydratase	110	110	1	131	5204				A10_01398	A11_00762	A2_00427	A3_00550	A5_01616	A6_00652	A7_00271	A8_00591	A9_01473	B10_01910	B11_00959	B12_00225	B1_00736	B3_01480	B4_00800	B5_01703	B6_01994	B8_00502	B9_01539	C11_01984	C12_02005	C1_01959	C3_01863	C4_00320	C6_02324	C7_01122	C8_01587	C9_01435	D10_00728	D11_01880	D12_00789	D1_00540	D2_00640	D4_00517	D5_01047	D6_00590	D8_00130	E1_01652	E2_00114
mtlF		Mannitol-specific phosphotransferase enzyme IIA component	110	110	1	131	2612				A10_01410	A11_01527	A2_00092	A3_00259	A5_00044	A6_00007	A7_00332	A8_00388	A9_00326	B10_00461	B11_00613	B12_00880	B1_00907	B3_01040	B4_00940	B5_02418	B6_02382	B8_02573	B9_00525	C11_00238	C12_00090	C1_00988	C3_00426	C4_02515	C6_00267	C7_00582	C8_00212	C9_02534	D10_00328	D11_00053	D12_01039	D1_01099	D2_01107	D4_01001	D5_01308	D6_02388	D8_02934	E1_00579	E2_02452
mtlD		Mannitol-1-phosphate 5-dehydrogenase	110	110	1	131	2610				A10_01411	A11_01526	A2_00093	A3_00260	A5_00045	A6_00006	A7_00331	A8_00389	A9_00325	B10_00462	B11_00614	B12_00879	B1_00908	B3_01041	B4_00941	B5_02419	B6_02381	B8_02574	B9_00526	C11_00237	C12_00091	C1_00989	C3_00427	C4_02514	C6_00268	C7_00583	C8_00213	C9_02535	D10_00327	D11_00054	D12_01040	D1_01098	D2_01106	D4_01002	D5_01309	D6_02387	D8_02935	E1_00578	E2_02451
group_3342		hypothetical protein	110	110	1	131	4535				A10_01425	A11_02296	A2_00119	A3_00798	A5_01998	A6_01370	A7_00905	A8_00719	A9_01227	B10_00516	B11_00095	B12_01469	B1_02303	B3_02516	B4_00549	B5_01459	B6_01292	B8_02654	B9_02009	C11_00792	C12_01033	C1_02493	C3_00040	C4_02322	C6_00822	C7_00285	C8_00512	C9_01099	D10_00973	D11_02562	D12_02585	D1_02064	D2_02023	D4_01977	D5_01756	D6_02031	D8_02177	E1_00660	E2_00655
ktrA		Ktr system potassium uptake protein A	110	110	1	131	4518				A10_01440	A11_02311	A2_01658	A3_00813	A5_01983	A6_01355	A7_00890	A8_00734	A9_01212	B10_00531	B11_00233	B12_01484	B1_02288	B3_02501	B4_00534	B5_01444	B6_01277	B8_02639	B9_02024	C11_00777	C12_01048	C1_02508	C3_00025	C4_02307	C6_00807	C7_00300	C8_00527	C9_01084	D10_00988	D11_02547	D12_02600	D1_02079	D2_02008	D4_01992	D5_01741	D6_02046	D8_02192	E1_00675	E2_00670
sspC		Staphostatin B	110	110	1	131	4466				A10_01466	A11_00553	A2_01699	A3_00854	A5_01942	A6_01315	A7_00850	A8_00775	A9_02571	B10_00573	B11_00193	B12_01525	B1_00158	B3_02460	B4_02464	B5_01404	B6_01237	B8_02598	B9_02066	C11_00736	C12_01089	C1_01128	C3_02335	C4_02267	C6_00767	C7_00341	C8_00568	C9_02149	D10_01029	D11_02415	D12_02475	D1_02121	D2_01967	D4_02034	D5_01700	D6_02087	D8_02233	E1_00716	E2_00711
sspB		Staphopain B precursor	110	110	1	131	4469				A10_01467	A11_00552	A2_01698	A3_00853	A5_01943	A6_01316	A7_00851	A8_00774	A9_02572	B10_00572	B11_00194	B12_01524	B1_00157	B3_02461	B4_02463	B5_01405	B6_01238	B8_02599	B9_02065	C11_00737	C12_01088	C1_01127	C3_02334	C4_02268	C6_00768	C7_00340	C8_00567	C9_02148	D10_01028	D11_02416	D12_02474	D1_02120	D2_01968	D4_02033	D5_01701	D6_02086	D8_02232	E1_00715	E2_00710
patA_2		Putative N-acetyl-LL-diaminopimelate aminotransferase	110	110	1	131	4471				A10_01469	A11_02349	A2_01696	A3_00851	A5_01945	A6_01318	A7_00853	A8_00772	A9_02574	B10_00570	B11_00196	B12_01522	B1_00155	B3_02463	B4_02461	B5_01407	B6_01240	B8_02602	B9_02063	C11_00739	C12_01086	C1_01125	C3_02332	C4_02270	C6_00770	C7_00338	C8_00565	C9_02146	D10_01026	D11_02418	D12_02472	D1_02117	D2_01971	D4_02030	D5_01704	D6_02083	D8_02230	E1_00713	E2_00708
group_3354		Colicin V production protein	110	110	1	131	4580				A10_01511	A11_01845	A2_00156	A3_00761	A5_02035	A6_01407	A7_00942	A8_00682	A9_01264	B10_00202	B11_00132	B12_01432	B1_02340	B3_00454	B4_00586	B5_01496	B6_01329	B8_01023	B9_00200	C11_00829	C12_00996	C1_02456	C3_00077	C4_02173	C6_00859	C7_01780	C8_00475	C9_01207	D10_00936	D11_02599	D12_02548	D1_02027	D2_02060	D4_01940	D5_01793	D6_01994	D8_00965	E1_00623	E2_00618
group_3355		hypothetical protein	110	110	1	131	7731			Hypothetical protein with no hits to refseq/uniprot/clusters/cdd/tigrfams/pfam overlapping another protein with hits	A10_01514	A11_00471	A2_02485	A3_02614	A5_02445	A6_02271	A7_02524	A8_00192	A9_02353	B10_02295	B11_00347	B12_02465	B1_02641	B3_00172	B4_00028	B5_02178	B6_02339	B8_00118	B9_02381	C11_00029	C12_00209	C1_00028	C3_02167	C4_00007	C6_02368	C7_02291	C8_02270	C9_02350	D10_02196	D11_02030	D12_00218	D1_00152	D2_00164	D4_00313	D5_00220	D6_00202	D8_00225	E1_01725	E2_00313
polC_2		DNA polymerase III PolC-type	110	110	1	131	7733				A10_01516	A11_00469	A2_02487	A3_02616	A5_02443	A6_02273	A7_02526	A8_00190	A9_02351	B10_02293	B11_00345	B12_02467	B1_02643	B3_00174	B4_00030	B5_02176	B6_02341	B8_00120	B9_02379	C11_00031	C12_00207	C1_00030	C3_02165	C4_00009	C6_02366	C7_02293	C8_02268	C9_02348	D10_02198	D11_02028	D12_00216	D1_00150	D2_00162	D4_00315	D5_00218	D6_00204	D8_00223	E1_01723	E2_00315
group_3357		hypothetical protein	110	110	1	131	7746				A10_01528	A11_00457	A2_02499	A3_00336	A5_00215	A6_01067	A7_00395	A8_00361	A9_02339	B10_02281	B11_00333	B12_02479	B1_02655	B3_00186	B4_00042	B5_02164	B6_02353	B8_00132	B9_02367	C11_00043	C12_00195	C1_00042	C3_02153	C4_00021	C6_02354	C7_02305	C8_02256	C9_02336	D10_02210	D11_02016	D12_00204	D1_00138	D2_00150	D4_00327	D5_00206	D6_00216	D8_00211	E1_01711	E2_00327
ptpA		Low molecular weight protein-tyrosine-phosphatase PtpA	110	110	1	131	7747				A10_01529	A11_00456	A2_02500	A3_00335	A5_00216	A6_01066	A7_00394	A8_00362	A9_02338	B10_02280	B11_00332	B12_02480	B1_02656	B3_00187	B4_00043	B5_02163	B6_02354	B8_00133	B9_02366	C11_00044	C12_00194	C1_00043	C3_02152	C4_00022	C6_02353	C7_02306	C8_02255	C9_02335	D10_02211	D11_02015	D12_00203	D1_00137	D2_00149	D4_00328	D5_00205	D6_00217	D8_00210	E1_01710	E2_00328
queE_1		7-carboxy-7-deazaguanine synthase	110	110	1	131	7751				A10_01533	A11_00452	A2_02504	A3_00331	A5_00220	A6_01062	A7_00390	A8_00366	A9_02334	B10_02276	B11_00328	B12_02484	B1_02660	B3_00191	B4_00047	B5_02159	B6_02358	B8_00137	B9_02362	C11_00048	C12_00190	C1_00047	C3_02148	C4_00026	C6_02349	C7_02310	C8_02251	C9_02331	D10_02215	D11_02011	D12_00199	D1_00133	D2_00145	D4_00332	D5_00201	D6_00221	D8_00206	E1_01706	E2_00332
ptsG_2		PTS system glucose-specific EIICBA component	110	110	1	131	6838				A10_01566	A11_00633	A2_00777	A3_02270	A5_00572	A6_02443	A7_02227	A8_01846	A9_01089	B10_01407	B11_01361	B12_00777	B1_02536	B3_02315	B4_01293	B5_00738	B6_00573	B8_01325	B9_01003	C11_02267	C12_00781	C1_01625	C3_01257	C4_01839	C6_01885	C7_02634	C8_01967	C9_00831	D10_01694	D11_01311	D12_01792	D1_00786	D2_01371	D4_00792	D5_02366	D6_01603	D8_01731	E1_02170	E2_01755
group_3364		hypothetical protein	110	110	1	131	6864				A10_01583	A11_00650	A2_00760	A3_02287	A5_00555	A6_02460	A7_02244	A8_01863	A9_01106	B10_01390	B11_01343	B12_00794	B1_02519	B3_02332	B4_01310	B5_00721	B6_00556	B8_01343	B9_00986	C11_02284	C12_00764	C1_01608	C3_01240	C4_01822	C6_01868	C7_02617	C8_01950	C9_00810	D10_01677	D11_01294	D12_01775	D1_00768	D2_01389	D4_00774	D5_02384	D6_01585	D8_01713	E1_02153	E2_01772
hsdR		Type-1 restriction enzyme R protein	110	110	1	131	6890				A10_01606	A11_00673	A2_00729	A3_02318	A5_00525	A6_02483	A7_02267	A8_01886	A9_01129	B10_01367	B11_01312	B12_00817	B1_02496	B3_02355	B4_01333	B5_00691	B6_00526	B8_01363	B9_00963	C11_02316	C12_00732	C1_01585	C3_01218	C4_01799	C6_01845	C7_02594	C8_01927	C9_00789	D10_01654	D11_01272	D12_01752	D1_00748	D2_01409	D4_00754	D5_02404	D6_01565	D8_01693	E1_02130	E2_01795
group_3366		hypothetical protein	110	110	1	131	6896				A10_01611	A11_00678	A2_00724	A3_02323	A5_00520	A6_02488	A7_02272	A8_01891	A9_01134	B10_01362	B11_01307	B12_00822	B1_02491	B3_02360	B4_01338	B5_00686	B6_00521	B8_01368	B9_00958	C11_02321	C12_00727	C1_01580	C3_01213	C4_01794	C6_01840	C7_02589	C8_01922	C9_00784	D10_01648	D11_01267	D12_01747	D1_00743	D2_01414	D4_00749	D5_02409	D6_01560	D8_01688	E1_02125	E2_01800
yagU		Inner membrane protein YagU	110	110	1	131	6908				A10_01620	A11_00687	A2_00715	A3_02332	A5_00511	A6_02497	A7_02281	A8_01900	A9_01143	B10_01353	B11_01298	B12_00831	B1_02482	B3_02369	B4_01347	B5_00677	B6_00512	B8_01378	B9_00949	C11_02330	C12_00718	C1_01571	C3_01203	C4_01785	C6_01831	C7_02580	C8_01913	C9_00774	D10_00138	D11_01257	D12_01738	D1_00733	D2_01424	D4_00739	D5_02419	D6_01550	D8_01678	E1_02116	E2_01809
ssuC		Putative aliphatic sulfonates transport permease protein SsuC	110	110	1	131	7348				A10_01627	A11_00694	A2_00708	A3_02339	A5_00504	A6_02505	A7_02288	A8_01907	A9_01150	B10_01346	B11_01291	B12_00838	B1_02475	B3_02376	B4_01354	B5_00670	B6_00505	B8_01385	B9_00942	C11_02337	C12_00711	C1_01564	C3_01198	C4_01780	C6_01826	C7_02575	C8_01908	C9_00769	D10_00143	D11_01252	D12_01731	D1_00726	D2_01431	D4_00732	D5_02426	D6_01543	D8_01671	E1_02109	E2_01816
czcD_2		Cadmium, cobalt and zinc/H( )-K( ) antiporter	110	110	1	131	7343				A10_01632	A11_00699	A2_00703	A3_02344	A5_00499	A6_02510	A7_02293	A8_01912	A9_01155	B10_01341	B11_01286	B12_00843	B1_02470	B3_02381	B4_01359	B5_00665	B6_00500	B8_01390	B9_00937	C11_02342	C12_00706	C1_01559	C3_01193	C4_01775	C6_01821	C7_02570	C8_01903	C9_00764	D10_00149	D11_01247	D12_01726	D1_00721	D2_01436	D4_00727	D5_02431	D6_01538	D8_01666	E1_02104	E2_01821
xpsE		Type II secretion system protein E	110	110	1	131	528				A10_01685	A11_02245	A2_02537	A3_01859	A5_01086	A6_00845	A7_01867	A8_00089	A9_00377	B10_01151	B11_00765	B12_02022	B1_00210	B3_02283	B4_00135	B5_01899	B6_01408	B8_00576	B9_00705	C11_01127	C12_01394	C1_02186	C3_01559	C4_00688	C6_01587	C7_01375	C8_01837	C9_01624	D10_00540	D11_01713	D12_00379	D1_01412	D2_00008	D4_01585	D5_02577	D6_01326	D8_01975	E1_01943	E2_02015
aroK_1		Shikimate kinase	110	110	1	131	520				A10_01691	A11_01390	A2_02543	A3_01865	A5_01092	A6_00851	A7_01861	A8_00083	A9_00383	B10_01145	B11_00771	B12_02028	B1_00216	B3_02277	B4_00129	B5_01893	B6_01402	B8_00570	B9_00711	C11_01133	C12_01388	C1_02192	C3_01553	C4_00682	C6_01581	C7_01369	C8_01831	C9_01618	D10_00546	D11_01719	D12_00373	D1_01418	D2_00014	D4_01591	D5_02571	D6_01320	D8_01981	E1_01937	E2_02021
group_3377		hypothetical protein	110	110	1	131	4509				A10_01708	A11_02319	A2_01666	A3_00821	A5_01975	A6_01347	A7_00882	A8_00742	A9_01204	B10_00539	B11_00225	B12_01492	B1_02280	B3_02493	B4_00526	B5_01436	B6_01269	B8_02631	B9_02032	C11_00769	C12_01056	C1_02516	C3_00017	C4_02299	C6_00799	C7_00308	C8_00535	C9_01076	D10_00996	D11_02539	D12_02608	D1_02087	D2_02000	D4_02000	D5_01733	D6_02054	D8_02200	E1_00683	E2_00678
purL		Phosphoribosylformylglycinamidine synthase 2	110	110	1	131	4496				A10_01719	A11_02330	A2_01677	A3_00831	A5_01964	A6_01337	A7_00872	A8_00753	A9_02593	B10_00549	B11_00215	B12_01502	B1_02269	B3_02482	B4_02442	B5_01426	B6_01259	B8_02621	B9_02042	C11_00758	C12_01067	C1_02527	C3_00007	C4_02289	C6_00789	C7_00318	C8_00545	C9_01066	D10_01006	D11_02529	D12_02453	D1_02097	D2_01990	D4_02010	D5_01723	D6_02064	D8_02211	E1_00694	E2_00689
purE		N5-carboxyaminoimidazole ribonucleotide mutase	110	110	1	131	4489				A10_01724	A11_02335	A2_01682	A3_00836	A5_01959	A6_01332	A7_00867	A8_00758	A9_02588	B10_00554	B11_00210	B12_01507	B1_02264	B3_02477	B4_02447	B5_01421	B6_01254	B8_02616	B9_02047	C11_00753	C12_01072	C1_02532	C3_00002	C4_02284	C6_00784	C7_00323	C8_00550	C9_01061	D10_01011	D11_02524	D12_02458	D1_02102	D2_01985	D4_02015	D5_01718	D6_02069	D8_02216	E1_00699	E2_00694
folD		Bifunctional protein FolD protein	110	110	1	131	4487				A10_01725	A11_02336	A2_01683	A3_00837	A5_01958	A6_01331	A7_00866	A8_00759	A9_02587	B10_00555	B11_00209	B12_01508	B1_02263	B3_02476	B4_02448	B5_01420	B6_01253	B8_02615	B9_02048	C11_00752	C12_01073	C1_02533	C3_00001	C4_02283	C6_00783	C7_00324	C8_00551	C9_01060	D10_01012	D11_02523	D12_02459	D1_02103	D2_01984	D4_02016	D5_01717	D6_02070	D8_02217	E1_00700	E2_00695
ilvH		Acetolactate synthase small subunit	110	110	1	131	2759				A10_01751	A11_01823	A2_00338	A3_00116	A5_02588	A6_00973	A7_00137	A8_00916	A9_00825	B10_02430	B11_02596	B12_00429	B1_00974	B3_01111	B4_01036	B5_02320	B6_02197	B8_00402	B9_02516	C11_02381	C12_02537	C1_02643	C3_02317	C4_00179	C6_00244	C7_00558	C8_02345	C9_02592	D10_02062	D11_02182	D12_00297	D1_00413	D2_00545	D4_00417	D5_00500	D6_00515	D8_00145	E1_00295	E2_00397
ilvC		Ketol-acid reductoisomerase	110	110	1	131	2758				A10_01752	A11_01822	A2_00339	A3_00115	A5_02589	A6_00972	A7_00136	A8_00917	A9_00824	B10_02431	B11_02597	B12_00430	B1_00975	B3_01110	B4_01037	B5_02321	B6_02196	B8_00403	B9_02517	C11_02380	C12_02536	C1_02644	C3_02318	C4_00180	C6_00245	C7_00559	C8_02346	C9_02593	D10_02061	D11_02183	D12_00298	D1_00414	D2_00544	D4_00418	D5_00501	D6_00516	D8_00144	E1_00296	E2_00398
leuD		3-isopropylmalate dehydratase small subunit	110	110	1	131	2754				A10_01756	A11_01818	A2_00344	A3_00111	A5_02593	A6_00968	A7_00132	A8_00921	A9_00820	B10_02435	B11_02601	B12_00434	B1_00979	B3_01106	B4_01041	B5_02325	B6_02192	B8_00407	B9_02521	C11_02376	C12_02532	C1_02648	C3_02322	C4_00184	C6_00249	C7_00563	C8_02350	C9_02597	D10_02057	D11_02187	D12_00302	D1_00418	D2_00540	D4_00422	D5_00505	D6_00520	D8_00140	E1_00300	E2_00402
group_3392		hypothetical protein	110	110	1	131	7757			Hypothetical protein with no hits to refseq/uniprot/clusters/cdd/tigrfams/pfam overlapping another protein with hits	A10_01776	A11_00447	A2_02509	A3_00326	A5_00225	A6_01057	A7_00385	A8_00371	A9_02329	B10_02271	B11_00323	B12_02489	B1_02665	B3_00196	B4_00052	B5_02154	B6_02363	B8_00142	B9_02357	C11_00053	C12_00185	C1_00052	C3_02143	C4_00097	C6_02344	C7_02381	C8_02246	C9_02326	D10_02220	D11_02006	D12_00194	D1_00128	D2_00140	D4_00337	D5_00196	D6_00226	D8_01101	E1_01701	E2_00337
group_3394		Fusaric acid resistance protein family protein	110	110	1	131	7764				A10_01783	A11_00440	A2_02516	A3_00319	A5_00232	A6_01050	A7_00378	A8_00378	A9_02322	B10_02264	B11_00316	B12_02496	B1_02672	B3_00203	B4_00059	B5_02147	B6_02370	B8_00149	B9_02350	C11_00060	C12_00178	C1_00059	C3_02136	C4_00104	C6_02337	C7_01103	C8_02239	C9_02319	D10_02227	D11_01999	D12_00187	D1_00121	D2_00133	D4_00344	D5_00189	D6_00233	D8_01108	E1_01694	E2_00344
bsaA_1		hypothetical protein	110	110	1	131	4781				A10_01792	A11_00056	A2_02286	A3_00598	A5_01663	A6_02040	A7_01105	A8_00540	A9_01427	B10_01961	B11_01029	B12_02185	B1_00685	B3_01531	B4_00749	B5_01656	B6_02041	B8_02373	B9_01590	C11_02034	C12_02055	C1_01908	C3_01152	C4_02016	C6_01016	C7_01622	C8_00318	C9_01368	D10_00778	D11_01116	D12_00738	D1_02285	D2_02370	D4_02254	D5_02346	D6_02372	D8_02530	E1_01599	E2_02356
miaA		tRNA dimethylallyltransferase	110	110	1	131	4777				A10_01794	A11_00054	A2_02288	A3_00600	A5_01665	A6_02038	A7_01103	A8_00538	A9_01425	B10_01963	B11_01031	B12_02183	B1_00683	B3_01533	B4_00747	B5_01654	B6_02043	B8_02375	B9_01592	C11_02036	C12_02057	C1_01906	C3_02525	C4_02018	C6_01014	C7_01624	C8_00320	C9_01366	D10_00780	D11_02427	D12_00736	D1_02283	D2_02368	D4_02256	D5_02344	D6_02370	D8_02528	E1_01597	E2_02354
group_3398		lysophospholipase L2	110	110	1	131	4776				A10_01795	A11_00053	A2_02289	A3_00601	A5_01666	A6_02037	A7_01102	A8_00537	A9_01424	B10_01964	B11_01032	B12_02182	B1_00682	B3_01534	B4_00746	B5_01653	B6_02044	B8_02376	B9_01593	C11_02037	C12_02058	C1_01905	C3_02524	C4_02019	C6_01013	C7_01625	C8_00321	C9_01365	D10_00781	D11_02428	D12_00735	D1_02282	D2_02367	D4_02257	D5_02343	D6_02369	D8_02527	E1_01596	E2_02353
yclM		Aspartokinase 3	110	110	1	131	5177				A10_01807	A11_00784	A2_02258	A3_00573	A5_01638	A6_02071	A7_01136	A8_00569	A9_01451	B10_01932	B11_00981	B12_02214	B1_00714	B3_01502	B4_00778	B5_01681	B6_02016	B8_00480	B9_01561	C11_02006	C12_02027	C1_01937	C3_01885	C4_00443	C6_00332	C7_01044	C8_00276	C9_01413	D10_00751	D11_01858	D12_00767	D1_00562	D2_00618	D4_00495	D5_01069	D6_00612	D8_02557	E1_01630	E2_00092
group_3400		hypothetical protein	110	110	1	131	5175				A10_01809	A11_00786	A2_02260	A3_00575	A5_01640	A6_02069	A7_01134	A8_00567	A9_01449	B10_01934	B11_00983	B12_02212	B1_00712	B3_01504	B4_00776	B5_01679	B6_02018	B8_00478	B9_01563	C11_02008	C12_02029	C1_01935	C3_01887	C4_00445	C6_00334	C7_01042	C8_00278	C9_01411	D10_00753	D11_01856	D12_00765	D1_00564	D2_00616	D4_00493	D5_01071	D6_00614	D8_02555	E1_01628	E2_00090
nucH		Thermonuclease precursor	110	110	1	131	5174				A10_01810	A11_00787	A2_02261	A3_00576	A5_01641	A6_02068	A7_01133	A8_00566	A9_01448	B10_01935	B11_00984	B12_02211	B1_00711	B3_01505	B4_00775	B5_01678	B6_02019	B8_00477	B9_01564	C11_02009	C12_02030	C1_01934	C3_01888	C4_00446	C6_00335	C7_01041	C8_00279	C9_01410	D10_00754	D11_01855	D12_00764	D1_00565	D2_00615	D4_00492	D5_01072	D6_00615	D8_02554	E1_01627	E2_00089
group_3403		Ferredoxin	110	110	1	131	3076				A10_01829	A11_02411	A2_02596	A3_00421	A5_01148	A6_00902	A7_01810	A8_02486	A9_00505	B10_01091	B11_00830	B12_00285	B1_00864	B3_02223	B4_00927	B5_01834	B6_02481	B8_00010	B9_00765	C11_01252	C12_00111	C1_01099	C3_01495	C4_00563	C6_01462	C7_01250	C8_01715	C9_01567	D10_00599	D11_01781	D12_00916	D1_02545	D2_00274	D4_00010	D5_00172	D6_00059	D8_02035	E1_02480	E2_02436
recQ_1		ATP-dependent DNA helicase RecQ	110	110	1	131	3079				A10_01831	A11_02409	A2_02598	A3_00423	A5_01150	A6_00904	A7_01808	A8_02488	A9_00507	B10_01089	B11_00832	B12_00283	B1_00862	B3_02221	B4_00925	B5_01832	B6_02483	B8_00012	B9_00767	C11_01254	C12_00113	C1_01097	C3_01493	C4_00561	C6_01460	C7_01248	C8_01713	C9_01565	D10_00601	D11_01783	D12_00914	D1_02547	D2_00272	D4_00012	D5_00170	D6_00057	D8_02037	E1_02482	E2_02434
cmk		Cytidylate kinase	110	110	1	131	3084				A10_01835	A11_02405	A2_02602	A3_00427	A5_01154	A6_00908	A7_01804	A8_02492	A9_00511	B10_01085	B11_00836	B12_00279	B1_00858	B3_02217	B4_00921	B5_01828	B6_02487	B8_00016	B9_00771	C11_01258	C12_00117	C1_01093	C3_01489	C4_00557	C6_01456	C7_01244	C8_01709	C9_01561	D10_00605	D11_01787	D12_00910	D1_02551	D2_00268	D4_00016	D5_00166	D6_00053	D8_02041	E1_02486	E2_02430
aroC		Chorismate synthase	110	110	1	131	3096				A10_01845	A11_02395	A2_02612	A3_00437	A5_01164	A6_00918	A7_01794	A8_02502	A9_00521	B10_01075	B11_00846	B12_00010	B1_00848	B3_02207	B4_00911	B5_01818	B6_02497	B8_00025	B9_00781	C11_01268	C12_00127	C1_02711	C3_01750	C4_00548	C6_02211	C7_01235	C8_01700	C9_01551	D10_00614	D11_01993	D12_00900	D1_02560	D2_00259	D4_00025	D5_00157	D6_00044	D8_02051	E1_02496	E2_02420
recU		Holliday junction resolvase RecU	110	110	1	131	3114				A10_01862	A11_02378	A2_02629	A3_00454	A5_01181	A6_00935	A7_01777	A8_02519	A9_00538	B10_01058	B11_00863	B12_00027	B1_00831	B3_02190	B4_00894	B5_01801	B6_02514	B8_00042	B9_00798	C11_01285	C12_00144	C1_02694	C3_01767	C4_00531	C6_02228	C7_01218	C8_01683	C9_01534	D10_00631	D11_01976	D12_00883	D1_02577	D2_00242	D4_00042	D5_00140	D6_00027	D8_02068	E1_02513	E2_02403
group_3408		hypothetical protein	110	110	1	131	3119				A10_01868	A11_02372	A2_02635	A3_00460	A5_01187	A6_00941	A7_01771	A8_02525	A9_00544	B10_01052	B11_00869	B12_00033	B1_00825	B3_02184	B4_00888	B5_01794	B6_02521	B8_00048	B9_00804	C11_01291	C12_00150	C1_02688	C3_01773	C4_00525	C6_02234	C7_01212	C8_01677	C9_01528	D10_00637	D11_01970	D12_00877	D1_02583	D2_00236	D4_00048	D5_00134	D6_00021	D8_02074	E1_02519	E2_02397
ypcP		5'-3' exonuclease	110	110	1	131	3122				A10_01871	A11_02369	A2_00435	A3_00463	A5_01190	A6_00944	A7_01768	A8_02528	A9_00547	B10_01049	B11_00872	B12_00036	B1_00822	B3_02181	B4_00885	B5_01791	B6_02524	B8_00051	B9_00807	C11_01294	C12_00153	C1_02685	C3_01776	C4_00522	C6_02237	C7_01209	C8_01674	C9_01525	D10_00640	D11_01967	D12_00874	D1_02586	D2_00233	D4_00051	D5_00131	D6_00018	D8_02077	E1_02522	E2_02394
group_3411		hypothetical protein	110	110	1	131	3140				A10_01881	A11_02589	A2_01061	A3_00474	A5_00061	A6_00955	A7_01756	A8_02538	A9_00557	B10_01039	B11_00885	B12_00046	B1_00811	B3_02171	B4_00875	B5_01780	B6_02186	B8_00061	B9_00817	C11_01306	C12_00164	C1_02673	C3_01787	C4_00512	C6_02247	C7_01199	C8_01664	C9_01515	D10_00650	D11_01956	D12_00864	D1_02596	D2_00223	D4_00061	D5_00121	D6_00008	D8_02088	E1_02533	E2_02383
group_3412		DegV domain-containing protein	110	110	1	131	3143				A10_01884	A11_02586	A2_01064	A3_00477	A5_00064	A6_00958	A7_01753	A8_02541	A9_00560	B10_01036	B11_00888	B12_00049	B1_00808	B3_02168	B4_00872	B5_01777	B6_02183	B8_00064	B9_00820	C11_01309	C12_00167	C1_02670	C3_01790	C4_00509	C6_02250	C7_01196	C8_01661	C9_01512	D10_00653	D11_01953	D12_00861	D1_02599	D2_00220	D4_00064	D5_00118	D6_00005	D8_02091	E1_02536	E2_02380
group_3415		Acetyltransferase (GNAT) family protein	110	110	1	131	3151				A10_01890	A11_02580	A2_01042	A3_00483	A5_00070	A6_00964	A7_01747	A8_02547	A9_00566	B10_01030	B11_00894	B12_00055	B1_00802	B3_02162	B4_00866	B5_01771	B6_02177	B8_00259	B9_00826	C11_00278	C12_00358	C1_02664	C3_01796	C4_00503	C6_02256	C7_01190	C8_01655	C9_01506	D10_00659	D11_01947	D12_00855	D1_00971	D2_00535	D4_00426	D5_00676	D6_00525	D8_02097	E1_02543	E2_02373
group_3416		phosphatidylglycerophosphatase B	110	110	1	131	3153				A10_01892	A11_02578	A2_01040	A3_00485	A5_00072	A6_00966	A7_01745	A8_02549	A9_00568	B10_01028	B11_00896	B12_00057	B1_00800	B3_02160	B4_00864	B5_01769	B6_02175	B8_00257	B9_00828	C11_00280	C12_00360	C1_02662	C3_01798	C4_00501	C6_02258	C7_01188	C8_01653	C9_01504	D10_00661	D11_01945	D12_00853	D1_00969	D2_00533	D4_00428	D5_00678	D6_00527	D8_02099	E1_02545	E2_02371
odhA		2-oxoglutarate dehydrogenase E1 component	110	110	1	131	3157				A10_01896	A11_02575	A2_01037	A3_00489	A5_00076	A6_01162	A7_01741	A8_02553	A9_00572	B10_01024	B11_00899	B12_00061	B1_00796	B3_02156	B4_00860	B5_01765	B6_02171	B8_00253	B9_00832	C11_00283	C12_00363	C1_02658	C3_01802	C4_00498	C6_02261	C7_01185	C8_01650	C9_01501	D10_00664	D11_01941	D12_00849	D1_00966	D2_00530	D4_00431	D5_00681	D6_00530	D8_00069	E1_02549	E2_02367
mhqA_1		Putative ring-cleaving dioxygenase MhqA	110	110	1	131	3159				A10_01898	A11_02573	A2_01035	A3_00491	A5_00078	A6_01160	A7_01739	A8_02555	A9_00574	B10_01022	B11_00901	B12_00063	B1_00794	B3_02154	B4_00858	B5_01763	B6_02169	B8_00251	B9_00834	C11_00285	C12_00365	C1_02656	C3_01804	C4_00496	C6_02263	C7_01183	C8_01648	C9_01496	D10_00666	D11_01939	D12_00847	D1_00964	D2_00528	D4_00433	D5_00683	D6_00532	D8_00071	E1_02551	E2_02365
brnQ_1		Branched-chain amino acid transport system 2 carrier protein	110	110	1	131	3163				A10_01902	A11_02569	A2_01031	A3_00495	A5_00082	A6_01156	A7_01735	A8_02559	A9_00578	B10_01018	B11_00905	B12_00067	B1_00790	B3_02150	B4_00854	B5_01759	B6_02165	B8_00247	B9_00838	C11_00289	C12_00369	C1_02652	C3_01808	C4_00492	C6_02267	C7_01179	C8_01644	C9_01492	D10_00671	D11_01935	D12_00843	D1_00960	D2_00524	D4_00437	D5_00687	D6_00536	D8_00075	E1_02555	E2_02361
group_3422		5-bromo-4-chloroindolyl phosphate hydrolysis protein	110	110	1	131	5265				A10_01904	A11_02567	A2_01057	A3_00497	A5_00084	A6_00509	A7_01731	A8_02561	A9_00580	B10_01016	B11_00907	B12_00277	B1_00788	B3_02148	B4_00852	B5_01757	B6_02163	B8_00245	B9_00840	C11_01931	C12_01952	C1_02011	C3_01810	C4_00490	C6_02269	C7_01177	C8_01642	C9_01489	D10_00673	D11_01933	D12_00841	D1_00958	D2_00522	D4_00439	D5_00689	D6_00538	D8_00078	E1_01170	E2_01148
asd		Aspartate-semialdehyde dehydrogenase	110	110	1	131	5252				A10_01915	A11_02556	A2_01046	A3_00508	A5_00095	A6_00520	A7_01720	A8_02572	A9_00591	B10_01869	B11_00918	B12_00266	B1_00777	B3_02137	B4_00841	B5_01746	B6_02152	B8_00234	B9_01498	C11_01942	C12_01963	C1_02000	C3_01822	C4_00477	C6_02282	C7_01164	C8_01629	C9_01477	D10_00686	D11_01921	D12_00830	D1_00947	D2_00511	D4_00450	D5_00700	D6_00549	D8_00089	E1_01181	E2_01137
nuc		Thermonuclease precursor	110	110	1	131	4198				A10_01925	A11_01720	A2_00944	A3_00197	A5_02128	A6_00686	A7_00690	A8_01575	A9_02086	B10_00755	B11_02156	B12_01053	B1_01332	B3_01150	B4_01410	B5_01242	B6_01076	B8_01876	B9_01408	C11_00575	C12_01250	C1_01287	C3_02101	C4_01430	C6_00613	C7_01448	C8_00722	C9_02301	D10_01183	D11_00938	D12_01684	D1_01683	D2_01583	D4_01781	D5_00275	D6_01894	D8_01504	E1_00873	E2_00868
argO		Arginine exporter protein ArgO	110	110	1	131	4208				A10_01935	A11_01730	A2_00954	A3_00187	A5_02118	A6_00676	A7_00700	A8_01585	A9_02096	B10_00745	B11_02166	B12_01043	B1_01322	B3_01140	B4_01400	B5_01252	B6_01086	B8_01886	B9_01418	C11_00585	C12_01240	C1_01277	C3_02111	C4_01420	C6_00623	C7_01458	C8_00712	C9_02291	D10_01173	D11_00948	D12_01694	D1_01673	D2_01573	D4_01771	D5_00285	D6_01904	D8_01074	E1_00863	E2_00858
btuF		Vitamin B12-binding protein precursor	110	110	1	131	3845				A10_01965	A11_01755	A2_01556	A3_02035	A5_02690	A6_01611	A7_00485	A8_01395	A9_01891	B10_00957	B11_01942	B12_01829	B1_01512	B3_01330	B4_01590	B5_01038	B6_00872	B8_02273	B9_01207	C11_00397	C12_02430	C1_01467	C3_01014	C4_01611	C6_00372	C7_01901	C8_00963	C9_02050	D10_01364	D11_00924	D12_01504	D1_02469	D2_02572	D4_02181	D5_00049	D6_00442	D8_01353	E1_01052	E2_01047
group_3432		putative ABC transporter permease protein	110	110	1	131	3846				A10_01966	A11_01754	A2_01555	A3_02036	A5_02691	A6_01612	A7_00486	A8_01396	A9_01892	B10_00956	B11_01941	B12_01828	B1_01511	B3_01329	B4_01589	B5_01039	B6_00873	B8_02272	B9_01208	C11_00398	C12_02429	C1_01466	C3_01013	C4_01610	C6_00373	C7_01902	C8_00962	C9_02049	D10_01363	D11_00923	D12_01505	D1_02470	D2_02571	D4_02182	D5_00050	D6_00441	D8_01352	E1_01051	E2_01046
group_3433		hypothetical protein	110	110	1	131	3849				A10_01969	A11_01751	A2_01552	A3_02039	A5_02694	A6_01615	A7_00489	A8_01399	A9_01895	B10_00953	B11_01938	B12_01825	B1_01508	B3_01326	B4_01586	B5_01042	B6_00876	B8_02269	B9_01211	C11_00401	C12_02426	C1_01463	C3_01010	C4_01607	C6_00376	C7_01905	C8_00959	C9_02046	D10_01360	D11_00920	D12_01508	D1_02473	D2_02568	D4_02185	D5_00053	D6_00438	D8_01349	E1_01048	E2_01043
group_3434		hypothetical protein	110	110	1	131	3850				A10_01970	A11_01750	A2_01551	A3_02040	A5_02695	A6_01616	A7_00490	A8_01400	A9_01896	B10_00952	B11_01937	B12_01824	B1_01507	B3_01325	B4_01585	B5_01043	B6_00877	B8_02268	B9_01212	C11_00402	C12_02425	C1_01462	C3_01009	C4_01606	C6_00377	C7_01906	C8_00958	C9_02045	D10_01359	D11_00919	D12_01509	D1_02474	D2_02567	D4_02186	D5_00054	D6_00437	D8_01348	E1_01047	E2_01042
group_3436		hypothetical protein	110	110	1	131	4627				A10_01978	A11_02221	A2_00182	A3_00734	A5_01799	A6_01433	A7_00969	A8_00656	A9_01290	B10_00177	B11_00159	B12_00922	B1_02366	B3_01668	B4_00612	B5_01522	B6_00152	B8_00977	B9_00226	C11_00855	C12_00970	C1_02430	C3_00283	C4_02149	C6_00883	C7_01756	C8_00451	C9_01233	D10_00910	D11_00262	D12_00601	D1_01139	D2_01472	D4_01040	D5_01347	D6_01120	D8_02393	E1_00598	E2_00593
group_3444		hypothetical protein	110	110	1	131	2632				A10_01999	A11_02070	A2_00081	A3_00248	A5_00033	A6_00020	A7_00345	A8_00928	A9_00840	B10_00450	B11_00600	B12_00891	B1_00986	B3_01124	B4_01049	B5_02407	B6_02393	B8_02562	B9_00514	C11_00249	C12_00079	C1_00977	C3_00414	C4_02526	C6_00256	C7_00571	C8_00201	C9_02523	D10_00339	D11_00041	D12_01066	D1_01110	D2_01118	D4_00990	D5_01297	D6_02399	D8_02920	E1_00590	E2_02463
smpB		SsrA-binding protein	110	110	1	131	4175				A10_02007	A11_01709	A2_00455	A3_02205	A5_02138	A6_00696	A7_00658	A8_01564	A9_02075	B10_00787	B11_02146	B12_01064	B1_01343	B3_01161	B4_01421	B5_01209	B6_01043	B8_01866	B9_01376	C11_00566	C12_01259	C1_01298	C3_02092	C4_01441	C6_00602	C7_01437	C8_00733	C9_01879	D10_01194	D11_02317	D12_01673	D1_01715	D2_01615	D4_01813	D5_02127	D6_01862	D8_01184	E1_00883	E2_00878
rnr		Ribonuclease R	110	110	1	131	4036				A10_02008	A11_01708	A2_00454	A3_02204	A5_02139	A6_00697	A7_00657	A8_01563	A9_02074	B10_00788	B11_02145	B12_01065	B1_01344	B3_01162	B4_01422	B5_01208	B6_01042	B8_01865	B9_01375	C11_00565	C12_01260	C1_01299	C3_02091	C4_01442	C6_00601	C7_01436	C8_00734	C9_01880	D10_01195	D11_02316	D12_01672	D1_01716	D2_01616	D4_01814	D5_02128	D6_01861	D8_01185	E1_00884	E2_00879
ywqN		Putative NAD(P)H-dependent FMN-containing oxidoreductase YwqN	110	110	1	131	3835				A10_02023	A11_01763	A2_01565	A3_02027	A5_02682	A6_01602	A7_00476	A8_01387	A9_01883	B10_00965	B11_01951	B12_01837	B1_01520	B3_01338	B4_01598	B5_01029	B6_00863	B8_02281	B9_01199	C11_00388	C12_02439	C1_01475	C3_01022	C4_01619	C6_00364	C7_01893	C8_00971	C9_02058	D10_01373	D11_00932	D12_01496	D1_02461	D2_02580	D4_02173	D5_00041	D6_01073	D8_01362	E1_01060	E2_01055
hxlB		3-hexulose-6-phosphate isomerase	110	110	1	131	3802				A10_02068	A11_01814	A2_01603	A3_01998	A5_02653	A6_01549	A7_00438	A8_01351	A9_01838	B10_00055	B11_01988	B12_01877	B1_01565	B3_01383	B4_01643	B5_00987	B6_00821	B8_02312	B9_00556	C11_00350	C12_02477	C1_01515	C3_00907	C4_01649	C6_02438	C7_01863	C8_01001	C9_02087	D10_01405	D11_00423	D12_01451	D1_02430	D2_02611	D4_02142	D5_00010	D6_01042	D8_01400	E1_01090	E2_01085
mca		Mycothiol S-conjugate amidase	110	110	1	131	3796				A10_02072	A11_01810	A2_01607	A3_01994	A5_02649	A6_01545	A7_00434	A8_01347	A9_01834	B10_00051	B11_01992	B12_01881	B1_01569	B3_01387	B4_01647	B5_00982	B6_00817	B8_02316	B9_00560	C11_00346	C12_02481	C1_01519	C3_00903	C4_01653	C6_02442	C7_01859	C8_01005	C9_02091	D10_01409	D11_00419	D12_01447	D1_02426	D2_02615	D4_02138	D5_00006	D6_01038	D8_01404	E1_01094	E2_01089
ywpJ_1		Putative phosphatase YwpJ	110	110	1	131	3775				A10_02080	A11_01083	A2_01615	A3_01986	A5_02641	A6_01537	A7_00127	A8_01339	A9_00118	B10_00043	B11_00509	B12_01338	B1_01577	B3_01395	B4_01655	B5_00974	B6_00810	B8_02323	B9_00385	C11_00337	C12_02489	C1_00106	C3_00101	C4_01660	C6_02449	C7_01852	C8_01012	C9_02099	D10_00091	D11_00124	D12_01439	D1_00619	D2_00693	D4_02130	D5_01126	D6_00628	D8_01412	E1_01102	E2_00407
tadA_1		tRNA-specific adenosine deaminase	110	110	1	131	3774				A10_02081	A11_01082	A2_01616	A3_01985	A5_02640	A6_01536	A7_00126	A8_01338	A9_00117	B10_00042	B11_00508	B12_01339	B1_01578	B3_01396	B4_01656	B5_00973	B6_00809	B8_02324	B9_00384	C11_00336	C12_02490	C1_00105	C3_00102	C4_01661	C6_02450	C7_01851	C8_01013	C9_02100	D10_00092	D11_00125	D12_01438	D1_00618	D2_00692	D4_02129	D5_01125	D6_00629	D8_01413	E1_01103	E2_00408
dck		Deoxyadenosine/deoxycytidine kinase	110	110	1	131	3771				A10_02083	A11_01080	A2_01618	A3_01983	A5_02638	A6_01534	A7_00124	A8_01336	A9_00115	B10_00040	B11_00506	B12_01341	B1_01580	B3_01398	B4_01658	B5_00971	B6_00807	B8_02326	B9_00382	C11_00334	C12_02492	C1_00103	C3_00104	C4_01663	C6_02452	C7_01849	C8_01015	C9_02102	D10_00094	D11_00127	D12_01436	D1_00616	D2_00690	D4_02127	D5_01123	D6_00631	D8_01415	E1_01105	E2_00410
ilvE		putative branched-chain-amino-acid aminotransferase	110	110	1	131	3769				A10_02086	A11_01077	A2_01620	A3_01981	A5_02636	A6_01532	A7_00122	A8_01333	A9_00112	B10_00038	B11_00504	B12_01343	B1_01583	B3_01401	B4_01661	B5_00969	B6_00805	B8_02328	B9_00380	C11_00332	C12_02494	C1_00101	C3_00106	C4_01665	C6_02454	C7_01847	C8_01017	C9_02104	D10_00096	D11_00129	D12_01433	D1_00614	D2_00688	D4_02125	D5_01121	D6_00633	D8_01417	E1_01108	E2_00413
group_3457		putative epimerase/dehydratase	110	110	1	131	3767				A10_02087	A11_01076	A2_01621	A3_01980	A5_02635	A6_01531	A7_00121	A8_01332	A9_00111	B10_00037	B11_00503	B12_01344	B1_01584	B3_01402	B4_01662	B5_00968	B6_00804	B8_02329	B9_00379	C11_00331	C12_02495	C1_00100	C3_00107	C4_01666	C6_02455	C7_01846	C8_01018	C9_02105	D10_00097	D11_00130	D12_01432	D1_00613	D2_00687	D4_02124	D5_01120	D6_00634	D8_01418	E1_01109	E2_00414
rpsG		30S ribosomal protein S7	110	110	1	131	3760				A10_02094	A11_01069	A2_01628	A3_01973	A5_02628	A6_01524	A7_00114	A8_01325	A9_00104	B10_00030	B11_00496	B12_01351	B1_01591	B3_01409	B4_01669	B5_00961	B6_00797	B8_02336	B9_00372	C11_00323	C12_02502	C1_00093	C3_00114	C4_01673	C6_02462	C7_01839	C8_01025	C9_02112	D10_00104	D11_00137	D12_01425	D1_00606	D2_00680	D4_02117	D5_01113	D6_00641	D8_01425	E1_01116	E2_00421
rsmC		Ribosomal RNA small subunit methyltransferase C	110	110	1	131	3755				A10_02099	A11_01064	A2_01633	A3_01968	A5_02623	A6_01519	A7_00109	A8_01320	A9_00099	B10_00025	B11_00491	B12_01356	B1_01596	B3_01414	B4_01674	B5_00956	B6_00792	B8_02341	B9_00367	C11_00318	C12_02507	C1_00088	C3_00119	C4_01678	C6_02467	C7_01834	C8_01030	C9_02117	D10_00109	D11_00142	D12_01420	D1_00601	D2_00675	D4_02112	D5_01108	D6_00646	D8_01430	E1_01121	E2_00426
cysE		Serine acetyltransferase	110	110	1	131	3742				A10_02111	A11_01052	A2_01645	A3_01956	A5_02611	A6_01507	A7_00097	A8_01308	A9_00087	B10_00013	B11_00479	B12_01368	B1_01608	B3_01426	B4_01686	B5_00944	B6_00780	B8_02353	B9_00355	C11_00306	C12_02519	C1_00076	C3_00131	C4_01690	C6_02479	C7_01822	C8_01042	C9_02129	D10_00121	D11_00154	D12_01408	D1_00589	D2_00663	D4_02100	D5_01096	D6_00658	D8_01442	E1_01133	E2_00438
gabR		HTH-type transcriptional regulatory protein GabR	110	110	1	131	3730				A10_02122	A11_01865	A2_01656	A3_01945	A5_02600	A6_01496	A7_00086	A8_01297	A9_00076	B10_00002	B11_00468	B12_01379	B1_01619	B3_01437	B4_01697	B5_00933	B6_00769	B8_02364	B9_00344	C11_00295	C12_02530	C1_00065	C3_00142	C4_01701	C6_02490	C7_01811	C8_01053	C9_02140	D10_00132	D11_00165	D12_01397	D1_00578	D2_00652	D4_02089	D5_01085	D6_00669	D8_01453	E1_01144	E2_00449
ltaE		Low specificity L-threonine aldolase	110	110	1	131	5163				A10_02129	A11_00795	A2_02269	A3_00584	A5_01649	A6_02060	A7_01125	A8_00558	A9_01440	B10_01943	B11_00992	B12_02203	B1_00703	B3_01513	B4_00767	B5_01670	B6_02027	B8_00469	B9_01572	C11_02017	C12_02038	C1_01926	C3_01896	C4_02000	C6_01032	C7_01606	C8_01058	C9_01401	D10_00763	D11_01847	D12_00756	D1_00573	D2_00607	D4_00484	D5_01080	D6_00623	D8_02546	E1_01619	E2_00081
alsS		Acetolactate synthase	110	110	1	131	2548				A10_02166	A11_00158	A2_01361	A3_01091	A5_01268	A6_02144	A7_02171	A8_01238	A9_01554	B10_00324	B11_01164	B12_01078	B1_01273	B3_02623	B4_01706	B5_00059	B6_01658	B8_00303	B9_00429	C11_01656	C12_01910	C1_02361	C3_00185	C4_00187	C6_01057	C7_00995	C8_01560	C9_00135	D10_02253	D11_00208	D12_02217	D1_00073	D2_02123	D4_02532	D5_00993	D6_02550	D8_02734	E1_01847	E2_01442
truA		tRNA pseudouridine synthase A	110	110	1	131	2530				A10_02169	A11_00155	A2_01358	A3_01100	A5_01277	A6_02152	A7_02163	A8_01235	A9_01557	B10_01589	B11_01167	B12_02505	B1_01270	B3_02620	B4_01709	B5_00064	B6_01663	B8_00307	B9_01983	C11_01659	C12_01907	C1_02353	C3_00189	C4_00190	C6_01060	C7_00992	C8_01557	C9_00140	D10_02256	D11_00212	D12_02214	D1_00069	D2_02127	D4_02536	D5_00989	D6_02546	D8_02742	E1_01844	E2_01439
rplV		50S ribosomal protein L22	110	110	1	131	2500				A10_02195	A11_00129	A2_01332	A3_01126	A5_01303	A6_02178	A7_02137	A8_01209	A9_01583	B10_01615	B11_01193	B12_02531	B1_01244	B3_02594	B4_01735	B5_00090	B6_01689	B8_01731	B9_01957	C11_01685	C12_01881	C1_02327	C3_00500	C4_00216	C6_01086	C7_00966	C8_01531	C9_00166	D10_02282	D11_00844	D12_02188	D1_00043	D2_02153	D4_02562	D5_00963	D6_02520	D8_02768	E1_01818	E2_01413
group_3468		hypothetical protein	110	110	1	131	2484				A10_02210	A11_00384	A2_01318	A3_01140	A5_01317	A6_02192	A7_02123	A8_01194	A9_01598	B10_01629	B11_01207	B12_02545	B1_01229	B3_02579	B4_01750	B5_00104	B6_01703	B8_01717	B9_01943	C11_01699	C12_01867	C1_02313	C3_00514	C4_00230	C6_01100	C7_00952	C8_01517	C9_00180	D10_02296	D11_00830	D12_02173	D1_00029	D2_02167	D4_02576	D5_00949	D6_02506	D8_02782	E1_01804	E2_01399
mdtG		Multidrug resistance protein MdtG	110	110	1	131	2476				A10_02216	A11_00390	A2_01312	A3_01146	A5_01323	A6_02198	A7_02117	A8_01188	A9_01604	B10_01635	B11_02003	B12_02551	B1_01223	B3_02573	B4_01756	B5_00110	B6_01709	B8_01711	B9_01937	C11_01705	C12_01861	C1_02307	C3_00520	C4_00236	C6_01106	C7_00946	C8_01511	C9_00186	D10_02301	D11_00824	D12_02167	D1_00023	D2_02173	D4_02582	D5_00943	D6_02500	D8_02788	E1_01798	E2_01393
sarV		HTH-type transcriptional regulator SarV	110	110	1	131	2475				A10_02217	A11_00391	A2_01311	A3_01147	A5_01324	A6_02199	A7_02116	A8_01187	A9_01605	B10_01636	B11_02004	B12_02552	B1_01222	B3_02572	B4_01757	B5_00111	B6_01710	B8_01710	B9_01936	C11_01706	C12_01860	C1_02306	C3_00521	C4_00237	C6_01107	C7_00945	C8_01510	C9_00187	D10_02302	D11_00823	D12_02166	D1_00022	D2_02174	D4_02583	D5_00942	D6_02499	D8_02789	E1_01797	E2_01392
moaD		Molybdopterin synthase sulfur carrier subunit	110	110	1	131	2472				A10_02220	A11_00394	A2_01308	A3_01150	A5_01327	A6_02202	A7_02113	A8_01184	A9_01608	B10_01639	B11_02007	B12_02555	B1_01219	B3_02569	B4_01760	B5_00114	B6_01713	B8_01707	B9_01933	C11_01709	C12_01857	C1_02303	C3_00524	C4_00240	C6_01110	C7_00942	C8_01507	C9_00191	D10_02305	D11_00820	D12_02163	D1_00019	D2_02177	D4_02586	D5_00939	D6_02496	D8_02792	E1_01794	E2_01389
bioY		Biotin transporter BioY	110	110	1	131	2459				A10_02232	A11_00406	A2_01296	A3_01162	A5_01339	A6_02214	A7_02101	A8_01172	A9_01620	B10_01651	B11_02019	B12_02567	B1_01207	B3_02557	B4_01772	B5_00126	B6_01725	B8_01695	B9_01921	C11_01721	C12_01845	C1_02291	C3_00536	C4_00252	C6_01122	C7_00930	C8_01495	C9_00203	D10_02317	D11_00808	D12_02151	D1_00007	D2_02189	D4_02598	D5_00927	D6_02484	D8_02804	E1_01782	E2_01377
ureC		Urease subunit alpha	110	110	1	131	2451				A10_02239	A11_00413	A2_01289	A3_01169	A5_01346	A6_02221	A7_02094	A8_01165	A9_01627	B10_01658	B11_02026	B12_02574	B1_01200	B3_02550	B4_01779	B5_00133	B6_01732	B8_01688	B9_01914	C11_01728	C12_01838	C1_02284	C3_00543	C4_00259	C6_01129	C7_00923	C8_01488	C9_00210	D10_02324	D11_00801	D12_02144	D1_00342	D2_02196	D4_00221	D5_00920	D6_00734	D8_02811	E1_01775	E2_01370
ureE		Urease accessory protein UreE	110	110	1	131	2450				A10_02240	A11_00414	A2_01288	A3_01170	A5_01347	A6_02222	A7_02093	A8_01164	A9_01628	B10_01659	B11_02027	B12_02575	B1_01199	B3_02549	B4_01780	B5_00134	B6_01733	B8_01687	B9_01913	C11_01729	C12_01837	C1_02283	C3_00544	C4_00260	C6_01130	C7_00922	C8_01487	C9_00211	D10_02325	D11_00800	D12_02143	D1_00341	D2_02197	D4_00222	D5_00919	D6_00733	D8_02812	E1_01774	E2_01369
group_3479		hypothetical protein	110	110	1	131	2432				A10_02256	A11_00430	A2_01272	A3_01186	A5_01363	A6_02238	A7_02077	A8_01148	A9_01644	B10_01675	B11_02043	B12_02592	B1_01183	B3_02533	B4_01796	B5_00150	B6_01749	B8_01671	B9_01897	C11_01745	C12_01821	C1_02266	C3_00560	C4_01347	C6_01146	C7_00906	C8_01471	C9_00227	D10_02341	D11_00784	D12_02127	D1_00325	D2_02213	D4_00238	D5_00903	D6_00717	D8_02828	E1_01758	E2_01353
group_3480		Putative formate dehydrogenase	110	110	1	131	2430				A10_02258	A11_00432	A2_01270	A3_01188	A5_01365	A6_02240	A7_02075	A8_01146	A9_01646	B10_01677	B11_02045	B12_02594	B1_01181	B3_02531	B4_01798	B5_00152	B6_01751	B8_01669	B9_01895	C11_01747	C12_01819	C1_02264	C3_00562	C4_01345	C6_01148	C7_00904	C8_01469	C9_00229	D10_02343	D11_00782	D12_02125	D1_00323	D2_02215	D4_00240	D5_00901	D6_00715	D8_02830	E1_01756	E2_01351
alsT_1		Amino-acid carrier protein AlsT	110	110	1	131	5212				A10_02267	A11_00756	A2_00421	A3_00544	A5_01610	A6_00646	A7_00265	A8_00597	A9_01479	B10_01904	B11_00953	B12_00231	B1_00742	B3_01474	B4_00806	B5_01709	B6_01988	B8_01427	B9_01533	C11_01978	C12_01999	C1_01965	C3_01857	C4_00326	C6_02318	C7_01128	C8_01593	C9_01441	D10_00722	D11_01886	D12_00795	D1_00534	D2_00646	D4_00523	D5_01041	D6_00584	D8_00124	E1_01658	E2_00120
addB		ATP-dependent helicase/deoxyribonuclease subunit B	110	110	1	131	4356				A10_02273	A11_00067	A2_01781	A3_00932	A5_01864	A6_01230	A7_00769	A8_00093	A9_02429	B10_00676	B11_02235	B12_01606	B1_00437	B3_00211	B4_00272	B5_01321	B6_01155	B8_02027	B9_01487	C11_00654	C12_01171	C1_01208	C3_02418	C4_02191	C6_00691	C7_01526	C8_00644	C9_02223	D10_01105	D11_02333	D12_02693	D1_01605	D2_01505	D4_01703	D5_00353	D6_01972	D8_02314	E1_00794	E2_00789
spsB_1		Signal peptidase IB	110	110	1	131	4355				A10_02274	A11_00068	A2_01782	A3_00933	A5_01863	A6_01229	A7_00768	A8_00094	A9_02430	B10_00677	B11_02234	B12_01607	B1_00436	B3_00212	B4_00271	B5_01320	B6_01154	B8_02026	B9_01486	C11_00653	C12_01172	C1_01209	C3_02419	C4_02190	C6_00690	C7_01525	C8_00645	C9_02224	D10_01106	D11_02332	D12_02692	D1_01606	D2_01506	D4_01704	D5_00352	D6_01971	D8_02315	E1_00795	E2_00790
group_3487		NADH oxidase	110	110	1	131	4346				A10_02283	A11_00077	A2_01791	A3_00942	A5_01854	A6_01220	A7_00759	A8_00103	A9_02439	B10_00686	B11_02225	B12_01616	B1_00427	B3_00221	B4_00262	B5_01311	B6_01145	B8_02017	B9_01477	C11_00644	C12_01181	C1_01218	C3_02428	C4_01362	C6_00681	C7_01516	C8_00654	C9_02233	D10_01115	D11_02323	D12_02683	D1_01615	D2_01515	D4_01713	D5_00343	D6_01962	D8_02324	E1_00804	E2_00799
group_3489		Pyridine nucleotide-disulphide oxidoreductase	110	110	1	131	4334				A10_02294	A11_00088	A2_01802	A3_00953	A5_01843	A6_01209	A7_00748	A8_00114	A9_02450	B10_00697	B11_02214	B12_01627	B1_00416	B3_00232	B4_00251	B5_01300	B6_01134	B8_02006	B9_01466	C11_00633	C12_01192	C1_01229	C3_00985	C4_01373	C6_00670	C7_01505	C8_00665	C9_02244	D10_01126	D11_00895	D12_02672	D1_01626	D2_01526	D4_01724	D5_00332	D6_01951	D8_02335	E1_00815	E2_00810
erpA		Iron-sulfur cluster insertion protein ErpA	110	110	1	131	4286				A10_02299	A11_00859	A2_01807	A3_00958	A5_01838	A6_01204	A7_00743	A8_00119	A9_02455	B10_00702	B11_02209	B12_01632	B1_00411	B3_00237	B4_00246	B5_01295	B6_01129	B8_02001	B9_01461	C11_00628	C12_01197	C1_01234	C3_00980	C4_01378	C6_00665	C7_01500	C8_00670	C9_02249	D10_01131	D11_00890	D12_02667	D1_01631	D2_01531	D4_01729	D5_00327	D6_01946	D8_02340	E1_00820	E2_00815
nifU		NifU-like protein	110	110	1	131	4255				A10_02322	A11_00836	A2_00974	A3_00167	A5_02074	A6_01168	A7_00720	A8_00411	A9_02478	B10_00725	B11_02186	B12_01655	B1_00484	B3_00393	B4_00336	B5_01272	B6_01106	B8_01905	B9_01438	C11_00605	C12_01220	C1_01257	C3_02130	C4_01400	C6_00643	C7_01478	C8_00692	C9_02272	D10_01153	D11_00967	D12_01014	D1_01654	D2_01554	D4_01752	D5_00304	D6_01923	D8_02363	E1_00843	E2_00838
group_3493		hypothetical protein	110	110	1	131	4251				A10_02326	A11_00832	A2_00970	A3_00171	A5_02078	A6_01172	A7_00716	A8_00415	A9_02482	B10_00729	B11_02182	B12_01659	B1_00480	B3_00397	B4_00340	B5_01268	B6_01102	B8_01901	B9_01434	C11_00601	C12_01224	C1_01261	C3_02126	C4_01404	C6_00639	C7_01474	C8_00696	C9_02276	D10_01157	D11_00963	D12_01018	D1_01658	D2_01558	D4_01756	D5_00300	D6_01919	D8_02367	E1_00847	E2_00842
gcvH_1		Glycine cleavage system H protein	110	110	1	131	4215				A10_02359	A11_00799	A2_00961	A3_00180	A5_02111	A6_00669	A7_00707	A8_00424	A9_02515	B10_00738	B11_02173	B12_01036	B1_00447	B3_00430	B4_00373	B5_01259	B6_01093	B8_01893	B9_01425	C11_00592	C12_01233	C1_01270	C3_02118	C4_01413	C6_00630	C7_01465	C8_00705	C9_02284	D10_01166	D11_00955	D12_01027	D1_01666	D2_01566	D4_01764	D5_00292	D6_01911	D8_01067	E1_00856	E2_00851
group_3498		Organic hydroperoxide resistance protein-like protein	110	110	1	131	4210				A10_02364	A11_02252	A2_00956	A3_00185	A5_02116	A6_00674	A7_00702	A8_00429	A9_02520	B10_00743	B11_02168	B12_01041	B1_00442	B3_00435	B4_00378	B5_01254	B6_01088	B8_01888	B9_01420	C11_00587	C12_01238	C1_01275	C3_02113	C4_01418	C6_00625	C7_01460	C8_00710	C9_02289	D10_01171	D11_00950	D12_01032	D1_01671	D2_01571	D4_01769	D5_00287	D6_01906	D8_01072	E1_00861	E2_00856
bglK		Beta-glucoside kinase	110	110	1	131	6481				A10_02408	A11_01130	A2_00848	A3_02424	A5_00645	A6_00119	A7_01173	A8_02148	A9_01007	B10_01491	B11_01436	B12_00699	B1_02208	B3_01997	B4_01211	B5_00814	B6_00648	B8_01240	B9_01089	C11_02515	C12_02264	C1_01702	C3_01329	C4_01917	C6_01963	C7_02466	C8_02040	C9_00905	D10_01770	D11_01383	D12_01849	D1_00862	D2_01286	D4_00868	D5_02024	D6_01679	D8_01811	E1_02248	E2_02207
gcvH_2		Glycine cleavage system H protein	110	110	1	131	6298				A10_02416	A11_01138	A2_00856	A3_02432	A5_00653	A6_00127	A7_02396	A8_02140	A9_00999	B10_01499	B11_01444	B12_00691	B1_02200	B3_02005	B4_01203	B5_00822	B6_00656	B8_01249	B9_01097	C11_02523	C12_02256	C1_01710	C3_01337	C4_01925	C6_01971	C7_02458	C8_02048	C9_00913	D10_01778	D11_01391	D12_01857	D1_00871	D2_01295	D4_00878	D5_02033	D6_01688	D8_02589	E1_02256	E2_02199
group_3514		PTS system ascorbate-specific transporter subunits IICB	110	110	1	131	6290				A10_02422	A11_02210	A2_00862	A3_02438	A5_00659	A6_00133	A7_02390	A8_02134	A9_00993	B10_01505	B11_01450	B12_00685	B1_02194	B3_02011	B4_01197	B5_00828	B6_00662	B8_01255	B9_01103	C11_02529	C12_02250	C1_01716	C3_01342	C4_01930	C6_01976	C7_02453	C8_02053	C9_00918	D10_01783	D11_01396	D12_01863	D1_00877	D2_01301	D4_00884	D5_02039	D6_01694	D8_02595	E1_02262	E2_02193
group_3517		hypothetical protein	110	110	1	131	6279				A10_02432	A11_02200	A2_00872	A3_02448	A5_00669	A6_00143	A7_02380	A8_02124	A9_00983	B10_01515	B11_01460	B12_00675	B1_02184	B3_02021	B4_01187	B5_00840	B6_00674	B8_01266	B9_01113	C11_02539	C12_02240	C1_01726	C3_01352	C4_01940	C6_01986	C7_02443	C8_02063	C9_00928	D10_01793	D11_01406	D12_01873	D1_00888	D2_01312	D4_00895	D5_02050	D6_01705	D8_02605	E1_02272	E2_02183
spo0C		Chromosome-partitioning protein Spo0J	110	110	1	131	6251				A10_02451	A11_02181	A2_00891	A3_02467	A5_00688	A6_00162	A7_02361	A8_02105	A9_00964	B10_01534	B11_01479	B12_00656	B1_02165	B3_02040	B4_01168	B5_00859	B6_00693	B8_01285	B9_01132	C11_02558	C12_02221	C1_01745	C3_01372	C4_01958	C6_02004	C7_02425	C8_02081	C9_00947	D10_01811	D11_01425	D12_01892	D1_00907	D2_01331	D4_00914	D5_02069	D6_01724	D8_02625	E1_02292	E2_02163
dosC		Diguanylate cyclase DosC	110	110	1	131	3996				A10_02458	A11_01673	A2_01422	A3_02169	A5_02174	A6_00594	A7_00622	A8_01528	A9_02024	B10_00823	B11_01808	B12_01696	B1_01379	B3_01197	B4_01457	B5_01172	B6_01006	B8_01829	B9_01341	C11_00530	C12_02392	C1_01334	C3_02055	C4_01478	C6_00565	C7_01400	C8_00770	C9_01917	D10_01231	D11_02280	D12_01637	D1_01752	D2_01652	D4_01850	D5_02164	D6_01825	D8_01220	E1_00919	E2_00914
pepT_2		Peptidase T	110	110	1	131	3993				A10_02461	A11_01670	A2_01425	A3_02166	A5_02177	A6_00597	A7_00619	A8_01525	A9_02021	B10_00826	B11_01811	B12_01699	B1_01382	B3_01200	B4_01460	B5_01169	B6_01003	B8_01826	B9_01338	C11_00527	C12_02389	C1_01337	C3_02052	C4_01481	C6_00562	C7_01397	C8_00773	C9_01920	D10_01234	D11_02277	D12_01634	D1_01755	D2_01655	D4_01853	D5_02167	D6_01822	D8_01223	E1_00922	E2_00917
opuBA		Choline transport ATP-binding protein OpuBA	110	110	1	131	3969				A10_02482	A11_01649	A2_01447	A3_02145	A5_02198	A6_01719	A7_00598	A8_01504	A9_02000	B10_00847	B11_01833	B12_01720	B1_01403	B3_01221	B4_01481	B5_01147	B6_00981	B8_01804	B9_01317	C11_00506	C12_02368	C1_01358	C3_02031	C4_01502	C6_00541	C7_02010	C8_00794	C9_01941	D10_01255	D11_02256	D12_01613	D1_01777	D2_01677	D4_01875	D5_02189	D6_01800	D8_01244	E1_00943	E2_00938
kipI_1		Kinase A inhibitor	110	110	1	131	3964				A10_02487	A11_01644	A2_01452	A3_02140	A5_02203	A6_01714	A7_00593	A8_01499	A9_01995	B10_00852	B11_01838	B12_01725	B1_01408	B3_01226	B4_01486	B5_01142	B6_00976	B8_01799	B9_01312	C11_00501	C12_02363	C1_01363	C3_02026	C4_01507	C6_00536	C7_02005	C8_00799	C9_01946	D10_01260	D11_02251	D12_01608	D1_01782	D2_01682	D4_01880	D5_02194	D6_01795	D8_01249	E1_00948	E2_00943
csbB		Putative glycosyltransferase CsbB	110	110	1	131	3952				A10_02499	A11_01632	A2_01464	A3_02128	A5_02215	A6_01702	A7_00578	A8_01487	A9_01983	B10_00864	B11_01850	B12_01737	B1_01420	B3_01238	B4_01498	B5_01130	B6_00964	B8_01787	B9_01300	C11_00489	C12_02351	C1_01375	C3_02014	C4_01519	C6_00524	C7_01993	C8_00811	C9_01958	D10_01272	D11_02239	D12_01596	D1_01794	D2_01694	D4_01892	D5_02206	D6_01783	D8_01261	E1_00960	E2_00955
group_3535		hypothetical protein	110	110	1	131	3936				A10_02514	A11_01617	A2_01479	A3_02113	A5_02230	A6_01687	A7_00563	A8_01472	A9_01968	B10_00879	B11_01865	B12_01752	B1_01435	B3_01253	B4_01513	B5_01115	B6_00949	B8_01772	B9_01285	C11_00474	C12_02336	C1_01390	C3_01999	C4_01534	C6_00509	C7_01978	C8_00826	C9_01973	D10_01287	D11_02224	D12_01581	D1_01809	D2_01709	D4_01907	D5_02221	D6_01768	D8_01276	E1_00975	E2_00970
yciC_2		Putative metal chaperone YciC	110	110	1	131	3934				A10_02516	A11_01615	A2_01481	A3_02111	A5_02232	A6_01685	A7_00561	A8_01470	A9_01966	B10_00881	B11_01867	B12_01754	B1_01437	B3_01255	B4_01515	B5_01113	B6_00947	B8_01770	B9_01283	C11_00472	C12_02334	C1_01392	C3_01997	C4_01536	C6_00507	C7_01976	C8_00828	C9_01975	D10_01289	D11_02222	D12_01579	D1_01811	D2_01711	D4_01909	D5_02223	D6_01766	D8_01278	E1_00977	E2_00972
group_3537		hypothetical protein	110	110	1	131	3928				A10_02522	A11_01609	A2_01487	A3_02105	A5_02238	A6_01679	A7_00555	A8_01464	A9_01960	B10_00887	B11_01873	B12_01760	B1_01443	B3_01261	B4_01521	B5_01107	B6_00941	B8_01764	B9_01277	C11_00466	C12_02328	C1_01398	C3_01991	C4_01542	C6_00501	C7_01970	C8_00834	C9_01981	D10_01295	D11_02216	D12_01573	D1_01817	D2_01717	D4_01915	D5_02229	D6_01760	D8_01284	E1_00983	E2_00978
group_3538		hypothetical protein	110	110	1	131	3918				A10_02529	A11_01602	A2_01494	A3_02098	A5_02245	A6_01672	A7_00548	A8_01457	A9_01953	B10_00894	B11_01880	B12_01767	B1_01450	B3_01268	B4_01528	B5_01100	B6_00934	B8_02208	B9_01270	C11_00459	C12_02321	C1_01405	C3_01984	C4_01549	C6_00494	C7_01963	C8_00841	C9_01988	D10_01302	D11_02209	D12_01566	D1_02533	D2_02508	D4_02245	D5_00113	D6_00378	D8_01291	E1_00990	E2_00985
glcB_1		PTS system glucoside-specific EIICBA component	110	110	1	131	2029				A10_00737	A11_02522	A2_01916	A3_01413	A5_02332	A6_02370	A7_01450	A8_02283	A9_02282	B10_02139	B11_01615	B12_01246	B1_01805	B3_00782	B4_02023	B5_00366	B6_00199	B8_00531	B9_02228	C11_01575	C12_00414	C1_00798	C3_00785	C4_01124	C6_01371	C7_00683	C8_01246	C9_00467	D10_01893	D11_00562	D12_02261	D1_01991	D2_00731	D4_01188	D5_01460	D6_00789	D8_00735	E1_01426	E2_01683
garL		5-keto-4-deoxy-D-glucarate aldolase	110	110	1	131	7280				A10_00015	A11_00744	A2_00655	A3_02623	A5_00454	A6_01894	A7_01695	A8_01957	A9_00273	B10_00383	B11_02299	B12_00378	B1_00015	B3_00055	B4_02566	B5_00617	B6_00452	B8_00190	B9_02538	C11_01331	C12_00658	C1_00551	C3_02603	C4_01730	C6_02195	C7_02027	C8_02430	C9_00719	D10_00354	D11_01198	D12_01111	D1_00490	D2_00466	D4_00681	D5_00637	D6_00351	D8_01621	E1_00502	E2_01867
proC		Pyrroline-5-carboxylate reductase	110	110	1	131	483				A10_01113	A11_01440	A2_02577	A3_01901	A5_01128	A6_00885	A7_01827	A8_00048	A9_00418	B10_01111	B11_00807	B12_02064	B1_00251	B3_02242	B4_00094	B5_01857	B6_01365	B8_01009	B9_00745	C11_01167	C12_01354	C1_02228	C3_01519	C4_00648	C6_01547	C7_01335	C8_01797	C9_01584	D10_00580	D11_01753	D12_00338	D1_01455	D2_00051	D4_01628	D5_02534	D6_01283	D8_02015	E1_01903	E2_02055
sepA		Multidrug resistance efflux pump SepA	110	110	1	131	2596				A10_01358	A11_00197	A2_01398	A3_01053	A5_01230	A6_02102	A7_01201	A8_01277	A9_01515	B10_00363	B11_00561	B12_00507	B1_01312	B3_02662	B4_00459	B5_00015	B6_00043	B8_00263	B9_00390	C11_01619	C12_01947	C1_02401	C3_00146	C4_00427	C6_00342	C7_01023	C8_00249	C9_00093	D10_00372	D11_00169	D12_00430	D1_00113	D2_02083	D4_02492	D5_01033	D6_02590	D8_01080	E1_01885	E2_01480
group_3630		hypothetical protein	110	110	1	131	2368				A10_01265	A11_01301	A2_01227	A3_01232	A5_01409	A6_00528	A7_02031	A8_01102	A9_01690	B10_01722	B11_02088	B12_00987	B1_01137	B3_00962	B4_01842	B5_00196	B6_01795	B8_01625	B9_01850	C11_01790	C12_01776	C1_01005	C3_00606	C4_01302	C6_01191	C7_00861	C8_01426	C9_00273	D10_01444	D11_00738	D12_02081	D1_00279	D2_02259	D4_00284	D5_00857	D6_00671	D8_00451	E1_00482	E2_01308
group_3631		hypothetical protein	110	110	1	131	2267				A10_01187	A11_01223	A2_01148	A3_01309	A5_01486	A6_00505	A7_01348	A8_01024	A9_01768	B10_01799	B11_00061	B12_01143	B1_01059	B3_00884	B4_01920	B5_00272	B6_01870	B8_01543	B9_01773	C11_01869	C12_01697	C1_00900	C3_00686	C4_01224	C6_01269	C7_00783	C8_01348	C9_00352	D10_01524	D11_00661	D12_02000	D1_02341	D2_02427	D4_02409	D5_00810	D6_02220	D8_00833	E1_02418	E2_01229
yodB		HTH-type transcriptional regulator YodB	110	110	1	131	2654				A10_00082	A11_00213	A2_00062	A3_02754	A5_00014	A6_00039	A7_02654	A8_02635	A9_00061	B10_00133	B11_00250	B12_00211	B1_00128	B3_00083	B4_02640	B5_02388	B6_02412	B8_02543	B9_00173	C11_02673	C12_00060	C1_00458	C3_00461	C4_02545	C6_02551	C7_00265	C8_00302	C9_02504	D10_02518	D11_00022	D12_00169	D1_00987	D2_00414	D4_00203	D5_01235	D6_02418	D8_02900	E1_00232	E2_02482
fhs		Formate--tetrahydrofolate ligase	110	110	1	131	1126				A10_00805	A11_00268	A2_02120	A3_01686	A5_00913	A6_00240	A7_02564	A8_01642	A9_00645	B10_02517	B11_02409	B12_01091	B1_02020	B3_01851	B4_02380	B5_02071	B6_01580	B8_00751	B9_00035	C11_00955	C12_01566	C1_00263	C3_01732	C4_00863	C6_01763	C7_00064	C8_02203	C9_01798	D10_02401	D11_01540	D12_01337	D1_01238	D2_01745	D4_01411	D5_01823	D6_01500	D8_00034	E1_00046	E2_00030
group_3749		putative response regulatory protein	110	110	1	131	6866				A10_01585	A11_00652	A2_00758	A3_02289	A5_00553	A6_02462	A7_02246	A8_01865	A9_01108	B10_01388	B11_01341	B12_00796	B1_02517	B3_02334	B4_01312	B5_00719	B6_00554	B8_01345	B9_00984	C11_02286	C12_00762	C1_01606	C3_01238	C4_01820	C6_01866	C7_02615	C8_01948	C9_00808	D10_01675	D11_01292	D12_01773	D1_00766	D2_01391	D4_00772	D5_02386	D6_01583	D8_01711	E1_02151	E2_01774
scrB		Sucrose-6-phosphate hydrolase	110	110	1	131	5300				A10_00853	A11_02026	A2_00324	A3_00130	A5_02574	A6_00987	A7_00151	A8_02205	A9_02418	B10_02416	B11_02582	B12_00415	B1_02576	B3_01909	B4_00282	B5_02306	B6_02211	B8_00388	B9_02502	C11_02395	C12_02551	C1_02629	C3_02303	C4_00165	C6_00230	C7_00544	C8_02331	C9_02578	D10_02076	D11_02167	D12_00283	D1_00399	D2_00559	D4_00403	D5_00486	D6_00501	D8_00301	E1_00281	E2_00383
bfmBAA		2-oxoisovalerate dehydrogenase subunit alpha	110	110	1	131	500				A10_01098	A11_01370	A2_02563	A3_01885	A5_01112	A6_00871	A7_01841	A8_00063	A9_00403	B10_01125	B11_00791	B12_02048	B1_00236	B3_02257	B4_00109	B5_01873	B6_01382	B8_00550	B9_00731	C11_01153	C12_01368	C1_02212	C3_01533	C4_00662	C6_01561	C7_01349	C8_01811	C9_01598	D10_00566	D11_01739	D12_00353	D1_01438	D2_00034	D4_01611	D5_02551	D6_01300	D8_02001	E1_01917	E2_02041
ycjS_1		putative oxidoreductase YcjS	110	110	1	131	6871				A10_01590	A11_00657	A2_00753	A3_02294	A5_00548	A6_02467	A7_02251	A8_01870	A9_01113	B10_01383	B11_01336	B12_00801	B1_02512	B3_02339	B4_01317	B5_00714	B6_00549	B8_01350	B9_00979	C11_02291	C12_00757	C1_01601	C3_01233	C4_01815	C6_01861	C7_02610	C8_01943	C9_00803	D10_01670	D11_01287	D12_01768	D1_00761	D2_01396	D4_00767	D5_02391	D6_01578	D8_01706	E1_02146	E2_01779
atl_1		Bifunctional autolysin precursor	110	110	1	131	4475				A10_01825	A11_02346	A2_01693	A3_00848	A5_01948	A6_01321	A7_00856	A8_00769	A9_02577	B10_00567	B11_00199	B12_01519	B1_00152	B3_02466	B4_02458	B5_01410	B6_01243	B8_02605	B9_02060	C11_00742	C12_01083	C1_01122	C3_02329	C4_02273	C6_00773	C7_00335	C8_00562	C9_02143	D10_01023	D11_02421	D12_02469	D1_02114	D2_01974	D4_02027	D5_01707	D6_02080	D8_02227	E1_00710	E2_00705
group_3916		hypothetical protein	110	110	1	131	6488				A10_02402	A11_01124	A2_00842	A3_02418	A5_00639	A6_00113	A7_01167	A8_02154	A9_01013	B10_01485	B11_01430	B12_00705	B1_02214	B3_01991	B4_01217	B5_00808	B6_00642	B8_01234	B9_01083	C11_02509	C12_02270	C1_01696	C3_01323	C4_01911	C6_01957	C7_02472	C8_02034	C9_00898	D10_01764	D11_01377	D12_01843	D1_00856	D2_01280	D4_00862	D5_02018	D6_01673	D8_01805	E1_02242	E2_02213
group_3950		Anaphase-promoting complex, cyclosome, subunit 3	110	110	1	131	4017				A10_00988	A11_01690	A2_01405	A3_02186	A5_02157	A6_00577	A7_00639	A8_01545	A9_02041	B10_00806	B11_01791	B12_01679	B1_01362	B3_01180	B4_01440	B5_01189	B6_01023	B8_01846	B9_01358	C11_00547	C12_02409	C1_01317	C3_02072	C4_01461	C6_00582	C7_01417	C8_00753	C9_01899	D10_01214	D11_02297	D12_01654	D1_01735	D2_01635	D4_01833	D5_02147	D6_01842	D8_01202	E1_00902	E2_00897
cmpC		Bicarbonate transport ATP-binding protein CmpC	110	110	1	131	7347				A10_01628	A11_00695	A2_00707	A3_02340	A5_00503	A6_02506	A7_02289	A8_01908	A9_01151	B10_01345	B11_01290	B12_00839	B1_02474	B3_02377	B4_01355	B5_00669	B6_00504	B8_01386	B9_00941	C11_02338	C12_00710	C1_01563	C3_01197	C4_01779	C6_01825	C7_02574	C8_01907	C9_00768	D10_00144	D11_01251	D12_01730	D1_00725	D2_01432	D4_00731	D5_02427	D6_01542	D8_01670	E1_02108	E2_01817
gtaB		UTP--glucose-1-phosphate uridylyltransferase	110	110	1	131	2153				A10_02017	A11_02484	A2_01087	A3_01375	A5_02295	A6_02409	A7_01411	A8_02245	A9_00855	B10_02100	B11_00002	B12_01205	B1_01843	B3_00820	B4_01985	B5_00328	B6_01926	B8_01485	B9_00900	C11_01614	C12_00375	C1_00838	C3_00744	C4_01165	C6_01327	C7_00724	C8_01289	C9_00429	D10_00399	D11_00603	D12_02222	D1_01540	D2_01187	D4_01150	D5_01612	D6_00751	D8_00774	E1_01464	E2_01721
mdtH		Multidrug resistance protein MdtH	110	110	1	131	1092				A10_00778	A11_00295	A2_02093	A3_01659	A5_00886	A6_00267	A7_02591	A8_01615	A9_00618	B10_02490	B11_02437	B12_00128	B1_02047	B3_01878	B4_02407	B5_02098	B6_01607	B8_00779	B9_00062	C11_00928	C12_01593	C1_00236	C3_00947	C4_00890	C6_01790	C7_00091	C8_02230	C9_01825	D10_02429	D11_00403	D12_01364	D1_00255	D2_00299	D4_00091	D5_00410	D6_00291	D8_00062	E1_00073	E2_00003
limB_1		Limonene 1,2-monooxygenase	110	110	1	131	615				A10_00826	A11_01955	A2_02216	A3_01782	A5_01009	A6_00769	A7_01943	A8_01739	A9_00742	B10_01228	B11_00689	B12_01947	B1_01923	B3_01754	B4_02283	B5_01975	B6_01484	B8_00654	B9_00628	C11_01051	C12_01470	C1_02111	C3_01636	C4_00766	C6_01666	C7_00128	C8_02544	C9_01700	D10_00463	D11_01636	D12_01241	D1_01335	D2_01842	D4_01508	D5_01920	D6_01403	D8_01899	E1_02020	E2_01938
mhqD		Putative hydrolase MhqD	110	110	1	131	2055				A10_00758	A11_02501	A2_01895	A3_01392	A5_02311	A6_02391	A7_01429	A8_02262	A9_02303	B10_02118	B11_01594	B12_01224	B1_01826	B3_00803	B4_02002	B5_00345	B6_01943	B8_00936	B9_02207	C11_01596	C12_00393	C1_00819	C3_00764	C4_01145	C6_01350	C7_00704	C8_01267	C9_00446	D10_01872	D11_00583	D12_02240	D1_01151	D2_00712	D4_01169	D5_01441	D6_00770	D8_00756	E1_01447	E2_01704
hisC_2		Histidinol-phosphate aminotransferase	110	110	1	131	1831				A10_00600	A11_00538	A2_02054	A3_01554	A5_00354	A6_01779	A7_01587	A8_02421	A9_02145	B10_02636	B11_01753	B12_02284	B1_01667	B3_00645	B4_02161	B5_00516	B6_00349	B8_02138	B9_02639	C11_01437	C12_00552	C1_00662	C3_00203	C4_00985	C6_02106	C7_02116	C8_01107	C9_00607	D10_02033	D11_00100	D12_02399	D1_01856	D2_00867	D4_01323	D5_01595	D6_00144	D8_00576	E1_01290	E2_01547
group_503		hypothetical protein	110	110	1	131	3809				A10_02062	A11_02052	A2_01597	A3_02004	A5_02659	A6_01555	A7_00444	A8_01357	A9_01844	B10_00061	B11_01982	B12_01871	B1_01559	B3_01377	B4_01637	B5_00993	B6_00827	B8_02306	B9_00550	C11_00356	C12_02471	C1_01509	C3_00913	C4_01643	C6_02432	C7_01869	C8_00995	C9_02081	D10_01399	D11_00429	D12_01457	D1_02436	D2_02605	D4_02148	D5_00016	D6_01048	D8_01394	E1_01084	E2_01079
group_519		hypothetical protein	110	110	1	131	7213				A10_00040	A11_01347	A2_00629	A3_02650	A5_00427	A6_01869	A7_01669	A8_01983	A9_00201	B10_02564	B11_02332	B12_02365	B1_00040	B3_00030	B4_02541	B5_00585	B6_00420	B8_00169	B9_02568	C11_01357	C12_00632	C1_00579	C3_02580	C4_01709	C6_02174	C7_02048	C8_02409	C9_00695	D10_01629	D11_01175	D12_01136	D1_00511	D2_00445	D4_00660	D5_00658	D6_00330	D8_01600	E1_01205	E2_00547
group_547		hypothetical protein	110	110	1	131	522				A10_01690	A11_02250	A2_02542	A3_01864	A5_01091	A6_00850	A7_01862	A8_00084	A9_00382	B10_01146	B11_00770	B12_02027	B1_00215	B3_02278	B4_00130	B5_01894	B6_01403	B8_00571	B9_00710	C11_01132	C12_01389	C1_02191	C3_01554	C4_00683	C6_01582	C7_01370	C8_01832	C9_01619	D10_00545	D11_01718	D12_00374	D1_01417	D2_00013	D4_01590	D5_02572	D6_01321	D8_01980	E1_01938	E2_02020
comEA		ComE operon protein 1	110	110	1	131	576				A10_00329	A11_01923	A2_00538	A3_01815	A5_01042	A6_00801	A7_01911	A8_01771	A9_00774	B10_01196	B11_00721	B12_01978	B1_01891	B3_01722	B4_02251	B5_01943	B6_01452	B8_00621	B9_00660	C11_01083	C12_01438	C1_02142	C3_01603	C4_00733	C6_01632	C7_00161	C8_02511	C9_01668	D10_00496	D11_01669	D12_01209	D1_01368	D2_01875	D4_01541	D5_01953	D6_01370	D8_01931	E1_01987	E2_01971
group_598		hypothetical protein	110	110	1	131	1891				A10_00631	A11_00875	A2_02024	A3_01523	A5_00324	A6_01749	A7_01557	A8_02390	A9_02176	B10_02247	B11_01723	B12_02254	B1_01698	B3_00676	B4_02130	B5_00486	B6_00319	B8_02107	B9_02336	C11_01467	C12_00522	C1_00692	C3_00235	C4_01020	C6_02071	C7_02151	C8_01142	C9_00575	D10_01998	D11_00068	D12_02368	D1_01887	D2_00836	D4_01292	D5_01564	D6_00893	D8_00607	E1_01320	E2_01577
group_600		Putative acetyltransferase	110	110	1	131	2005				A10_00720	A11_02539	A2_01933	A3_01430	A5_02349	A6_02351	A7_01468	A8_02300	A9_02265	B10_02157	B11_01632	B12_01263	B1_01788	B3_00765	B4_02040	B5_00392	B6_00225	B8_00515	B9_02246	C11_01558	C12_00431	C1_00781	C3_00803	C4_01107	C6_01388	C7_00666	C8_01229	C9_00484	D10_01910	D11_00544	D12_02278	D1_01975	D2_00747	D4_01204	D5_01476	D6_00805	D8_00717	E1_01409	E2_01666
zntR		HTH-type transcriptional regulator ZntR	110	110	1	131	2076				A10_00769	A11_02490	A2_01080	A3_01382	A5_02301	A6_02403	A7_01417	A8_02251	A9_02314	B10_02107	B11_01581	B12_01211	B1_01837	B3_00814	B4_01991	B5_00334	B6_01932	B8_00949	B9_02196	C11_01607	C12_00382	C1_00832	C3_00751	C4_01158	C6_01334	C7_00717	C8_01280	C9_00435	D10_01859	D11_00596	D12_02228	D1_01164	D2_00699	D4_01156	D5_01428	D6_00757	D8_00768	E1_01458	E2_01715
trpF		N-(5'-phosphoribosyl)anthranilate isomerase	110	110	1	131	5228				A10_01052	A11_01159	A2_00407	A3_00530	A5_01596	A6_00632	A7_00251	A8_00611	A9_01493	B10_01890	B11_00939	B12_00245	B1_00756	B3_01460	B4_00820	B5_01723	B6_01974	B8_00213	B9_01519	C11_01964	C12_01985	C1_01979	C3_01843	C4_00455	C6_02304	C7_01142	C8_01607	C9_01455	D10_00708	D11_01900	D12_00809	D1_01222	D2_00490	D4_00471	D5_00721	D6_00570	D8_00110	E1_01672	E2_00134
sbcC		Nuclease SbcCD subunit C	110	110	1	131	5198				A10_01395	A11_00765	A2_02239	A3_00554	A5_01619	A6_02090	A7_01155	A8_00588	A9_01470	B10_01913	B11_00962	B12_02233	B1_00733	B3_01483	B4_00797	B5_01700	B6_01997	B8_00499	B9_01542	C11_01987	C12_02008	C1_01956	C3_01866	C4_00317	C6_02327	C7_01119	C8_01584	C9_01432	D10_00731	D11_01877	D12_00786	D1_00543	D2_00637	D4_00514	D5_01050	D6_00593	D8_00133	E1_01649	E2_00111
yfmC_2		Fe(3 )-citrate-binding protein YfmC precursor	110	110	1	131	4456				A10_01457	A11_00562	A2_01708	A3_00863	A5_01933	A6_01306	A7_00841	A8_00784	A9_02562	B10_00582	B11_00184	B12_01534	B1_00167	B3_02451	B4_02473	B5_01395	B6_01228	B8_02589	B9_02075	C11_00727	C12_01098	C1_01137	C3_02344	C4_02258	C6_00758	C7_01593	C8_00577	C9_02158	D10_01038	D11_02406	D12_02484	D1_02130	D2_01958	D4_02043	D5_01691	D6_02096	D8_02242	E1_00725	E2_00720
group_638		Ribonuclease	110	110	1	131	3829				A10_02044	A11_02082	A2_01579	A3_02022	A5_02677	A6_01573	A7_00462	A8_01375	A9_01862	B10_00970	B11_01964	B12_01853	B1_01541	B3_01359	B4_01619	B5_01011	B6_00845	B8_02288	B9_01194	C11_00374	C12_02453	C1_01491	C3_00931	C4_01625	C6_00358	C7_01887	C8_00977	C9_02063	D10_01381	D11_00447	D12_01475	D1_02454	D2_02587	D4_02166	D5_00034	D6_01066	D8_01376	E1_01066	E2_01061
ytrB_1		ABC transporter ATP-binding protein YtrB	110	110	1	131	6263				A10_02442	A11_02190	A2_00882	A3_02458	A5_00679	A6_00153	A7_02370	A8_02114	A9_00973	B10_01525	B11_01470	B12_00665	B1_02174	B3_02031	B4_01177	B5_00850	B6_00684	B8_01276	B9_01123	C11_02549	C12_02230	C1_01736	C3_01363	C4_01950	C6_01996	C7_02433	C8_02073	C9_00938	D10_01803	D11_01416	D12_01883	D1_00898	D2_01322	D4_00905	D5_02060	D6_01715	D8_02616	E1_02283	E2_02172
group_652		hypothetical protein	110	110	1	131	3942				A10_02509	A11_01622	A2_01474	A3_02118	A5_02225	A6_01692	A7_00568	A8_01477	A9_01973	B10_00874	B11_01860	B12_01747	B1_01430	B3_01248	B4_01508	B5_01120	B6_00954	B8_01777	B9_01290	C11_00479	C12_02341	C1_01385	C3_02004	C4_01529	C6_00514	C7_01983	C8_00821	C9_01968	D10_01282	D11_02229	D12_01586	D1_01804	D2_01704	D4_01902	D5_02216	D6_01773	D8_01271	E1_00970	E2_00965
tenA		Putative thiaminase-2	110	110	1	131	2684				A10_00110	A11_00241	A2_00034	A3_02726	A5_00186	A6_00067	A7_02626	A8_02607	A9_00033	B10_00105	B11_00278	B12_00183	B1_00100	B3_00111	B4_02612	B5_02360	B6_02440	B8_02514	B9_00145	C11_02645	C12_00032	C1_00137	C3_00357	C4_02573	C6_02523	C7_00237	C8_02477	C9_02476	D10_02546	D11_00383	D12_00141	D1_01567	D2_00385	D4_00174	D5_01206	D6_02447	D8_02870	E1_00204	E2_02510
ftsZ		Cell division protein FtsZ	110	110	1	131	4647				A10_01482	A11_01456	A2_00200	A3_00716	A5_01781	A6_01451	A7_00987	A8_00638	A9_01308	B10_02079	B11_01146	B12_00905	B1_02384	B3_01650	B4_00630	B5_01540	B6_00134	B8_00960	B9_01708	C11_00873	C12_00953	C1_02413	C3_00301	C4_02132	C6_00900	C7_01739	C8_00434	C9_01251	D10_00893	D11_00280	D12_00619	D1_01122	D2_01157	D4_01023	D5_01330	D6_01137	D8_02411	E1_01480	E2_02237
group_7051		hypothetical protein	110	110	1	131	638				A10_00236	A11_01977	A2_02194	A3_01760	A5_00987	A6_00747	A7_01965	A8_01717	A9_00720	B10_01250	B11_00667	B12_01925	B1_01945	B3_01776	B4_02305	B5_01997	B6_01506	B8_00676	B9_00606	C11_01029	C12_01492	C1_02089	C3_01658	C4_00788	C6_01688	C7_00106	C8_02128	C9_01722	D10_00441	D11_01614	D12_01263	D1_01313	D2_01820	D4_01486	D5_01898	D6_01425	D8_01877	E1_02042	E2_01916
group_7052		hypothetical protein	110	110	1	131	7753				A10_01534	A11_00451	A2_02505	A3_00330	A5_00221	A6_01061	A7_00389	A8_00367	A9_02333	B10_02275	B11_00327	B12_02485	B1_02661	B3_00192	B4_00048	B5_02158	B6_02359	B8_00138	B9_02361	C11_00049	C12_00189	C1_00048	C3_02147	C4_00093	C6_02348	C7_02377	C8_02250	C9_02330	D10_02216	D11_02010	D12_00198	D1_00132	D2_00144	D4_00333	D5_00200	D6_00222	D8_01097	E1_01705	E2_00333
rpsQ		30S ribosomal protein S17	110	110	1	131	2504				A10_02191	A11_00133	A2_01336	A3_01122	A5_01299	A6_02174	A7_02141	A8_01213	A9_01579	B10_01611	B11_01189	B12_02527	B1_01248	B3_02598	B4_01731	B5_00086	B6_01685	B8_01735	B9_01961	C11_01681	C12_01885	C1_02331	C3_00496	C4_00212	C6_01082	C7_00970	C8_01535	C9_00162	D10_02278	D11_00848	D12_02192	D1_00047	D2_02149	D4_02558	D5_00967	D6_02524	D8_02764	E1_01822	E2_01417
clpP		ATP-dependent Clp protease proteolytic subunit	110	110	1	131	4024				A10_00982	A11_01696	A2_00442	A3_02192	A5_02151	A6_00571	A7_00645	A8_01551	A9_02047	B10_00800	B11_01785	B12_01673	B1_01356	B3_01174	B4_01434	B5_01196	B6_01030	B8_01852	B9_01363	C11_00553	C12_01272	C1_01311	C3_02078	C4_01455	C6_00588	C7_01423	C8_00747	C9_01893	D10_01208	D11_02303	D12_01660	D1_01729	D2_01629	D4_01827	D5_02141	D6_01848	D8_01197	E1_00896	E2_00891
group_7055		hypothetical protein	110	110	1	131	2038				A10_00746	A11_02513	A2_01907	A3_01404	A5_02323	A6_02379	A7_01441	A8_02274	A9_02291	B10_02130	B11_01606	B12_01237	B1_01814	B3_00791	B4_02014	B5_00357	B6_00190	B8_00540	B9_02219	C11_01584	C12_00405	C1_00807	C3_00776	C4_01133	C6_01362	C7_00692	C8_01255	C9_00458	D10_01884	D11_00571	D12_02252	D1_02000	D2_00722	D4_01179	D5_01451	D6_00780	D8_00744	E1_01435	E2_01692
rpsU		30S ribosomal protein S21	110	110	1	131	559				A10_00315	A11_01909	A2_00552	A3_01829	A5_01056	A6_00815	A7_01897	A8_01785	A9_00788	B10_01182	B11_00735	B12_01992	B1_01877	B3_01708	B4_02237	B5_01929	B6_01438	B8_00607	B9_00674	C11_01097	C12_01424	C1_02156	C3_01589	C4_00718	C6_01617	C7_00175	C8_01867	C9_01654	D10_00510	D11_01683	D12_01195	D1_01382	D2_01889	D4_01555	D5_02607	D6_01356	D8_01945	E1_01973	E2_01985
group_7057		hypothetical protein	110	110	1	131	7796				A10_00903	A11_00924	A2_00252	A3_00016	A5_00156	A6_02622	A7_00043	A8_00250	A9_00136	B10_00232	B11_00423	B12_00536	B1_00314	B3_00306	B4_00179	B5_02457	B6_02581	B8_00885	B9_00297	C11_00104	C12_00255	C1_00493	C3_01076	C4_02494	C6_00043	C7_00440	C8_00037	C9_02626	D10_00045	D11_01020	D12_00044	D1_00649	D2_01023	D4_00603	D5_01156	D6_00944	D8_00360	E1_00360	E2_00244
group_7058		hypothetical protein	110	110	1	131	4285				A10_02300	A11_00858	A2_01808	A3_00959	A5_01837	A6_01203	A7_00742	A8_00120	A9_02456	B10_00703	B11_02208	B12_01633	B1_00410	B3_00238	B4_00245	B5_01294	B6_01128	B8_02000	B9_01460	C11_00627	C12_01198	C1_01235	C3_00979	C4_01379	C6_00664	C7_01499	C8_00671	C9_02250	D10_01132	D11_00889	D12_02666	D1_01632	D2_01532	D4_01730	D5_00326	D6_01945	D8_02341	E1_00821	E2_00816
rpsO		30S ribosomal protein S15	110	110	1	131	4747				A10_00167	A11_00025	A2_02317	A3_00629	A5_01694	A6_02009	A7_01074	A8_00509	A9_01396	B10_01992	B11_01060	B12_02154	B1_00654	B3_01562	B4_00718	B5_01625	B6_02072	B8_02404	B9_01621	C11_02065	C12_02086	C1_01877	C3_02496	C4_02047	C6_00985	C7_01653	C8_00349	C9_01337	D10_00809	D11_02456	D12_00707	D1_02254	D2_02339	D4_02285	D5_02315	D6_02341	D8_02499	E1_01568	E2_02325
rpsT		30S ribosomal protein S20	110	110	1	131	571				A10_00325	A11_01919	A2_00542	A3_01819	A5_01046	A6_00805	A7_01907	A8_01775	A9_00778	B10_01192	B11_00725	B12_01982	B1_01887	B3_01718	B4_02247	B5_01939	B6_01448	B8_00617	B9_00664	C11_01087	C12_01434	C1_02146	C3_01599	C4_00729	C6_01628	C7_00165	C8_02507	C9_01664	D10_00500	D11_01673	D12_01205	D1_01372	D2_01879	D4_01545	D5_01957	D6_01366	D8_01935	E1_01983	E2_01975
yjbM		GTP pyrophosphokinase YjbM	110	110	1	131	4412				A10_01350	A11_00595	A2_01743	A3_00894	A5_01902	A6_01273	A7_00808	A8_00817	A9_02529	B10_00636	B11_02274	B12_01567	B1_00200	B3_02418	B4_02504	B5_01361	B6_01196	B8_00444	B9_02129	C11_00693	C12_01132	C1_01170	C3_02378	C4_02227	C6_00727	C7_01562	C8_00608	C9_02188	D10_01069	D11_02372	D12_00475	D1_02164	D2_01923	D4_02078	D5_01657	D6_02130	D8_02275	E1_00756	E2_00751
group_7068		hypothetical protein	110	110	1	131	3695				A10_00936	A11_01007	A2_00483	A3_00241	A5_00137	A6_01007	A7_00274	A8_00283	A9_00215	B10_00402	B11_00555	B12_00473	B1_00591	B3_00568	B4_00382	B5_02587	B6_00123	B8_00866	B9_00507	C11_00188	C12_00331	C1_00426	C3_00366	C4_00366	C6_00215	C7_01079	C8_00112	C9_02693	D10_00313	D11_00346	D12_00561	D1_01088	D2_01052	D4_00945	D5_01252	D6_01111	D8_00943	E1_00563	E2_00493
rpmD		50S ribosomal protein L30	110	110	1	131	2513				A10_02182	A11_00142	A2_01345	A3_01113	A5_01290	A6_02165	A7_02150	A8_01222	A9_01570	B10_01602	B11_01180	B12_02518	B1_01257	B3_02607	B4_01722	B5_00077	B6_01676	B8_01744	B9_01970	C11_01672	C12_01894	C1_02340	C3_00487	C4_00203	C6_01073	C7_00979	C8_01544	C9_00153	D10_02269	D11_00857	D12_02201	D1_00056	D2_02140	D4_02549	D5_00976	D6_02533	D8_02755	E1_01831	E2_01426
dpiB		sensory histidine kinase DcuS	110	110	1	131	5306				A10_00856	A11_02023	A2_00321	A3_00133	A5_02571	A6_00990	A7_00154	A8_02208	A9_02415	B10_02413	B11_02579	B12_00412	B1_02579	B3_01912	B4_00285	B5_02303	B6_02214	B8_00385	B9_02499	C11_02398	C12_02554	C1_02626	C3_02300	C4_00162	C6_00227	C7_00541	C8_02328	C9_02575	D10_02079	D11_02164	D12_00280	D1_00396	D2_00562	D4_00400	D5_00483	D6_00498	D8_00298	E1_00278	E2_00380
group_7070		hypothetical protein	110	110	1	131	608				A10_00819	A11_01948	A2_02222	A3_01788	A5_01015	A6_00775	A7_01937	A8_01746	A9_00749	B10_01222	B11_00695	B12_01953	B1_01916	B3_01747	B4_02276	B5_01968	B6_01477	B8_00648	B9_00634	C11_01057	C12_01464	C1_02117	C3_01630	C4_00760	C6_01659	C7_00134	C8_02538	C9_01694	D10_00469	D11_01642	D12_01234	D1_01341	D2_01848	D4_01514	D5_01926	D6_01397	D8_01905	E1_02014	E2_01944
infA		Translation initiation factor IF-1	110	110	1	131	2517				A10_02178	A11_00146	A2_01349	A3_01109	A5_01286	A6_02161	A7_02154	A8_01226	A9_01566	B10_01598	B11_01176	B12_02514	B1_01261	B3_02611	B4_01718	B5_00073	B6_01672	B8_01748	B9_01974	C11_01668	C12_01898	C1_02344	C3_00483	C4_00199	C6_01069	C7_00983	C8_01548	C9_00149	D10_02265	D11_00861	D12_02205	D1_00060	D2_02136	D4_02545	D5_00980	D6_02537	D8_02751	E1_01835	E2_01430
group_7072		Trp repressor protein	110	110	1	131	7718				A10_01322	A11_00482	A2_02474	A3_02603	A5_02456	A6_02260	A7_02513	A8_00203	A9_02364	B10_02306	B11_00358	B12_02454	B1_02630	B3_00161	B4_00017	B5_02189	B6_02328	B8_00107	B9_02392	C11_00018	C12_00220	C1_00017	C3_02181	C4_00115	C6_02379	C7_02280	C8_02281	C9_02361	D10_02185	D11_02044	D12_00229	D1_00163	D2_00175	D4_00302	D5_00231	D6_00191	D8_00236	E1_01736	E2_00302
rpsK		30S ribosomal protein S11	110	110	1	131	2519				A10_02175	A11_00149	A2_01352	A3_01106	A5_01283	A6_02158	A7_02157	A8_01229	A9_01563	B10_01595	B11_01173	B12_02511	B1_01264	B3_02614	B4_01715	B5_00070	B6_01669	B8_01751	B9_01977	C11_01665	C12_01901	C1_02347	C3_00480	C4_00196	C6_01066	C7_00986	C8_01551	C9_00146	D10_02262	D11_00864	D12_02208	D1_00063	D2_02133	D4_02542	D5_00983	D6_02540	D8_02748	E1_01838	E2_01433
group_7077		Pesticidal crystal protein cry22Aa	110	110	1	131	4485				A10_01816	A11_02337	A2_01684	A3_00838	A5_01957	A6_01330	A7_00865	A8_00760	A9_02586	B10_00556	B11_00208	B12_01509	B1_00143	B3_02475	B4_02449	B5_01419	B6_01252	B8_02614	B9_02049	C11_00751	C12_01074	C1_01112	C3_01447	C4_02282	C6_00782	C7_00325	C8_00552	C9_01058	D10_01013	D11_01121	D12_02460	D1_02104	D2_01983	D4_02017	D5_01716	D6_02071	D8_02218	E1_00701	E2_00696
group_7078		hypothetical protein	110	110	1	131	4365				A10_01771	A11_02094	A2_01775	A3_00926	A5_01870	A6_01236	A7_00775	A8_00328	A9_00292	B10_00669	B11_02241	B12_01600	B1_00597	B3_00574	B4_00487	B5_01328	B6_01162	B8_01105	B9_02162	C11_00660	C12_01165	C1_01202	C3_02412	C4_02198	C6_00698	C7_01533	C8_00637	C9_02217	D10_01098	D11_02339	D12_00590	D1_01195	D2_01125	D4_01048	D5_01395	D6_01191	D8_02308	E1_00788	E2_00783
nrdR		Transcriptional repressor NrdR	110	110	1	131	679				A10_00206	A11_02007	A2_02164	A3_01730	A5_00957	A6_00717	A7_02014	A8_01687	A9_00690	B10_01280	B11_00637	B12_01895	B1_01975	B3_01806	B4_02335	B5_02027	B6_01536	B8_00706	B9_00576	C11_00999	C12_01522	C1_02059	C3_01688	C4_00818	C6_01718	C7_00019	C8_02158	C9_01754	D10_00411	D11_01584	D12_01293	D1_01283	D2_01790	D4_01456	D5_01868	D6_01455	D8_00502	E1_02072	E2_01886
rpsC		30S ribosomal protein S3	110	110	1	131	2501				A10_02194	A11_00130	A2_01333	A3_01125	A5_01302	A6_02177	A7_02138	A8_01210	A9_01582	B10_01614	B11_01192	B12_02530	B1_01245	B3_02595	B4_01734	B5_00089	B6_01688	B8_01732	B9_01958	C11_01684	C12_01882	C1_02328	C3_00499	C4_00215	C6_01085	C7_00967	C8_01532	C9_00165	D10_02281	D11_00845	D12_02189	D1_00044	D2_02152	D4_02561	D5_00964	D6_02521	D8_02767	E1_01819	E2_01414
glnR		HTH-type transcriptional regulator GlnR	110	110	1	131	4784				A10_01789	A11_00059	A2_02283	A3_00595	A5_01660	A6_02043	A7_01108	A8_00543	A9_01430	B10_01958	B11_01026	B12_02188	B1_00688	B3_01528	B4_00752	B5_01659	B6_02038	B8_02370	B9_01587	C11_02031	C12_02052	C1_01911	C3_01155	C4_02013	C6_01019	C7_01619	C8_01071	C9_01371	D10_00775	D11_01113	D12_00741	D1_02288	D2_02373	D4_02251	D5_02349	D6_02375	D8_02533	E1_01602	E2_02359
pyrH		Uridylate kinase	110	110	1	131	4732				A10_00152	A11_00010	A2_02332	A3_00644	A5_01709	A6_01994	A7_01059	A8_00494	A9_01381	B10_02007	B11_01075	B12_02139	B1_00639	B3_01577	B4_00703	B5_01610	B6_02087	B8_02419	B9_01636	C11_02080	C12_02101	C1_01862	C3_02481	C4_02062	C6_00970	C7_01668	C8_00364	C9_01322	D10_00824	D11_02471	D12_00692	D1_02239	D2_02324	D4_02300	D5_02300	D6_02326	D8_02484	E1_01553	E2_02310
rpmB		50S ribosomal protein L28	110	110	1	131	4694				A10_00266	A11_00978	A2_02366	A3_00678	A5_01743	A6_01960	A7_01025	A8_00459	A9_01346	B10_02041	B11_01107	B12_02105	B1_02422	B3_01612	B4_00668	B5_01578	B6_02119	B8_02453	B9_01670	C11_02180	C12_00916	C1_01828	C3_02447	C4_02095	C6_00937	C7_01701	C8_00397	C9_01288	D10_00856	D11_02505	D12_00657	D1_02205	D2_02290	D4_02334	D5_02266	D6_02292	D8_02450	E1_01518	E2_02275
atpE		ATP synthase subunit c	110	110	1	131	2669				A10_00097	A11_00228	A2_00047	A3_02739	A5_00199	A6_00054	A7_02639	A8_02620	A9_00046	B10_00118	B11_00265	B12_00196	B1_00113	B3_00098	B4_02625	B5_02373	B6_02427	B8_02528	B9_00158	C11_02658	C12_00045	C1_00443	C3_00446	C4_02560	C6_02536	C7_00250	C8_02490	C9_02489	D10_02533	D11_00007	D12_00154	D1_01002	D2_00399	D4_00188	D5_01220	D6_02433	D8_02883	E1_00217	E2_02497
mraZ		Protein MraZ	110	110	1	131	4639				A10_01474	A11_01464	A2_00192	A3_00724	A5_01789	A6_01443	A7_00979	A8_00646	A9_01300	B10_02087	B11_01154	B12_00913	B1_02376	B3_01658	B4_00622	B5_01532	B6_00142	B8_00968	B9_01716	C11_00865	C12_00961	C1_02421	C3_00293	C4_02140	C6_00892	C7_01747	C8_00442	C9_01243	D10_00901	D11_00272	D12_00611	D1_01130	D2_01149	D4_01031	D5_01338	D6_01129	D8_02403	E1_01472	E2_02229
rpmG2_2		50S ribosomal protein L33 2	110	110	1	131	534				A10_00291	A11_01885	A2_02531	A3_01853	A5_01080	A6_00839	A7_01873	A8_01809	A9_00812	B10_01157	B11_00759	B12_02016	B1_01853	B3_01684	B4_02213	B5_01905	B6_01414	B8_00583	B9_00699	C11_01121	C12_01400	C1_02180	C3_01565	C4_00694	C6_01593	C7_00199	C8_01843	C9_01630	D10_00534	D11_01707	D12_01171	D1_01406	D2_00002	D4_01579	D5_02583	D6_01332	D8_01969	E1_01949	E2_02009
rplQ		50S ribosomal protein L17	110	110	1	131	2523				A10_02173	A11_00151	A2_01354	A3_01104	A5_01281	A6_02156	A7_02159	A8_01231	A9_01561	B10_01593	B11_01171	B12_02509	B1_01266	B3_02616	B4_01713	B5_00068	B6_01667	B8_01753	B9_01979	C11_01663	C12_01903	C1_02349	C3_00478	C4_00194	C6_01064	C7_00988	C8_01553	C9_00144	D10_02260	D11_00866	D12_02210	D1_00065	D2_02131	D4_02540	D5_00985	D6_02542	D8_02746	E1_01840	E2_01435
gatC_1		Aspartyl/glutamyl-tRNA(Asn/Gln) amidotransferase subunit C	110	110	1	131	7726				A10_01328	A11_00476	A2_02480	A3_02609	A5_02450	A6_02266	A7_02519	A8_00197	A9_02358	B10_02300	B11_00352	B12_02460	B1_02636	B3_00167	B4_00023	B5_02183	B6_02334	B8_00113	B9_02386	C11_00024	C12_00214	C1_00023	C3_02172	C4_00002	C6_02373	C7_02286	C8_02275	C9_02355	D10_02191	D11_02035	D12_00223	D1_00157	D2_00169	D4_00308	D5_00225	D6_00197	D8_00230	E1_01730	E2_00308
group_7089		hypothetical protein	110	110	1	131	5193				A10_01390	A11_00770	A2_02244	A3_00559	A5_01624	A6_02085	A7_01150	A8_00583	A9_01465	B10_01918	B11_00967	B12_02228	B1_00728	B3_01488	B4_00792	B5_01695	B6_02002	B8_00494	B9_01547	C11_01992	C12_02013	C1_01951	C3_01871	C4_00312	C6_02332	C7_01114	C8_01579	C9_01427	D10_00736	D11_01872	D12_00781	D1_00548	D2_00632	D4_00509	D5_01055	D6_00598	D8_02571	E1_01644	E2_00106
group_7090		hypothetical protein	110	110	1	131	3991				A10_02463	A11_01668	A2_01427	A3_02164	A5_02179	A6_00599	A7_00617	A8_01523	A9_02019	B10_00828	B11_01813	B12_01701	B1_01384	B3_01202	B4_01462	B5_01167	B6_01001	B8_01824	B9_01336	C11_00525	C12_02387	C1_01339	C3_02050	C4_01483	C6_00560	C7_01395	C8_00775	C9_01922	D10_01236	D11_02275	D12_01632	D1_01757	D2_01657	D4_01855	D5_02169	D6_01820	D8_01225	E1_00924	E2_00919
dltC		D-alanine--poly(phosphoribitol) ligase subunit 2	110	110	1	131	4279				A10_02305	A11_00853	A2_01813	A3_00964	A5_01832	A6_01198	A7_00737	A8_00125	A9_02461	B10_00708	B11_02203	B12_01638	B1_00405	B3_00243	B4_00240	B5_01289	B6_01123	B8_01995	B9_01455	C11_00622	C12_01203	C1_01240	C3_00974	C4_01384	C6_00659	C7_01494	C8_00676	C9_02255	D10_01137	D11_00884	D12_02661	D1_01637	D2_01537	D4_01735	D5_00321	D6_01940	D8_02346	E1_00826	E2_00821
nfuA		Fe/S biogenesis protein NfuA	110	110	1	131	4281				A10_02303	A11_00855	A2_01811	A3_00962	A5_01834	A6_01200	A7_00739	A8_00123	A9_02459	B10_00706	B11_02205	B12_01636	B1_00407	B3_00241	B4_00242	B5_01291	B6_01125	B8_01997	B9_01457	C11_00624	C12_01201	C1_01238	C3_00976	C4_01382	C6_00661	C7_01496	C8_00674	C9_02253	D10_01135	D11_00886	D12_02663	D1_01635	D2_01535	D4_01733	D5_00323	D6_01942	D8_02344	E1_00824	E2_00819
rpsH		30S ribosomal protein S8	110	110	1	131	2509				A10_02186	A11_00138	A2_01341	A3_01117	A5_01294	A6_02169	A7_02146	A8_01218	A9_01574	B10_01606	B11_01184	B12_02522	B1_01253	B3_02603	B4_01726	B5_00081	B6_01680	B8_01740	B9_01966	C11_01676	C12_01890	C1_02336	C3_00491	C4_00207	C6_01077	C7_00975	C8_01540	C9_00157	D10_02273	D11_00853	D12_02197	D1_00052	D2_02144	D4_02553	D5_00972	D6_02529	D8_02759	E1_01827	E2_01422
group_7094		Alkaline shock protein 23	110	110	1	131	2581				A10_01372	A11_00183	A2_01384	A3_01067	A5_01244	A6_02119	A7_02196	A8_01263	A9_01529	B10_00348	B11_00575	B12_00493	B1_01298	B3_02648	B4_00445	B5_00029	B6_00057	B8_00277	B9_00405	C11_01633	C12_01933	C1_02387	C3_00160	C4_00369	C6_00294	C7_01075	C8_00301	C9_00107	D10_02232	D11_00183	D12_00444	D1_00099	D2_02097	D4_02506	D5_01019	D6_02576	D8_02708	E1_01870	E2_01465
rplB		50S ribosomal protein L2	110	110	1	131	2498				A10_02197	A11_00127	A2_01330	A3_01128	A5_01305	A6_02180	A7_02135	A8_01207	A9_01585	B10_01617	B11_01195	B12_02533	B1_01242	B3_02592	B4_01737	B5_00092	B6_01691	B8_01729	B9_01955	C11_01687	C12_01879	C1_02325	C3_00502	C4_00218	C6_01088	C7_00964	C8_01529	C9_00168	D10_02284	D11_00842	D12_02186	D1_00041	D2_02155	D4_02564	D5_00961	D6_02518	D8_02770	E1_01816	E2_01411
rpmF		50S ribosomal protein L32	110	110	1	131	4562				A10_01015	A11_02273	A2_00142	A3_00775	A5_02021	A6_01393	A7_00928	A8_00696	A9_01250	B10_00493	B11_00118	B12_01446	B1_02326	B3_00468	B4_00572	B5_01482	B6_01315	B8_02677	B9_01986	C11_00815	C12_01010	C1_02470	C3_00063	C4_02345	C6_00845	C7_01794	C8_00489	C9_01122	D10_00950	D11_02585	D12_02562	D1_02041	D2_02046	D4_01954	D5_01779	D6_02008	D8_02154	E1_00637	E2_00632
fusA		Elongation factor G	110	110	1	131	3761				A10_02093	A11_01070	A2_01627	A3_01974	A5_02629	A6_01525	A7_00115	A8_01326	A9_00105	B10_00031	B11_00497	B12_01350	B1_01590	B3_01408	B4_01668	B5_00962	B6_00798	B8_02335	B9_00373	C11_00324	C12_02501	C1_00094	C3_00113	C4_01672	C6_02461	C7_01840	C8_01024	C9_02111	D10_00103	D11_00136	D12_01426	D1_00607	D2_00681	D4_02118	D5_01114	D6_00640	D8_01424	E1_01115	E2_00420
group_7101		hypothetical protein	110	110	1	131	2590				A10_01363	A11_00192	A2_01393	A3_01058	A5_01235	A6_02107	A7_01196	A8_01272	A9_01520	B10_00358	B11_00566	B12_00502	B1_01307	B3_02657	B4_00454	B5_00020	B6_00048	B8_00268	B9_00395	C11_01624	C12_01942	C1_02396	C3_00151	C4_00422	C6_00347	C7_01028	C8_00254	C9_00098	D10_00377	D11_00174	D12_00435	D1_00108	D2_02088	D4_02497	D5_01028	D6_02585	D8_01085	E1_01880	E2_01475
moeZ		putative adenylyltransferase/sulfurtransferase MoeZ	110	110	1	131	516				A10_01695	A11_01386	A2_02547	A3_01869	A5_01096	A6_00855	A7_01857	A8_00079	A9_00387	B10_01141	B11_00775	B12_02032	B1_00220	B3_02273	B4_00125	B5_01889	B6_01398	B8_00566	B9_00715	C11_01137	C12_01384	C1_02196	C3_01549	C4_00678	C6_01577	C7_01365	C8_01827	C9_01614	D10_00550	D11_01723	D12_00369	D1_01422	D2_00018	D4_01595	D5_02567	D6_01316	D8_01985	E1_01933	E2_02025
rpoZ		DNA-directed RNA polymerase subunit omega	110	110	1	131	4675				A10_00252	A11_01733	A2_02380	A3_00692	A5_01757	A6_01946	A7_01011	A8_00445	A9_01332	B10_02055	B11_01122	B12_02091	B1_02408	B3_01626	B4_00654	B5_01564	B6_02133	B8_02467	B9_01684	C11_02194	C12_00930	C1_01814	C3_02433	C4_02109	C6_00923	C7_01716	C8_00411	C9_01274	D10_00870	D11_02519	D12_00643	D1_02191	D2_02276	D4_02348	D5_02252	D6_02278	D8_02436	E1_01504	E2_02261
mgrA		HTH-type transcriptional regulator MgrA	110	110	1	131	3933				A10_02517	A11_01614	A2_01482	A3_02110	A5_02233	A6_01684	A7_00560	A8_01469	A9_01965	B10_00882	B11_01868	B12_01755	B1_01438	B3_01256	B4_01516	B5_01112	B6_00946	B8_01769	B9_01282	C11_00471	C12_02333	C1_01393	C3_01996	C4_01537	C6_00506	C7_01975	C8_00829	C9_01976	D10_01290	D11_02221	D12_01578	D1_01812	D2_01712	D4_01910	D5_02224	D6_01765	D8_01279	E1_00978	E2_00973
rplN		50S ribosomal protein L14	110	110	1	131	2505				A10_02190	A11_00134	A2_01337	A3_01121	A5_01298	A6_02173	A7_02142	A8_01214	A9_01578	B10_01610	B11_01188	B12_02526	B1_01249	B3_02599	B4_01730	B5_00085	B6_01684	B8_01736	B9_01962	C11_01680	C12_01886	C1_02332	C3_00495	C4_00211	C6_01081	C7_00971	C8_01536	C9_00161	D10_02277	D11_00849	D12_02193	D1_00048	D2_02148	D4_02557	D5_00968	D6_02525	D8_02763	E1_01823	E2_01418
acpP		Acyl carrier protein	110	110	1	131	4702				A10_00274	A11_00986	A2_02358	A3_00670	A5_01735	A6_01968	A7_01033	A8_00467	A9_01354	B10_02033	B11_01099	B12_02113	B1_02430	B3_01604	B4_00676	B5_01586	B6_02111	B8_02445	B9_01662	C11_02172	C12_00908	C1_01836	C3_02455	C4_02087	C6_00945	C7_01693	C8_00389	C9_01296	D10_00848	D11_02497	D12_00665	D1_02213	D2_02298	D4_02326	D5_02274	D6_02300	D8_02458	E1_01526	E2_02283
rpsN1		30S ribosomal protein S14	110	110	1	131	2508				A10_02187	A11_00137	A2_01340	A3_01118	A5_01295	A6_02170	A7_02145	A8_01217	A9_01575	B10_01607	B11_01185	B12_02523	B1_01252	B3_02602	B4_01727	B5_00082	B6_01681	B8_01739	B9_01965	C11_01677	C12_01889	C1_02335	C3_00492	C4_00208	C6_01078	C7_00974	C8_01539	C9_00158	D10_02274	D11_00852	D12_02196	D1_00051	D2_02145	D4_02554	D5_00971	D6_02528	D8_02760	E1_01826	E2_01421
ptsH		Phosphocarrier protein HPr	110	110	1	131	4512				A10_01445	A11_02316	A2_01663	A3_00818	A5_01978	A6_01350	A7_00885	A8_00739	A9_01207	B10_00536	B11_00228	B12_01489	B1_02283	B3_02496	B4_00529	B5_01439	B6_01272	B8_02634	B9_02029	C11_00772	C12_01053	C1_02513	C3_00020	C4_02302	C6_00802	C7_00305	C8_00532	C9_01079	D10_00993	D11_02542	D12_02605	D1_02084	D2_02003	D4_01997	D5_01736	D6_02051	D8_02197	E1_00680	E2_00675
rpmC		50S ribosomal protein L29	110	110	1	131	2503				A10_02192	A11_00132	A2_01335	A3_01123	A5_01300	A6_02175	A7_02140	A8_01212	A9_01580	B10_01612	B11_01190	B12_02528	B1_01247	B3_02597	B4_01732	B5_00087	B6_01686	B8_01734	B9_01960	C11_01682	C12_01884	C1_02330	C3_00497	C4_00213	C6_01083	C7_00969	C8_01534	C9_00163	D10_02279	D11_00847	D12_02191	D1_00046	D2_02150	D4_02559	D5_00966	D6_02523	D8_02765	E1_01821	E2_01416
yurY		Vegetative protein 296	110	110	1	131	4252				A10_02325	A11_00833	A2_00971	A3_00170	A5_02077	A6_01171	A7_00717	A8_00414	A9_02481	B10_00728	B11_02183	B12_01658	B1_00481	B3_00396	B4_00339	B5_01269	B6_01103	B8_01902	B9_01435	C11_00602	C12_01223	C1_01260	C3_02127	C4_01403	C6_00640	C7_01475	C8_00695	C9_02275	D10_01156	D11_00964	D12_01017	D1_01657	D2_01557	D4_01755	D5_00301	D6_01920	D8_02366	E1_00846	E2_00841
rpsS		30S ribosomal protein S19	110	110	1	131	2499				A10_02196	A11_00128	A2_01331	A3_01127	A5_01304	A6_02179	A7_02136	A8_01208	A9_01584	B10_01616	B11_01194	B12_02532	B1_01243	B3_02593	B4_01736	B5_00091	B6_01690	B8_01730	B9_01956	C11_01686	C12_01880	C1_02326	C3_00501	C4_00217	C6_01087	C7_00965	C8_01530	C9_00167	D10_02283	D11_00843	D12_02187	D1_00042	D2_02154	D4_02563	D5_00962	D6_02519	D8_02769	E1_01817	E2_01412
prs_1		Ribose-phosphate pyrophosphokinase	110	110	1	131	3712				A10_00953	A11_01024	A2_00500	A3_00224	A5_00120	A6_01024	A7_00291	A8_00300	A9_00232	B10_00419	B11_00538	B12_00456	B1_00574	B3_00551	B4_00399	B5_02570	B6_00106	B8_00849	B9_00490	C11_00205	C12_00314	C1_00409	C3_00383	C4_00349	C6_00198	C7_00607	C8_00129	C9_02676	D10_00296	D11_00329	D12_00544	D1_01071	D2_01069	D4_00962	D5_01269	D6_01094	D8_00926	E1_00546	E2_00476
cspA_2		Cold shock protein CspA	110	110	1	131	4199				A10_01926	A11_01721	A2_00945	A3_00196	A5_02127	A6_00685	A7_00691	A8_01576	A9_02087	B10_00754	B11_02157	B12_01052	B1_01331	B3_01149	B4_01409	B5_01243	B6_01077	B8_01877	B9_01409	C11_00576	C12_01249	C1_01286	C3_02102	C4_01429	C6_00614	C7_01449	C8_00721	C9_02300	D10_01182	D11_00939	D12_01685	D1_01682	D2_01582	D4_01780	D5_00276	D6_01895	D8_01503	E1_00872	E2_00867
rpmI		50S ribosomal protein L35	110	110	1	131	673				A10_00212	A11_02001	A2_02170	A3_01736	A5_00963	A6_00723	A7_02008	A8_01693	A9_00696	B10_01274	B11_00643	B12_01901	B1_01969	B3_01800	B4_02329	B5_02021	B6_01530	B8_00700	B9_00582	C11_01005	C12_01516	C1_02065	C3_01682	C4_00812	C6_01712	C7_00013	C8_02152	C9_01748	D10_00417	D11_01590	D12_01287	D1_01289	D2_01796	D4_01462	D5_01874	D6_01449	D8_00508	E1_02066	E2_01892
sarR		HTH-type transcriptional regulator SarR	110	110	1	131	2445				A10_02244	A11_00418	A2_01284	A3_01174	A5_01351	A6_02226	A7_02089	A8_01160	A9_01632	B10_01663	B11_02031	B12_02579	B1_01195	B3_02545	B4_01784	B5_00138	B6_01737	B8_01683	B9_01909	C11_01733	C12_01833	C1_02279	C3_00548	C4_00264	C6_01134	C7_00918	C8_01483	C9_00215	D10_02329	D11_00796	D12_02139	D1_00337	D2_02201	D4_00226	D5_00915	D6_00729	D8_02816	E1_01770	E2_01365
rpsM		30S ribosomal protein S13	110	110	1	131	2518				A10_02176	A11_00148	A2_01351	A3_01107	A5_01284	A6_02159	A7_02156	A8_01228	A9_01564	B10_01596	B11_01174	B12_02512	B1_01263	B3_02613	B4_01716	B5_00071	B6_01670	B8_01750	B9_01976	C11_01666	C12_01900	C1_02346	C3_00481	C4_00197	C6_01067	C7_00985	C8_01550	C9_00147	D10_02263	D11_00863	D12_02207	D1_00062	D2_02134	D4_02543	D5_00982	D6_02539	D8_02749	E1_01837	E2_01432
rplT		50S ribosomal protein L20	110	110	1	131	672				A10_00213	A11_02000	A2_02171	A3_01737	A5_00964	A6_00724	A7_02007	A8_01694	A9_00697	B10_01273	B11_00644	B12_01902	B1_01968	B3_01799	B4_02328	B5_02020	B6_01529	B8_00699	B9_00583	C11_01006	C12_01515	C1_02066	C3_01681	C4_00811	C6_01711	C7_00012	C8_02151	C9_01747	D10_00418	D11_01591	D12_01286	D1_01290	D2_01797	D4_01463	D5_01875	D6_01448	D8_00509	E1_02065	E2_01893
gyrB		DNA gyrase subunit B	110	110	1	131	1769				A10_00556	A11_00494	A2_00589	A3_01594	A5_00394	A6_01822	A7_01631	A8_00849	A9_02101	B10_02596	B11_02371	B12_02325	B1_01623	B3_00601	B4_02205	B5_00552	B6_00385	B8_02182	B9_02600	C11_01397	C12_00592	C1_00619	C3_02540	C4_00947	C6_02144	C7_02078	C8_02379	C9_00642	D10_01591	D11_01135	D12_02440	D1_00447	D2_00910	D4_01367	D5_00596	D6_00101	D8_00538	E1_01250	E2_01507
arcA		Arginine deiminase	110	110	1	131	1906				A10_00642	A11_00864	A2_02013	A3_01512	A5_02430	A6_01738	A7_01546	A8_02379	A9_02187	B10_02236	B11_01712	B12_02243	B1_01709	B3_00687	B4_02119	B5_00475	B6_00308	B8_02096	B9_02325	C11_01478	C12_00511	C1_00703	C3_00886	C4_01031	C6_02060	C7_02162	C8_01153	C9_00564	D10_01987	D11_00461	D12_02357	D1_01898	D2_00825	D4_01281	D5_01553	D6_00882	D8_00618	E1_01331	E2_01588
gltX		Glutamate--tRNA ligase	110	110	1	131	3741				A10_02112	A11_01051	A2_01646	A3_01955	A5_02610	A6_01506	A7_00096	A8_01307	A9_00086	B10_00012	B11_00478	B12_01369	B1_01609	B3_01427	B4_01687	B5_00943	B6_00779	B8_02354	B9_00354	C11_00305	C12_02520	C1_00075	C3_00132	C4_01691	C6_02480	C7_01821	C8_01043	C9_02130	D10_00122	D11_00155	D12_01407	D1_00588	D2_00662	D4_02099	D5_01095	D6_00659	D8_01443	E1_01134	E2_00439
hemB		Delta-aminolevulinic acid dehydratase	110	110	1	131	661				A10_00223	A11_01990	A2_02181	A3_01747	A5_00974	A6_00734	A7_01997	A8_01704	A9_00707	B10_01263	B11_00654	B12_01912	B1_01958	B3_01789	B4_02318	B5_02010	B6_01519	B8_00689	B9_00593	C11_01016	C12_01505	C1_02076	C3_01671	C4_00801	C6_01701	C7_00002	C8_02141	C9_01737	D10_00428	D11_01601	D12_01276	D1_01300	D2_01807	D4_01473	D5_01885	D6_01438	D8_00519	E1_02055	E2_01903
thrC		Threonine synthase	110	110	1	131	5179				A10_01805	A11_00782	A2_02256	A3_00571	A5_01636	A6_02073	A7_01138	A8_00571	A9_01453	B10_01930	B11_00979	B12_02216	B1_00716	B3_01500	B4_00780	B5_01683	B6_02014	B8_00482	B9_01559	C11_02004	C12_02025	C1_01939	C3_01883	C4_00441	C6_00330	C7_01046	C8_00274	C9_01415	D10_00749	D11_01860	D12_00769	D1_00560	D2_00620	D4_00497	D5_01067	D6_00610	D8_02559	E1_01632	E2_00094
panB		3-methyl-2-oxobutanoate hydroxymethyltransferase	110	110	1	131	1950				A10_00679	A11_00351	A2_01975	A3_01475	A5_02393	A6_02310	A7_01509	A8_02341	A9_02224	B10_02200	B11_01675	B12_01304	B1_01747	B3_00724	B4_02081	B5_00437	B6_00270	B8_02059	B9_02289	C11_01516	C12_00473	C1_00740	C3_00848	C4_01068	C6_01427	C7_00627	C8_01190	C9_00526	D10_01949	D11_00499	D12_02319	D1_01935	D2_00788	D4_01244	D5_01516	D6_00845	D8_00655	E1_01369	E2_01626
rplY		50S ribosomal protein L25	110	110	1	131	3713				A10_00954	A11_01025	A2_00501	A3_00223	A5_00119	A6_01025	A7_00292	A8_00301	A9_00233	B10_00420	B11_00537	B12_00455	B1_00573	B3_00550	B4_00400	B5_02569	B6_00105	B8_00848	B9_00489	C11_00206	C12_00313	C1_00408	C3_00384	C4_00348	C6_00197	C7_00606	C8_00130	C9_02675	D10_00295	D11_00328	D12_00543	D1_01070	D2_01070	D4_00963	D5_01270	D6_01093	D8_00925	E1_00545	E2_00475
group_7128	rluD_2	Ribosomal large subunit pseudouridine synthase D	110	110	1	131	4662				A10_00239	A11_01746	A2_02393	A3_00705	A5_01770	A6_01933	A7_00998	A8_00432	A9_01319	B10_02068	B11_01135	B12_02078	B1_02395	B3_01639	B4_00641	B5_01551	B6_02146	B8_02480	B9_01697	C11_02207	C12_00943	C1_01801	C3_00314	C4_02122	C6_00910	C7_01729	C8_00424	C9_01261	D10_00883	D11_00293	D12_00630	D1_02178	D2_02263	D4_02361	D5_02239	D6_02265	D8_02423	E1_01491	E2_02248
ecsA		ABC-type transporter ATP-binding protein EcsA	110	110	1	131	7804				A10_00911	A11_00916	A2_00244	A3_00024	A5_00148	A6_02614	A7_00051	A8_00242	A9_00144	B10_00240	B11_00415	B12_00544	B1_00322	B3_00314	B4_00171	B5_02465	B6_02573	B8_00876	B9_00305	C11_00096	C12_00263	C1_00485	C3_01084	C4_02486	C6_00051	C7_00432	C8_00029	C9_02634	D10_00037	D11_01028	D12_00052	D1_00658	D2_01014	D4_00612	D5_01165	D6_00953	D8_00368	E1_00352	E2_00236
cymR		HTH-type transcriptional regulator CymR	110	110	1	131	618				A10_00829	A11_01958	A2_02213	A3_01779	A5_01006	A6_00766	A7_01946	A8_01736	A9_00739	B10_01231	B11_00686	B12_01944	B1_01926	B3_01757	B4_02286	B5_01978	B6_01487	B8_00657	B9_00625	C11_01048	C12_01473	C1_02108	C3_01639	C4_00769	C6_01669	C7_00125	C8_02547	C9_01703	D10_00460	D11_01633	D12_01244	D1_01332	D2_01839	D4_01505	D5_01917	D6_01406	D8_01896	E1_02023	E2_01935
aldA		Putative aldehyde dehydrogenase AldA	110	110	1	131	7341				A10_01633	A11_00700	A2_00702	A3_02345	A5_00498	A6_02511	A7_02294	A8_01913	A9_01156	B10_01340	B11_01285	B12_00844	B1_02469	B3_02382	B4_01360	B5_00664	B6_00499	B8_01391	B9_00936	C11_02343	C12_00705	C1_01558	C3_01191	C4_01774	C6_01820	C7_02569	C8_01902	C9_00762	D10_00150	D11_01245	D12_01725	D1_00720	D2_01437	D4_00726	D5_02432	D6_01537	D8_01665	E1_02103	E2_01822
adh		Alcohol dehydrogenase	110	110	1	131	3839				A10_01961	A11_01759	A2_01561	A3_02031	A5_02686	A6_01606	A7_00480	A8_01391	A9_01887	B10_00961	B11_01947	B12_01833	B1_01516	B3_01334	B4_01594	B5_01033	B6_00867	B8_02277	B9_01203	C11_00392	C12_02435	C1_01471	C3_01018	C4_01615	C6_00368	C7_01897	C8_00967	C9_02054	D10_01369	D11_00928	D12_01500	D1_02465	D2_02576	D4_02177	D5_00045	D6_00446	D8_01358	E1_01056	E2_01051
ndk		Nucleoside diphosphate kinase	110	110	1	131	3093				A10_01843	A11_02397	A2_02610	A3_00435	A5_01162	A6_00916	A7_01796	A8_02500	A9_00519	B10_01077	B11_00844	B12_00008	B1_00850	B3_02209	B4_00913	B5_01820	B6_02495	B8_00024	B9_00779	C11_01266	C12_00125	C1_02713	C3_01481	C4_00549	C6_01448	C7_01236	C8_01701	C9_01553	D10_00613	D11_01795	D12_00902	D1_02559	D2_00260	D4_00024	D5_00158	D6_00045	D8_02049	E1_02494	E2_02422
group_7134		Na /H antiporter family protein	110	110	1	131	4332				A10_02296	A11_00090	A2_01804	A3_00955	A5_01841	A6_01207	A7_00746	A8_00116	A9_02452	B10_00699	B11_02212	B12_01629	B1_00414	B3_00234	B4_00249	B5_01298	B6_01132	B8_02004	B9_01464	C11_00631	C12_01194	C1_01231	C3_00983	C4_01375	C6_00668	C7_01503	C8_00667	C9_02246	D10_01128	D11_00893	D12_02670	D1_01628	D2_01528	D4_01726	D5_00330	D6_01949	D8_02337	E1_00817	E2_00812
infB		Translation initiation factor IF-2	110	110	1	131	4743				A10_00163	A11_00021	A2_02321	A3_00633	A5_01698	A6_02005	A7_01070	A8_00505	A9_01392	B10_01996	B11_01064	B12_02150	B1_00650	B3_01566	B4_00714	B5_01621	B6_02076	B8_02408	B9_01625	C11_02069	C12_02090	C1_01873	C3_02492	C4_02051	C6_00981	C7_01657	C8_00353	C9_01333	D10_00813	D11_02460	D12_00703	D1_02250	D2_02335	D4_02289	D5_02311	D6_02337	D8_02495	E1_01564	E2_02321
accD		Acetyl-coenzyme A carboxylase carboxyl transferase subunit beta	110	110	1	131	1159				A10_00192	A11_02021	A2_02150	A3_01716	A5_00943	A6_00210	A7_02534	A8_01673	A9_00676	B10_02548	B11_01214	B12_01395	B1_01989	B3_01820	B4_02349	B5_02041	B6_01550	B8_00720	B9_00004	C11_00985	C12_01536	C1_02045	C3_01702	C4_00832	C6_01732	C7_00033	C8_02172	C9_01768	D10_02371	D11_01570	D12_01307	D1_01269	D2_01776	D4_01442	D5_01854	D6_01469	D8_00004	E1_00016	E2_00060
ydcV		Inner membrane ABC transporter permease protein YdcV	110	110	1	131	4532				A10_01427	A11_02298	A2_00117	A3_00800	A5_01996	A6_01368	A7_00903	A8_00721	A9_01225	B10_00518	B11_00093	B12_01471	B1_02301	B3_02514	B4_00547	B5_01457	B6_01290	B8_02652	B9_02011	C11_00790	C12_01035	C1_02495	C3_00038	C4_02320	C6_00820	C7_00287	C8_00514	C9_01097	D10_00975	D11_02560	D12_02587	D1_02066	D2_02021	D4_01979	D5_01754	D6_02033	D8_02179	E1_00662	E2_00657
rpsE		30S ribosomal protein S5	110	110	1	131	2512				A10_02183	A11_00141	A2_01344	A3_01114	A5_01291	A6_02166	A7_02149	A8_01221	A9_01571	B10_01603	B11_01181	B12_02519	B1_01256	B3_02606	B4_01723	B5_00078	B6_01677	B8_01743	B9_01969	C11_01673	C12_01893	C1_02339	C3_00488	C4_00204	C6_01074	C7_00978	C8_01543	C9_00154	D10_02270	D11_00856	D12_02200	D1_00055	D2_02141	D4_02550	D5_00975	D6_02532	D8_02756	E1_01830	E2_01425
rplO		50S ribosomal protein L15	110	110	1	131	2514				A10_02181	A11_00143	A2_01346	A3_01112	A5_01289	A6_02164	A7_02151	A8_01223	A9_01569	B10_01601	B11_01179	B12_02517	B1_01258	B3_02608	B4_01721	B5_00076	B6_01675	B8_01745	B9_01971	C11_01671	C12_01895	C1_02341	C3_00486	C4_00202	C6_01072	C7_00980	C8_01545	C9_00152	D10_02268	D11_00858	D12_02202	D1_00057	D2_02139	D4_02548	D5_00977	D6_02534	D8_02754	E1_01832	E2_01427
fbiB		Coenzyme F420:L-glutamate ligase	110	110	1	131	4212				A10_02362	A11_02254	A2_00958	A3_00183	A5_02114	A6_00672	A7_00704	A8_00427	A9_02518	B10_00741	B11_02170	B12_01039	B1_00444	B3_00433	B4_00376	B5_01256	B6_01090	B8_01890	B9_01422	C11_00589	C12_01236	C1_01273	C3_02115	C4_01416	C6_00627	C7_01462	C8_00708	C9_02287	D10_01169	D11_00952	D12_01030	D1_01669	D2_01569	D4_01767	D5_00289	D6_01908	D8_01070	E1_00859	E2_00854
rsfS		Ribosomal silencing factor RsfS	110	110	1	131	578				A10_00331	A11_01925	A2_00536	A3_01813	A5_01040	A6_00799	A7_01913	A8_01769	A9_00772	B10_01198	B11_00719	B12_01976	B1_01893	B3_01724	B4_02253	B5_01945	B6_01454	B8_00623	B9_00658	C11_01081	C12_01440	C1_02140	C3_01605	C4_00735	C6_01634	C7_00159	C8_02513	C9_01670	D10_00494	D11_01667	D12_01211	D1_01366	D2_01873	D4_01539	D5_01951	D6_01372	D8_01929	E1_01989	E2_01969
murA2		UDP-N-acetylglucosamine 1-carboxyvinyltransferase 2	110	110	1	131	2653				A10_00081	A11_00212	A2_00063	A3_02755	A5_00015	A6_00038	A7_02655	A8_02636	A9_00062	B10_00134	B11_00249	B12_00212	B1_00129	B3_00082	B4_02641	B5_02389	B6_02411	B8_02544	B9_00174	C11_02674	C12_00061	C1_00459	C3_00462	C4_02544	C6_02552	C7_00266	C8_00303	C9_02505	D10_02517	D11_00023	D12_00170	D1_00986	D2_00415	D4_00204	D5_01236	D6_02417	D8_02901	E1_00233	E2_02481
rplR		50S ribosomal protein L18	110	110	1	131	2511				A10_02184	A11_00140	A2_01343	A3_01115	A5_01292	A6_02167	A7_02148	A8_01220	A9_01572	B10_01604	B11_01182	B12_02520	B1_01255	B3_02605	B4_01724	B5_00079	B6_01678	B8_01742	B9_01968	C11_01674	C12_01892	C1_02338	C3_00489	C4_00205	C6_01075	C7_00977	C8_01542	C9_00155	D10_02271	D11_00855	D12_02199	D1_00054	D2_02142	D4_02551	D5_00974	D6_02531	D8_02757	E1_01829	E2_01424
lexA_1		LexA repressor	110	110	1	131	5191				A10_01388	A11_00772	A2_02246	A3_00561	A5_01626	A6_02083	A7_01148	A8_00581	A9_01463	B10_01920	B11_00969	B12_02226	B1_00726	B3_01490	B4_00790	B5_01693	B6_02004	B8_00492	B9_01549	C11_01994	C12_02015	C1_01949	C3_01873	C4_00431	C6_00320	C7_01056	C8_00264	C9_01425	D10_00738	D11_01870	D12_00779	D1_00550	D2_00630	D4_00507	D5_01057	D6_00600	D8_02569	E1_01642	E2_00104
glmS		Glutamine--fructose-6-phosphate aminotransferase [isomerizing]	110	110	1	131	2619				A10_01406	A11_01530	A2_00089	A3_00256	A5_00041	A6_00010	A7_00335	A8_00385	A9_00329	B10_00458	B11_00610	B12_00883	B1_00904	B3_01037	B4_00937	B5_02415	B6_02385	B8_02570	B9_00522	C11_00241	C12_00087	C1_00985	C3_00423	C4_02518	C6_00264	C7_00579	C8_00209	C9_02531	D10_00331	D11_00050	D12_01036	D1_01102	D2_01110	D4_00998	D5_01305	D6_02391	D8_02931	E1_00582	E2_02455
oxyR		Hydrogen peroxide-inducible genes activator	110	110	1	131	3916				A10_02531	A11_01600	A2_01496	A3_02096	A5_02247	A6_01670	A7_00546	A8_01455	A9_01951	B10_00897	B11_01882	B12_01769	B1_01452	B3_01270	B4_01530	B5_01098	B6_00932	B8_02210	B9_01267	C11_00457	C12_02319	C1_01407	C3_01982	C4_01551	C6_00492	C7_01961	C8_00843	C9_01990	D10_01304	D11_02207	D12_01564	D1_02531	D2_02510	D4_02243	D5_00111	D6_00380	D8_01293	E1_00992	E2_00987
ala		Alanine dehydrogenase	110	110	1	131	7275				A10_00020	A11_00749	A2_00650	A3_02628	A5_00449	A6_01889	A7_01690	A8_01962	A9_00278	B10_00378	B11_02304	B12_00373	B1_00020	B3_00050	B4_02561	B5_00612	B6_00447	B8_00185	B9_02543	C11_01336	C12_00653	C1_00556	C3_02598	C4_01725	C6_02190	C7_02032	C8_02425	C9_00714	D10_00349	D11_01193	D12_01116	D1_00495	D2_00461	D4_00676	D5_00642	D6_00346	D8_01616	E1_00507	E2_01872
group_7151		cytoskeletal protein RodZ	110	110	1	131	4756				A10_00176	A11_00034	A2_02308	A3_00620	A5_01685	A6_02018	A7_01083	A8_00518	A9_01405	B10_01983	B11_01051	B12_02163	B1_00663	B3_01553	B4_00727	B5_01634	B6_02063	B8_02395	B9_01612	C11_02056	C12_02077	C1_01886	C3_02505	C4_02038	C6_00994	C7_01644	C8_00340	C9_01346	D10_00800	D11_02447	D12_00716	D1_02263	D2_02348	D4_02276	D5_02324	D6_02350	D8_02508	E1_01577	E2_02334
rimP		Ribosome maturation factor RimP	110	110	1	131	4739				A10_00159	A11_00017	A2_02325	A3_00637	A5_01702	A6_02001	A7_01066	A8_00501	A9_01388	B10_02000	B11_01068	B12_02146	B1_00646	B3_01570	B4_00710	B5_01617	B6_02080	B8_02412	B9_01629	C11_02073	C12_02094	C1_01869	C3_02488	C4_02055	C6_00977	C7_01661	C8_00357	C9_01329	D10_00817	D11_02464	D12_00699	D1_02246	D2_02331	D4_02293	D5_02307	D6_02333	D8_02491	E1_01560	E2_02317
group_7153		hypothetical protein	110	110	1	131	3659				A10_00529	A11_02114	A2_00371	A3_00087	A5_00755	A6_02559	A7_00207	A8_02038	A9_00897	B10_00297	B11_01549	B12_00583	B1_02098	B3_02107	B4_01101	B5_02537	B6_00015	B8_00336	B9_00438	C11_00171	C12_02153	C1_00286	C3_00262	C4_00286	C6_00105	C7_00367	C8_00082	C9_01019	D10_00202	D11_00241	D12_00406	D1_01032	D2_00957	D4_00551	D5_00534	D6_01010	D8_00431	E1_00427	E2_02095
argH1		Argininosuccinate lyase 1	110	110	1	131	4350				A10_02279	A11_00073	A2_01787	A3_00938	A5_01858	A6_01224	A7_00763	A8_00099	A9_02435	B10_00682	B11_02229	B12_01612	B1_00431	B3_00217	B4_00266	B5_01315	B6_01149	B8_02021	B9_01481	C11_00648	C12_01177	C1_01214	C3_02424	C4_01358	C6_00685	C7_01520	C8_00650	C9_02229	D10_01111	D11_02327	D12_02687	D1_01611	D2_01511	D4_01709	D5_00347	D6_01966	D8_02320	E1_00800	E2_00795
group_7158		Thiamine-precursor transporter protein (ThiW)	110	110	1	131	4768				A10_00188	A11_00046	A2_02296	A3_00608	A5_01673	A6_02030	A7_01095	A8_00530	A9_01417	B10_01971	B11_01039	B12_02175	B1_00675	B3_01541	B4_00739	B5_01646	B6_02051	B8_02383	B9_01600	C11_02044	C12_02065	C1_01898	C3_02517	C4_02026	C6_01006	C7_01632	C8_00328	C9_01358	D10_00788	D11_02435	D12_00728	D1_02275	D2_02360	D4_02264	D5_02336	D6_02362	D8_02520	E1_01589	E2_02346
prfA		Peptide chain release factor 1	110	110	1	131	2659				A10_00087	A11_00218	A2_00057	A3_02749	A5_00009	A6_00044	A7_02649	A8_02630	A9_00056	B10_00128	B11_00255	B12_00206	B1_00123	B3_00088	B4_02635	B5_02383	B6_02417	B8_02538	B9_00168	C11_02668	C12_00055	C1_00453	C3_00456	C4_02550	C6_02546	C7_00260	C8_02500	C9_02499	D10_02523	D11_00017	D12_00164	D1_00992	D2_00409	D4_00198	D5_01230	D6_02423	D8_02895	E1_00227	E2_02487
pbpX_2		Putative penicillin-binding protein PbpX	110	110	1	131	2258				A10_01179	A11_01215	A2_01140	A3_01317	A5_01494	A6_00497	A7_01356	A8_01016	A9_01776	B10_01807	B11_00053	B12_01151	B1_01051	B3_00876	B4_01928	B5_00280	B6_01878	B8_01535	B9_01765	C11_01877	C12_01689	C1_00892	C3_00694	C4_01216	C6_01277	C7_00775	C8_01340	C9_00376	D10_01532	D11_00653	D12_01992	D1_02333	D2_02419	D4_02401	D5_00818	D6_02228	D8_00825	E1_02426	E2_01221
plsC		1-acyl-sn-glycerol-3-phosphate acyltransferase	110	110	1	131	1131				A10_01090	A11_01088	A2_02125	A3_01691	A5_00918	A6_00235	A7_02559	A8_01647	A9_00650	B10_02522	B11_02404	B12_00932	B1_02015	B3_01846	B4_02375	B5_02066	B6_01575	B8_00746	B9_00030	C11_00960	C12_01561	C1_02019	C3_01727	C4_00858	C6_01758	C7_00059	C8_02198	C9_01793	D10_02396	D11_01545	D12_01332	D1_01243	D2_01750	D4_01416	D5_01828	D6_01495	D8_00029	E1_00041	E2_00035
nupG		Purine nucleoside transport protein NupG	110	110	1	131	3885				A10_00442	A11_01573	A2_01523	A3_02069	A5_02275	A6_01643	A7_00518	A8_01428	A9_01924	B10_00924	B11_01909	B12_01796	B1_01479	B3_01297	B4_01557	B5_01071	B6_00905	B8_02238	B9_01240	C11_00430	C12_02292	C1_01434	C3_01128	C4_01578	C6_00405	C7_01934	C8_00930	C9_02017	D10_01331	D11_01077	D12_01537	D1_02504	D2_02537	D4_02216	D5_00084	D6_00407	D8_01320	E1_01019	E2_01014
trxA		Thioredoxin	110	110	1	131	4583				A10_01508	A11_01848	A2_00159	A3_00758	A5_02038	A6_01410	A7_00945	A8_00679	A9_01267	B10_00199	B11_00135	B12_01429	B1_02343	B3_00451	B4_00589	B5_01499	B6_01332	B8_01026	B9_00203	C11_00832	C12_00993	C1_02453	C3_00080	C4_02170	C6_00862	C7_01777	C8_00472	C9_01210	D10_00933	D11_02602	D12_02545	D1_02024	D2_02063	D4_01937	D5_01796	D6_01991	D8_00962	E1_00620	E2_00615
rpsI		30S ribosomal protein S9	110	110	1	131	2542				A10_02167	A11_00157	A2_01360	A3_01098	A5_01275	A6_02150	A7_02165	A8_01237	A9_01555	B10_01587	B11_01165	B12_02503	B1_01272	B3_02622	B4_01707	B5_00062	B6_01661	B8_00305	B9_01985	C11_01657	C12_01909	C1_02355	C3_00187	C4_00188	C6_01058	C7_00994	C8_01559	C9_00138	D10_02254	D11_00210	D12_02216	D1_00071	D2_02125	D4_02534	D5_00991	D6_02548	D8_02740	E1_01846	E2_01441
secY		Protein translocase subunit SecY	110	110	1	131	2515				A10_02180	A11_00144	A2_01347	A3_01111	A5_01288	A6_02163	A7_02152	A8_01224	A9_01568	B10_01600	B11_01178	B12_02516	B1_01259	B3_02609	B4_01720	B5_00075	B6_01674	B8_01746	B9_01972	C11_01670	C12_01896	C1_02342	C3_00485	C4_00201	C6_01071	C7_00981	C8_01546	C9_00151	D10_02267	D11_00859	D12_02203	D1_00058	D2_02138	D4_02547	D5_00978	D6_02535	D8_02753	E1_01833	E2_01428
ppnK		putative inorganic polyphosphate/ATP-NAD kinase	110	110	1	131	4413				A10_01349	A11_00594	A2_01742	A3_00893	A5_01903	A6_01274	A7_00809	A8_00816	A9_02530	B10_00635	B11_02275	B12_01566	B1_00199	B3_02419	B4_02503	B5_01362	B6_01197	B8_00443	B9_02128	C11_00694	C12_01131	C1_01169	C3_02377	C4_02228	C6_00728	C7_01563	C8_00607	C9_02187	D10_01068	D11_02373	D12_00476	D1_02163	D2_01924	D4_02077	D5_01658	D6_02129	D8_02274	E1_00755	E2_00750
rot		HTH-type transcriptional regulator rot	110	110	1	131	1089				A10_00775	A11_00298	A2_02090	A3_01656	A5_00883	A6_00270	A7_02594	A8_01612	A9_00615	B10_02487	B11_02440	B12_00125	B1_02050	B3_01881	B4_02410	B5_02101	B6_01610	B8_00782	B9_00065	C11_00925	C12_01596	C1_00233	C3_00944	C4_00893	C6_01793	C7_00094	C8_02233	C9_01828	D10_02432	D11_00400	D12_01367	D1_00252	D2_00302	D4_00094	D5_00407	D6_00288	D8_00065	E1_00076	E2_00537
cynR_2		HTH-type transcriptional regulator CynR	110	110	1	131	2025				A10_00733	A11_02526	A2_01920	A3_01417	A5_02336	A6_02366	A7_01454	A8_02287	A9_02278	B10_02143	B11_01619	B12_01250	B1_01801	B3_00778	B4_02027	B5_00370	B6_00203	B8_00527	B9_02232	C11_01571	C12_00418	C1_00794	C3_00789	C4_01120	C6_01375	C7_00679	C8_01242	C9_00471	D10_01897	D11_00558	D12_02265	D1_01987	D2_00735	D4_01192	D5_01464	D6_00793	D8_00731	E1_01422	E2_01679
group_7168		hypothetical protein	110	110	1	131	7713				A10_01317	A11_00487	A2_02469	A3_02598	A5_02461	A6_02255	A7_02508	A8_00208	A9_02369	B10_02311	B11_00363	B12_02449	B1_02625	B3_00156	B4_00012	B5_02194	B6_02323	B8_00102	B9_02397	C11_00013	C12_00225	C1_00012	C3_02186	C4_00120	C6_02384	C7_02275	C8_02286	C9_02366	D10_02180	D11_02049	D12_00234	D1_00168	D2_00181	D4_00297	D5_00237	D6_00186	D8_00241	E1_01741	E2_00297
fabI		Enoyl-[acyl-carrier-protein] reductase [NADPH] FabI	110	110	1	131	4417				A10_01345	A11_00590	A2_01738	A3_00889	A5_01907	A6_01278	A7_00813	A8_00812	A9_02534	B10_00631	B11_02279	B12_01562	B1_00195	B3_02423	B4_02499	B5_01366	B6_01201	B8_00439	B9_02124	C11_00698	C12_01127	C1_01165	C3_02373	C4_02232	C6_00732	C7_01567	C8_00603	C9_02183	D10_01064	D11_02377	D12_00480	D1_02159	D2_01928	D4_02073	D5_01662	D6_02125	D8_02270	E1_00751	E2_00746
purR		Pur operon repressor	110	110	1	131	3708				A10_00949	A11_01020	A2_00496	A3_00228	A5_00124	A6_01020	A7_00287	A8_00296	A9_00228	B10_00415	B11_00542	B12_00460	B1_00578	B3_00555	B4_00395	B5_02574	B6_00110	B8_00853	B9_00494	C11_00201	C12_00318	C1_00413	C3_00379	C4_00353	C6_00202	C7_01092	C8_00125	C9_02680	D10_00300	D11_00333	D12_00548	D1_01075	D2_01065	D4_00958	D5_01265	D6_01098	D8_00930	E1_00550	E2_00480
cidB		Holin-like protein CidB	110	110	1	131	2027				A10_00735	A11_02524	A2_01918	A3_01415	A5_02334	A6_02368	A7_01452	A8_02285	A9_02280	B10_02141	B11_01617	B12_01248	B1_01803	B3_00780	B4_02025	B5_00368	B6_00201	B8_00529	B9_02230	C11_01573	C12_00416	C1_00796	C3_00787	C4_01122	C6_01373	C7_00681	C8_01244	C9_00469	D10_01895	D11_00560	D12_02263	D1_01989	D2_00733	D4_01190	D5_01462	D6_00791	D8_00733	E1_01424	E2_01681
phnD		Phosphate-import protein PhnD precursor	110	110	1	131	7308				A10_01657	A11_00724	A2_00676	A3_02369	A5_00474	A6_01915	A7_01249	A8_01937	A9_01180	B10_01314	B11_01261	B12_00868	B1_02445	B3_02406	B4_01384	B5_00637	B6_00472	B8_01415	B9_00910	C11_02369	C12_00679	C1_01534	C3_01167	C4_01752	C6_01798	C7_02547	C8_01880	C9_00740	D10_00172	D11_01221	D12_01701	D1_00695	D2_01461	D4_00702	D5_02456	D6_00372	D8_01641	E1_02079	E2_01846
ltaS		Lipoteichoic acid synthase	110	110	1	131	3966				A10_02485	A11_01646	A2_01450	A3_02142	A5_02201	A6_01716	A7_00595	A8_01501	A9_01997	B10_00850	B11_01836	B12_01723	B1_01406	B3_01224	B4_01484	B5_01144	B6_00978	B8_01801	B9_01314	C11_00503	C12_02365	C1_01361	C3_02028	C4_01505	C6_00538	C7_02007	C8_00797	C9_01944	D10_01258	D11_02253	D12_01610	D1_01780	D2_01680	D4_01878	D5_02192	D6_01797	D8_01247	E1_00946	E2_00941
thrS		Threonine--tRNA ligase	110	110	1	131	676				A10_00209	A11_02004	A2_02167	A3_01733	A5_00960	A6_00720	A7_02011	A8_01690	A9_00693	B10_01277	B11_00640	B12_01898	B1_01972	B3_01803	B4_02332	B5_02024	B6_01533	B8_00703	B9_00579	C11_01002	C12_01519	C1_02062	C3_01685	C4_00815	C6_01715	C7_00016	C8_02155	C9_01751	D10_00414	D11_01587	D12_01290	D1_01286	D2_01793	D4_01459	D5_01871	D6_01452	D8_00505	E1_02069	E2_01889
hemA		Glutamyl-tRNA reductase	110	110	1	131	665				A10_00219	A11_01994	A2_02177	A3_01743	A5_00970	A6_00730	A7_02001	A8_01700	A9_00703	B10_01267	B11_00650	B12_01908	B1_01962	B3_01793	B4_02322	B5_02014	B6_01523	B8_00693	B9_00589	C11_01012	C12_01509	C1_02072	C3_01675	C4_00805	C6_01705	C7_00006	C8_02145	C9_01741	D10_00424	D11_01597	D12_01280	D1_01296	D2_01803	D4_01469	D5_01881	D6_01442	D8_00515	E1_02059	E2_01899
ptsI		Phosphoenolpyruvate-protein phosphotransferase	110	110	1	131	4514				A10_01444	A11_02315	A2_01662	A3_00817	A5_01979	A6_01351	A7_00886	A8_00738	A9_01208	B10_00535	B11_00229	B12_01488	B1_02284	B3_02497	B4_00530	B5_01440	B6_01273	B8_02635	B9_02028	C11_00773	C12_01052	C1_02512	C3_00021	C4_02303	C6_00803	C7_00304	C8_00531	C9_01080	D10_00992	D11_02543	D12_02604	D1_02083	D2_02004	D4_01996	D5_01737	D6_02050	D8_02196	E1_00679	E2_00674
arlR		Response regulator ArlR	110	110	1	131	3155				A10_01894	A11_02577	A2_01039	A3_00487	A5_00074	A6_01164	A7_01743	A8_02551	A9_00570	B10_01026	B11_00897	B12_00059	B1_00798	B3_02158	B4_00862	B5_01767	B6_02173	B8_00255	B9_00830	C11_00281	C12_00361	C1_02660	C3_01800	C4_00500	C6_02259	C7_01187	C8_01652	C9_01503	D10_00662	D11_01943	D12_00851	D1_00968	D2_00532	D4_00429	D5_00679	D6_00528	D8_00067	E1_02547	E2_02369
group_7178		YacP-like NYN domain protein	110	110	1	131	3746				A10_02107	A11_01056	A2_01641	A3_01960	A5_02615	A6_01511	A7_00101	A8_01312	A9_00091	B10_00017	B11_00483	B12_01364	B1_01604	B3_01422	B4_01682	B5_00948	B6_00784	B8_02349	B9_00359	C11_00310	C12_02515	C1_00080	C3_00127	C4_01686	C6_02475	C7_01826	C8_01038	C9_02125	D10_00117	D11_00150	D12_01412	D1_00593	D2_00667	D4_02104	D5_01100	D6_00654	D8_01438	E1_01129	E2_00434
plsY		Glycerol-3-phosphate acyltransferase	110	110	1	131	5209				A10_01401	A11_00759	A2_00424	A3_00547	A5_01613	A6_00649	A7_00268	A8_00594	A9_01476	B10_01907	B11_00956	B12_00228	B1_00739	B3_01477	B4_00803	B5_01706	B6_01991	B8_01430	B9_01536	C11_01981	C12_02002	C1_01962	C3_01860	C4_00323	C6_02321	C7_01125	C8_01590	C9_01438	D10_00725	D11_01883	D12_00792	D1_00537	D2_00643	D4_00520	D5_01044	D6_00587	D8_00127	E1_01655	E2_00117
frr		Ribosome-recycling factor	110	110	1	131	4733				A10_00153	A11_00011	A2_02331	A3_00643	A5_01708	A6_01995	A7_01060	A8_00495	A9_01382	B10_02006	B11_01074	B12_02140	B1_00640	B3_01576	B4_00704	B5_01611	B6_02086	B8_02418	B9_01635	C11_02079	C12_02100	C1_01863	C3_02482	C4_02061	C6_00971	C7_01667	C8_00363	C9_01323	D10_00823	D11_02470	D12_00693	D1_02240	D2_02325	D4_02299	D5_02301	D6_02327	D8_02485	E1_01554	E2_02311
group_7183		putative DNA-binding protein	110	110	1	131	4706				A10_00278	A11_00990	A2_02354	A3_00666	A5_01731	A6_01972	A7_01037	A8_00471	A9_01358	B10_02029	B11_01095	B12_02117	B1_02434	B3_01600	B4_00680	B5_01590	B6_02107	B8_02441	B9_01658	C11_02168	C12_00904	C1_01840	C3_02459	C4_02083	C6_00949	C7_01689	C8_00385	C9_01300	D10_00844	D11_02493	D12_00669	D1_02217	D2_02302	D4_02322	D5_02278	D6_02304	D8_02462	E1_01530	E2_02287
catD		Putative oxidoreductase CatD	110	110	1	131	4455				A10_01456	A11_00563	A2_01709	A3_00864	A5_01932	A6_01305	A7_00840	A8_00785	A9_02561	B10_00583	B11_00183	B12_01535	B1_00168	B3_02450	B4_02474	B5_01394	B6_01227	B8_02588	B9_02076	C11_00726	C12_01099	C1_01138	C3_02345	C4_02257	C6_00757	C7_01592	C8_00578	C9_02159	D10_01039	D11_02405	D12_02485	D1_02131	D2_01957	D4_02044	D5_01690	D6_02097	D8_02243	E1_00726	E2_00721
ftsA		Cell division protein FtsA	110	110	1	131	4646				A10_01481	A11_01457	A2_00199	A3_00717	A5_01782	A6_01450	A7_00986	A8_00639	A9_01307	B10_02080	B11_01147	B12_00906	B1_02383	B3_01651	B4_00629	B5_01539	B6_00135	B8_00961	B9_01709	C11_00872	C12_00954	C1_02414	C3_00300	C4_02133	C6_00899	C7_01740	C8_00435	C9_01250	D10_00894	D11_00279	D12_00618	D1_01123	D2_01156	D4_01024	D5_01331	D6_01136	D8_02410	E1_01479	E2_02236
yidC		Membrane protein insertase YidC precursor	110	110	1	131	2688				A10_00114	A11_00245	A2_00030	A3_02722	A5_00182	A6_00071	A7_02622	A8_02603	A9_00029	B10_00101	B11_00282	B12_00179	B1_00096	B3_00115	B4_02608	B5_02356	B6_02444	B8_02510	B9_00141	C11_02641	C12_00028	C1_00141	C3_00353	C4_02577	C6_02519	C7_00233	C8_02473	C9_02472	D10_02550	D11_00379	D12_00137	D1_01571	D2_00381	D4_00170	D5_01202	D6_02451	D8_02866	E1_00200	E2_02514
metP_2		Methionine import system permease protein MetP	110	110	1	131	4220				A10_02353	A11_00805	A2_00967	A3_00174	A5_02105	A6_00663	A7_00713	A8_00418	A9_02509	B10_00732	B11_02179	B12_01662	B1_00453	B3_00424	B4_00367	B5_01265	B6_01099	B8_01898	B9_01431	C11_00598	C12_01227	C1_01264	C3_02123	C4_01407	C6_00636	C7_01471	C8_00699	C9_02279	D10_01160	D11_00960	D12_01021	D1_01661	D2_01561	D4_01759	D5_00297	D6_01916	D8_01061	E1_00850	E2_00845
group_7189		Putative universal stress protein	110	110	1	131	1148				A10_01074	A11_01104	A2_02141	A3_01707	A5_00934	A6_00219	A7_02543	A8_01663	A9_00666	B10_02539	B11_02388	B12_00949	B1_01999	B3_01830	B4_02359	B5_02050	B6_01559	B8_00730	B9_00013	C11_00976	C12_01545	C1_02036	C3_01711	C4_00842	C6_01742	C7_00043	C8_02182	C9_01777	D10_02380	D11_01561	D12_01316	D1_01259	D2_01766	D4_01432	D5_01844	D6_01479	D8_00013	E1_00025	E2_00051
priA		Primosomal protein N'	110	110	1	131	4679				A10_00254	A11_01731	A2_02378	A3_00690	A5_01755	A6_01948	A7_01013	A8_00447	A9_01334	B10_02053	B11_01120	B12_02093	B1_02410	B3_01624	B4_00656	B5_01566	B6_02131	B8_02465	B9_01682	C11_02192	C12_00928	C1_01816	C3_02435	C4_02107	C6_00925	C7_01714	C8_00409	C9_01276	D10_00868	D11_02517	D12_00645	D1_02193	D2_02278	D4_02346	D5_02254	D6_02280	D8_02438	E1_01506	E2_02263
group_7191		Putative ATP:guanido phosphotransferase	110	110	1	131	3736				A10_02116	A11_01859	A2_01650	A3_01951	A5_02606	A6_01502	A7_00092	A8_01303	A9_00082	B10_00008	B11_00474	B12_01373	B1_01613	B3_01431	B4_01691	B5_00939	B6_00775	B8_02358	B9_00350	C11_00301	C12_02524	C1_00071	C3_00136	C4_01695	C6_02484	C7_01817	C8_01047	C9_02134	D10_00126	D11_00159	D12_01403	D1_00584	D2_00658	D4_02095	D5_01091	D6_00663	D8_01447	E1_01138	E2_00443
walR		Transcriptional regulatory protein WalR	110	110	1	131	1754				A10_00055	A11_01481	A2_00604	A3_02694	A5_00409	A6_01837	A7_01646	A8_01998	A9_00186	B10_02581	B11_02356	B12_02340	B1_00055	B3_00014	B4_02525	B5_00565	B6_00400	B8_02197	B9_02585	C11_01382	C12_00607	C1_00604	C3_02555	C4_00932	C6_02159	C7_02063	C8_02394	C9_00657	D10_01607	D11_01150	D12_01151	D1_00432	D2_00925	D4_01382	D5_00611	D6_00086	D8_00553	E1_01235	E2_01492
group_7194		putative DEAD-box ATP-dependent RNA helicase	110	110	1	131	2697				A10_00123	A11_00254	A2_00021	A3_02713	A5_00173	A6_00080	A7_02613	A8_02594	A9_00020	B10_00092	B11_00291	B12_00170	B1_00087	B3_00124	B4_02599	B5_02347	B6_02453	B8_02501	B9_00132	C11_02632	C12_00019	C1_00150	C3_00344	C4_02586	C6_02510	C7_00224	C8_02464	C9_02463	D10_02559	D11_00370	D12_00128	D1_01172	D2_00372	D4_00161	D5_01356	D6_02460	D8_02857	E1_00191	E2_02523
ezrA		Septation ring formation regulator EzrA	110	110	1	131	1141				A10_01081	A11_01097	A2_02134	A3_01700	A5_00927	A6_00226	A7_02550	A8_01656	A9_00659	B10_02532	B11_02395	B12_00942	B1_02006	B3_01837	B4_02366	B5_02057	B6_01566	B8_00737	B9_00020	C11_00969	C12_01552	C1_02029	C3_01718	C4_00849	C6_01749	C7_00050	C8_02189	C9_01784	D10_02387	D11_01554	D12_01323	D1_01252	D2_01759	D4_01425	D5_01837	D6_01486	D8_00020	E1_00032	E2_00044
ugtP		Processive diacylglycerol beta-glucosyltransferase	110	110	1	131	4426				A10_01339	A11_00584	A2_01732	A3_00883	A5_01913	A6_01284	A7_00819	A8_00806	A9_02540	B10_00602	B11_00164	B12_01553	B1_00189	B3_02429	B4_02493	B5_01375	B6_01210	B8_00431	B9_02095	C11_00704	C12_01121	C1_01156	C3_02367	C4_02238	C6_00738	C7_01573	C8_00597	C9_02177	D10_01058	D11_02383	D12_00486	D1_02151	D2_01936	D4_02065	D5_01670	D6_02117	D8_02264	E1_00745	E2_00740
cfiB_1		2-oxoglutarate carboxylase small subunit	110	110	1	131	4546				A10_01028	A11_02286	A2_00129	A3_00788	A5_02008	A6_01380	A7_00915	A8_00709	A9_01237	B10_00506	B11_00105	B12_01459	B1_02313	B3_02526	B4_00559	B5_01469	B6_01302	B8_02664	B9_01999	C11_00802	C12_01023	C1_02483	C3_00050	C4_02332	C6_00832	C7_01807	C8_00502	C9_01109	D10_00963	D11_02572	D12_02575	D1_02054	D2_02033	D4_01967	D5_01766	D6_02021	D8_02167	E1_00650	E2_00645
ssb_2		Single-stranded DNA-binding protein ssb	110	110	1	131	6245				A10_00508	A11_02175	A2_00897	A3_02473	A5_00694	A6_00168	A7_02355	A8_02099	A9_00958	B10_01540	B11_01485	B12_00650	B1_02159	B3_02046	B4_01162	B5_00865	B6_00699	B8_01291	B9_01138	C11_02564	C12_02215	C1_01751	C3_01378	C4_01964	C6_02010	C7_02419	C8_02087	C9_00953	D10_01817	D11_01431	D12_01898	D1_00913	D2_01337	D4_00920	D5_02075	D6_01730	D8_02631	E1_02298	E2_02157
bioD1		ATP-dependent dethiobiotin synthetase BioD 1	110	110	1	131	2276				A10_01192	A11_01228	A2_01153	A3_01304	A5_01481	A6_00340	A7_01343	A8_01029	A9_01763	B10_01794	B11_00066	B12_01138	B1_01064	B3_00889	B4_01915	B5_00267	B6_01865	B8_01548	B9_01778	C11_01864	C12_01702	C1_00905	C3_00681	C4_01227	C6_01266	C7_00786	C8_01351	C9_00347	D10_01519	D11_00666	D12_02005	D1_02346	D2_02432	D4_02414	D5_00805	D6_02215	D8_00838	E1_02413	E2_01234
hprK		HPr kinase/phosphorylase	110	110	1	131	4013				A10_00991	A11_01687	A2_01408	A3_02183	A5_02160	A6_00580	A7_00636	A8_01542	A9_02038	B10_00809	B11_01794	B12_01682	B1_01365	B3_01183	B4_01443	B5_01186	B6_01020	B8_01843	B9_01355	C11_00544	C12_02406	C1_01320	C3_02069	C4_01464	C6_00579	C7_01414	C8_00756	C9_01902	D10_01217	D11_02294	D12_01651	D1_01738	D2_01638	D4_01836	D5_02150	D6_01839	D8_01206	E1_00905	E2_00900
psaA		Manganese ABC transporter substrate-binding lipoprotein precursor	110	110	1	131	3871				A10_00429	A11_01507	A2_01536	A3_02056	A5_02288	A6_01630	A7_00505	A8_01415	A9_01911	B10_00937	B11_01922	B12_01809	B1_01492	B3_01310	B4_01570	B5_01058	B6_00892	B8_02251	B9_01227	C11_00417	C12_02279	C1_01447	C3_01141	C4_01591	C6_00392	C7_01921	C8_00943	C9_02030	D10_01344	D11_01064	D12_01524	D1_02491	D2_02550	D4_02203	D5_00071	D6_00420	D8_01333	E1_01032	E2_01027
rplA		50S ribosomal protein L1	110	110	1	131	3751				A10_02102	A11_01061	A2_01636	A3_01965	A5_02620	A6_01516	A7_00106	A8_01317	A9_00096	B10_00022	B11_00488	B12_01359	B1_01599	B3_01417	B4_01677	B5_00953	B6_00789	B8_02344	B9_00364	C11_00315	C12_02510	C1_00085	C3_00122	C4_01681	C6_02470	C7_01831	C8_01033	C9_02120	D10_00112	D11_00145	D12_01417	D1_00598	D2_00672	D4_02109	D5_01105	D6_00649	D8_01433	E1_01124	E2_00429
glcU_1		putative glucose uptake protein GlcU	110	110	1	131	2488				A10_02207	A11_00381	A2_01321	A3_01137	A5_01314	A6_02189	A7_02126	A8_01197	A9_01595	B10_01626	B11_01204	B12_02542	B1_01232	B3_02582	B4_01747	B5_00101	B6_01700	B8_01720	B9_01946	C11_01696	C12_01870	C1_02316	C3_00511	C4_00227	C6_01097	C7_00955	C8_01520	C9_00177	D10_02293	D11_00833	D12_02176	D1_00032	D2_02164	D4_02573	D5_00952	D6_02509	D8_02779	E1_01807	E2_01402
typA		GTP-binding protein TypA/BipA	110	110	1	131	4542				A10_01032	A11_02290	A2_00125	A3_00792	A5_02004	A6_01376	A7_00911	A8_00713	A9_01233	B10_00510	B11_00101	B12_01463	B1_02309	B3_02522	B4_00555	B5_01465	B6_01298	B8_02660	B9_02003	C11_00798	C12_01027	C1_02487	C3_00046	C4_02328	C6_00828	C7_00279	C8_00506	C9_01105	D10_00967	D11_02568	D12_02579	D1_02058	D2_02029	D4_01971	D5_01762	D6_02025	D8_02171	E1_00654	E2_00649
parE		DNA topoisomerase 4 subunit B	110	110	1	131	5210				A10_01402	A11_00758	A2_00423	A3_00546	A5_01612	A6_00648	A7_00267	A8_00595	A9_01477	B10_01906	B11_00955	B12_00229	B1_00740	B3_01476	B4_00804	B5_01707	B6_01990	B8_01429	B9_01535	C11_01980	C12_02001	C1_01963	C3_01859	C4_00324	C6_02320	C7_01126	C8_01591	C9_01439	D10_00724	D11_01884	D12_00793	D1_00536	D2_00644	D4_00521	D5_01043	D6_00586	D8_00126	E1_01656	E2_00118
rho		hypothetical protein	110	110	1	131	2656				A10_00084	A11_00215	A2_00060	A3_02752	A5_00012	A6_00041	A7_02652	A8_02633	A9_00059	B10_00131	B11_00252	B12_00209	B1_00126	B3_00085	B4_02638	B5_02386	B6_02414	B8_02541	B9_00171	C11_02671	C12_00058	C1_00456	C3_00459	C4_02547	C6_02549	C7_00263	C8_02503	C9_02502	D10_02520	D11_00020	D12_00167	D1_00989	D2_00412	D4_00201	D5_01233	D6_02420	D8_02898	E1_00230	E2_02484
pflA		Pyruvate formate-lyase-activating enzyme	110	110	1	131	6862				A10_01581	A11_00648	A2_00762	A3_02285	A5_00557	A6_02458	A7_02242	A8_01861	A9_01104	B10_01392	B11_01345	B12_00792	B1_02521	B3_02330	B4_01308	B5_00723	B6_00558	B8_01341	B9_00988	C11_02282	C12_00766	C1_01610	C3_01242	C4_01824	C6_01870	C7_02619	C8_01952	C9_00812	D10_01679	D11_01296	D12_01777	D1_00770	D2_01387	D4_00776	D5_02382	D6_01587	D8_01715	E1_02155	E2_01770
dnaN		DNA polymerase III subunit beta	110	110	1	131	1772				A10_00559	A11_00497	A2_00586	A3_01591	A5_00391	A6_01819	A7_01628	A8_00852	A9_02104	B10_02599	B11_02374	B12_02322	B1_01626	B3_00604	B4_02202	B5_00549	B6_00382	B8_02179	B9_02603	C11_01400	C12_00589	C1_00622	C3_02537	C4_00950	C6_02141	C7_02081	C8_02376	C9_00639	D10_01588	D11_01132	D12_02437	D1_00450	D2_00907	D4_01364	D5_00593	D6_00104	D8_00535	E1_01253	E2_01510
glpD		Aerobic glycerol-3-phosphate dehydrogenase	110	110	1	131	4774				A10_01796	A11_00052	A2_02290	A3_00602	A5_01667	A6_02036	A7_01101	A8_00536	A9_01423	B10_01965	B11_01033	B12_02181	B1_00681	B3_01535	B4_00745	B5_01652	B6_02045	B8_02377	B9_01594	C11_02038	C12_02059	C1_01904	C3_02523	C4_02020	C6_01012	C7_01626	C8_00322	C9_01364	D10_00782	D11_02429	D12_00734	D1_02281	D2_02366	D4_02258	D5_02342	D6_02368	D8_02526	E1_01595	E2_02352
rpsB		30S ribosomal protein S2	110	110	1	131	4730				A10_00150	A11_00008	A2_02334	A3_00646	A5_01711	A6_01992	A7_01057	A8_00492	A9_01379	B10_02009	B11_01077	B12_02137	B1_00637	B3_01579	B4_00701	B5_01608	B6_02089	B8_02421	B9_01638	C11_02082	C12_02103	C1_01860	C3_02479	C4_02064	C6_00968	C7_01670	C8_00366	C9_01320	D10_00826	D11_02473	D12_00690	D1_02237	D2_02322	D4_02302	D5_02298	D6_02324	D8_02482	E1_01551	E2_02308
mgsR		Regulatory protein MgsR	110	110	1	131	4214				A10_02360	A11_00798	A2_00960	A3_00181	A5_02112	A6_00670	A7_00706	A8_00425	A9_02516	B10_00739	B11_02172	B12_01037	B1_00446	B3_00431	B4_00374	B5_01258	B6_01092	B8_01892	B9_01424	C11_00591	C12_01234	C1_01271	C3_02117	C4_01414	C6_00629	C7_01464	C8_00706	C9_02285	D10_01167	D11_00954	D12_01028	D1_01667	D2_01567	D4_01765	D5_00291	D6_01910	D8_01068	E1_00857	E2_00852
rpsD		30S ribosomal protein S4	110	110	1	131	1138				A10_01083	A11_01095	A2_02132	A3_01698	A5_00925	A6_00228	A7_02552	A8_01654	A9_00657	B10_02530	B11_02397	B12_00940	B1_02008	B3_01839	B4_02368	B5_02059	B6_01568	B8_00739	B9_00022	C11_00967	C12_01554	C1_02027	C3_01720	C4_00851	C6_01751	C7_00052	C8_02191	C9_01786	D10_02389	D11_01552	D12_01325	D1_01250	D2_01757	D4_01423	D5_01835	D6_01488	D8_00022	E1_00034	E2_00042
rpoC		DNA-directed RNA polymerase subunit beta'	110	110	1	131	3757				A10_02097	A11_01066	A2_01631	A3_01970	A5_02625	A6_01521	A7_00111	A8_01322	A9_00101	B10_00027	B11_00493	B12_01354	B1_01594	B3_01412	B4_01672	B5_00958	B6_00794	B8_02339	B9_00369	C11_00320	C12_02505	C1_00090	C3_00117	C4_01676	C6_02465	C7_01836	C8_01028	C9_02115	D10_00107	D11_00140	D12_01422	D1_00603	D2_00677	D4_02114	D5_01110	D6_00644	D8_01428	E1_01119	E2_00424
group_7217		Nitroreductase family protein	110	110	1	131	5316				A10_00861	A11_01839	A2_00316	A3_00138	A5_02566	A6_00995	A7_00159	A8_02213	A9_02410	B10_02408	B11_02574	B12_00407	B1_02584	B3_01917	B4_00290	B5_02298	B6_02219	B8_00380	B9_02494	C11_02403	C12_02559	C1_02621	C3_02296	C4_00157	C6_00222	C7_00536	C8_02323	C9_02570	D10_02084	D11_02160	D12_00275	D1_00391	D2_00567	D4_00395	D5_00478	D6_00493	D8_00293	E1_00273	E2_00375
moaA		Cyclic pyranopterin monophosphate synthase	110	110	1	131	2474				A10_02218	A11_00392	A2_01310	A3_01148	A5_01325	A6_02200	A7_02115	A8_01186	A9_01606	B10_01637	B11_02005	B12_02553	B1_01221	B3_02571	B4_01758	B5_00112	B6_01711	B8_01709	B9_01935	C11_01707	C12_01859	C1_02305	C3_00522	C4_00238	C6_01108	C7_00944	C8_01509	C9_00189	D10_02303	D11_00822	D12_02165	D1_00021	D2_02175	D4_02584	D5_00941	D6_02498	D8_02790	E1_01796	E2_01391
mutS2		Endonuclease MutS2	110	110	1	131	4582				A10_01509	A11_01847	A2_00158	A3_00759	A5_02037	A6_01409	A7_00944	A8_00680	A9_01266	B10_00200	B11_00134	B12_01430	B1_02342	B3_00452	B4_00588	B5_01498	B6_01331	B8_01025	B9_00202	C11_00831	C12_00994	C1_02454	C3_00079	C4_02171	C6_00861	C7_01778	C8_00473	C9_01209	D10_00934	D11_02601	D12_02546	D1_02025	D2_02062	D4_01938	D5_01795	D6_01992	D8_00963	E1_00621	E2_00616
yhbU_2		putative protease YhbU precursor	110	110	1	131	604				A10_00815	A11_01944	A2_02226	A3_01792	A5_01019	A6_00779	A7_01933	A8_01750	A9_00753	B10_01218	B11_00699	B12_01957	B1_01912	B3_01743	B4_02272	B5_01964	B6_01473	B8_00644	B9_00638	C11_01061	C12_01460	C1_02121	C3_01626	C4_00756	C6_01655	C7_00138	C8_02534	C9_01690	D10_00473	D11_01646	D12_01230	D1_01345	D2_01852	D4_01518	D5_01930	D6_01393	D8_01909	E1_02010	E2_01948
recA		Protein RecA	110	110	1	131	4759				A10_00179	A11_00037	A2_02305	A3_00617	A5_01682	A6_02021	A7_01086	A8_00521	A9_01408	B10_01980	B11_01048	B12_02166	B1_00666	B3_01550	B4_00730	B5_01637	B6_02060	B8_02392	B9_01609	C11_02053	C12_02074	C1_01889	C3_02508	C4_02035	C6_00997	C7_01641	C8_00337	C9_01349	D10_00797	D11_02444	D12_00719	D1_02266	D2_02351	D4_02273	D5_02327	D6_02353	D8_02511	E1_01580	E2_02337
ftsW		Lipid II flippase FtsW	110	110	1	131	4545				A10_01029	A11_02287	A2_00128	A3_00789	A5_02007	A6_01379	A7_00914	A8_00710	A9_01236	B10_00507	B11_00104	B12_01460	B1_02312	B3_02525	B4_00558	B5_01468	B6_01301	B8_02663	B9_02000	C11_00801	C12_01024	C1_02484	C3_00049	C4_02331	C6_00831	C7_01808	C8_00503	C9_01108	D10_00964	D11_02571	D12_02576	D1_02055	D2_02032	D4_01968	D5_01765	D6_02022	D8_02168	E1_00651	E2_00646
atpG		ATP synthase gamma chain	110	110	1	131	2673				A10_00101	A11_00232	A2_00043	A3_02735	A5_00195	A6_00058	A7_02635	A8_02616	A9_00042	B10_00114	B11_00269	B12_00192	B1_00109	B3_00102	B4_02621	B5_02369	B6_02431	B8_02524	B9_00154	C11_02654	C12_00041	C1_00439	C3_00442	C4_02564	C6_02532	C7_00246	C8_02486	C9_02485	D10_02537	D11_00003	D12_00150	D1_01006	D2_00395	D4_00184	D5_01216	D6_02437	D8_02879	E1_00213	E2_02501
putP		Sodium/proline symporter	110	110	1	131	7725				A10_01327	A11_00477	A2_02479	A3_02608	A5_02451	A6_02265	A7_02518	A8_00198	A9_02359	B10_02301	B11_00353	B12_02459	B1_02635	B3_00166	B4_00022	B5_02184	B6_02333	B8_00112	B9_02387	C11_00023	C12_00215	C1_00022	C3_02173	C4_00001	C6_02374	C7_02285	C8_02276	C9_02356	D10_02190	D11_02036	D12_00224	D1_00158	D2_00170	D4_00307	D5_00226	D6_00196	D8_00231	E1_01731	E2_00307
qoxA		putative quinol oxidase subunit 2 precursor	110	110	1	131	4483				A10_01817	A11_02338	A2_01685	A3_00840	A5_01956	A6_01329	A7_00864	A8_00761	A9_02585	B10_00558	B11_00207	B12_01511	B1_00144	B3_02474	B4_02450	B5_01418	B6_01251	B8_02613	B9_02051	C11_00750	C12_01075	C1_01114	C3_01446	C4_02281	C6_00781	C7_00327	C8_00554	C9_01057	D10_01015	D11_01120	D12_02461	D1_02106	D2_01982	D4_02019	D5_01715	D6_02072	D8_02219	E1_00702	E2_00697
pdhC_1		Dihydrolipoyllysine-residue acetyltransferase component of pyruvate dehydrogenase complex	110	110	1	131	4525				A10_01433	A11_02304	A2_00111	A3_00806	A5_01990	A6_01362	A7_00897	A8_00727	A9_01219	B10_00524	B11_00087	B12_01477	B1_02295	B3_02508	B4_00541	B5_01451	B6_01284	B8_02646	B9_02017	C11_00784	C12_01041	C1_02501	C3_00032	C4_02314	C6_00814	C7_00293	C8_00520	C9_01091	D10_00981	D11_02554	D12_02593	D1_02072	D2_02015	D4_01985	D5_01748	D6_02039	D8_02185	E1_00668	E2_00663
saeR		Response regulator SaeR	110	110	1	131	3954				A10_02497	A11_01634	A2_01462	A3_02130	A5_02213	A6_01704	A7_00583	A8_01489	A9_01985	B10_00862	B11_01848	B12_01735	B1_01418	B3_01236	B4_01496	B5_01132	B6_00966	B8_01789	B9_01302	C11_00491	C12_02353	C1_01373	C3_02016	C4_01517	C6_00526	C7_01995	C8_00809	C9_01956	D10_01270	D11_02241	D12_01598	D1_01792	D2_01692	D4_01890	D5_02204	D6_01785	D8_01259	E1_00958	E2_00953
ureD1		Urease accessory protein UreD	110	110	1	131	2446				A10_02243	A11_00417	A2_01285	A3_01173	A5_01350	A6_02225	A7_02090	A8_01161	A9_01631	B10_01662	B11_02030	B12_02578	B1_01196	B3_02546	B4_01783	B5_00137	B6_01736	B8_01684	B9_01910	C11_01732	C12_01834	C1_02280	C3_00547	C4_00263	C6_01133	C7_00919	C8_01484	C9_00214	D10_02328	D11_00797	D12_02140	D1_00338	D2_02200	D4_00225	D5_00916	D6_00730	D8_02815	E1_01771	E2_01366
mnhB1		Na( )/H( ) antiporter subunit B1	110	110	1	131	4341				A10_02288	A11_00082	A2_01796	A3_00947	A5_01849	A6_01215	A7_00754	A8_00108	A9_02444	B10_00691	B11_02220	B12_01621	B1_00422	B3_00226	B4_00257	B5_01306	B6_01140	B8_02012	B9_01472	C11_00639	C12_01186	C1_01223	C3_00991	C4_01367	C6_00676	C7_01511	C8_00659	C9_02238	D10_01120	D11_00901	D12_02678	D1_01620	D2_01520	D4_01718	D5_00338	D6_01957	D8_02329	E1_00809	E2_00804
tmk		Thymidylate kinase	110	110	1	131	3694				A10_00935	A11_01006	A2_00482	A3_00242	A5_00138	A6_01006	A7_00273	A8_00282	A9_00214	B10_00401	B11_00556	B12_00474	B1_00592	B3_00569	B4_00381	B5_02588	B6_00124	B8_00867	B9_00508	C11_00187	C12_00332	C1_00427	C3_00365	C4_00367	C6_00216	C7_01078	C8_00111	C9_02694	D10_00314	D11_00347	D12_00562	D1_01089	D2_01051	D4_00944	D5_01251	D6_01112	D8_00944	E1_00564	E2_00494
dgkA		Undecaprenol kinase	110	110	1	131	552				A10_00309	A11_01903	A2_00558	A3_01835	A5_01062	A6_00821	A7_01891	A8_01791	A9_00794	B10_01175	B11_00741	B12_01998	B1_01871	B3_01702	B4_02231	B5_01923	B6_01432	B8_00601	B9_00681	C11_01103	C12_01418	C1_02162	C3_01583	C4_00712	C6_01611	C7_00181	C8_01861	C9_01648	D10_00516	D11_01689	D12_01189	D1_01388	D2_01895	D4_01561	D5_02601	D6_01350	D8_01951	E1_01967	E2_01991
dnaK		Chaperone protein DnaK	110	110	1	131	564				A10_00320	A11_01914	A2_00547	A3_01824	A5_01051	A6_00810	A7_01902	A8_01780	A9_00783	B10_01187	B11_00730	B12_01987	B1_01882	B3_01713	B4_02242	B5_01934	B6_01443	B8_00612	B9_00669	C11_01092	C12_01429	C1_02151	C3_01594	C4_00723	C6_01622	C7_00170	C8_01872	C9_01659	D10_00505	D11_01678	D12_01200	D1_01377	D2_01884	D4_01550	D5_02612	D6_01361	D8_01940	E1_01978	E2_01980
rsmH_1		Ribosomal RNA small subunit methyltransferase H	110	110	1	131	4640				A10_01475	A11_01463	A2_00193	A3_00723	A5_01788	A6_01444	A7_00980	A8_00645	A9_01301	B10_02086	B11_01153	B12_00912	B1_02377	B3_01657	B4_00623	B5_01533	B6_00141	B8_00967	B9_01715	C11_00866	C12_00960	C1_02420	C3_00294	C4_02139	C6_00893	C7_01746	C8_00441	C9_01244	D10_00900	D11_00273	D12_00612	D1_01129	D2_01150	D4_01030	D5_01337	D6_01130	D8_02404	E1_01473	E2_02230
relA		GTP pyrophosphokinase	110	110	1	131	626				A10_00836	A11_01965	A2_02206	A3_01772	A5_00999	A6_00759	A7_01953	A8_01729	A9_00732	B10_01238	B11_00679	B12_01937	B1_01933	B3_01764	B4_02293	B5_01985	B6_01494	B8_00664	B9_00618	C11_01041	C12_01480	C1_02101	C3_01646	C4_00776	C6_01676	C7_00118	C8_02554	C9_01710	D10_00453	D11_01626	D12_01251	D1_01325	D2_01832	D4_01498	D5_01910	D6_01413	D8_01889	E1_02030	E2_01928
ychF		Ribosome-binding ATPase YchF	110	110	1	131	6248				A10_00511	A11_02178	A2_00894	A3_02470	A5_00691	A6_00165	A7_02358	A8_02102	A9_00961	B10_01537	B11_01482	B12_00653	B1_02162	B3_02043	B4_01165	B5_00862	B6_00696	B8_01288	B9_01135	C11_02561	C12_02218	C1_01748	C3_01375	C4_01961	C6_02007	C7_02422	C8_02084	C9_00950	D10_01814	D11_01428	D12_01895	D1_00910	D2_01334	D4_00917	D5_02072	D6_01727	D8_02628	E1_02295	E2_02160
group_7247		Putative 2-hydroxyacid dehydrogenase	110	110	1	131	2435				A10_02253	A11_00427	A2_01275	A3_01183	A5_01360	A6_02235	A7_02080	A8_01151	A9_01641	B10_01672	B11_02040	B12_02589	B1_01186	B3_02536	B4_01793	B5_00147	B6_01746	B8_01674	B9_01900	C11_01742	C12_01824	C1_02269	C3_00557	C4_01350	C6_01143	C7_00909	C8_01474	C9_00224	D10_02338	D11_00787	D12_02130	D1_00328	D2_02210	D4_00235	D5_00906	D6_00720	D8_02825	E1_01761	E2_01356
dnaC		Replicative DNA helicase	110	110	1	131	1757				A10_00059	A11_01485	A2_00600	A3_01605	A5_00405	A6_01833	A7_01642	A8_02002	A9_00182	B10_02585	B11_02360	B12_02336	B1_00059	B3_00010	B4_02521	B5_00563	B6_00396	B8_02193	B9_02589	C11_01386	C12_00603	C1_00608	C3_02551	C4_00936	C6_02155	C7_02067	C8_02390	C9_00653	D10_01603	D11_01146	D12_01155	D1_00436	D2_00921	D4_01378	D5_00607	D6_00090	D8_00549	E1_01239	E2_01496
polC_1		DNA polymerase III PolC-type	110	110	1	131	4738				A10_00158	A11_00016	A2_02326	A3_00638	A5_01703	A6_02000	A7_01065	A8_00500	A9_01387	B10_02001	B11_01069	B12_02145	B1_00645	B3_01571	B4_00709	B5_01616	B6_02081	B8_02413	B9_01630	C11_02074	C12_02095	C1_01868	C3_02487	C4_02056	C6_00976	C7_01662	C8_00358	C9_01328	D10_00818	D11_02465	D12_00698	D1_02245	D2_02330	D4_02294	D5_02306	D6_02332	D8_02490	E1_01559	E2_02316
obg		GTPase Obg	110	110	1	131	636				A10_00846	A11_01975	A2_02196	A3_01762	A5_00989	A6_00749	A7_01963	A8_01719	A9_00722	B10_01248	B11_00669	B12_01927	B1_01943	B3_01774	B4_02303	B5_01995	B6_01504	B8_00674	B9_00608	C11_01031	C12_01490	C1_02091	C3_01656	C4_00786	C6_01686	C7_00108	C8_02126	C9_01720	D10_00443	D11_01616	D12_01261	D1_01315	D2_01822	D4_01488	D5_01900	D6_01423	D8_01879	E1_02040	E2_01918
patA_1		Peptidoglycan O-acetyltransferase	110	110	1	131	4278				A10_02306	A11_00852	A2_01814	A3_00965	A5_01831	A6_01197	A7_00736	A8_00126	A9_02462	B10_00709	B11_02202	B12_01639	B1_00404	B3_00244	B4_00239	B5_01288	B6_01122	B8_01994	B9_01454	C11_00621	C12_01204	C1_01241	C3_00973	C4_01385	C6_00658	C7_01493	C8_00677	C9_02256	D10_01138	D11_00883	D12_02660	D1_01638	D2_01538	D4_01736	D5_00320	D6_01939	D8_02347	E1_00827	E2_00822
potA		Spermidine/putrescine import ATP-binding protein PotA	110	110	1	131	4529				A10_01429	A11_02300	A2_00115	A3_00802	A5_01994	A6_01366	A7_00901	A8_00723	A9_01223	B10_00520	B11_00091	B12_01473	B1_02299	B3_02512	B4_00545	B5_01455	B6_01288	B8_02650	B9_02013	C11_00788	C12_01037	C1_02497	C3_00036	C4_02318	C6_00818	C7_00289	C8_00516	C9_01095	D10_00977	D11_02558	D12_02589	D1_02068	D2_02019	D4_01981	D5_01752	D6_02035	D8_02181	E1_00664	E2_00659
sufB_2		FeS cluster assembly protein SufB	110	110	1	131	4253				A10_02324	A11_00834	A2_00972	A3_00169	A5_02076	A6_01170	A7_00718	A8_00413	A9_02480	B10_00727	B11_02184	B12_01657	B1_00482	B3_00395	B4_00338	B5_01270	B6_01104	B8_01903	B9_01436	C11_00603	C12_01222	C1_01259	C3_02128	C4_01402	C6_00641	C7_01476	C8_00694	C9_02274	D10_01155	D11_00965	D12_01016	D1_01656	D2_01556	D4_01754	D5_00302	D6_01921	D8_02365	E1_00845	E2_00840
group_7257		hypothetical protein	110	110	1	131	2645				A10_00074	A11_00205	A2_00070	A3_02762	A5_00022	A6_00031	A7_02662	A8_02643	A9_00069	B10_00141	B11_00242	B12_00219	B1_00136	B3_00075	B4_02648	B5_02396	B6_02404	B8_02551	B9_00181	C11_02682	C12_00068	C1_00466	C3_00469	C4_02537	C6_02559	C7_00273	C8_00310	C9_02512	D10_02510	D11_00030	D12_00177	D1_00979	D2_00422	D4_00211	D5_01243	D6_02410	D8_02908	E1_00240	E2_02474
nrdD		Anaerobic ribonucleoside-triphosphate reductase	110	110	1	131	1929				A10_00661	A11_00333	A2_01993	A3_01492	A5_02410	A6_02292	A7_01527	A8_02359	A9_02206	B10_02217	B11_01693	B12_01322	B1_01729	B3_00706	B4_02099	B5_00456	B6_00289	B8_02076	B9_02306	C11_01498	C12_00491	C1_00722	C3_00866	C4_01051	C6_01444	C7_00610	C8_01173	C9_00544	D10_01966	D11_00481	D12_02337	D1_01918	D2_00805	D4_01261	D5_01533	D6_00862	D8_00638	E1_01351	E2_01608
metE		5-methyltetrahydropteroyltriglutamate--homocysteine methyltransferase	110	110	1	131	6258				A10_02447	A11_02185	A2_00887	A3_02463	A5_00684	A6_00158	A7_02365	A8_02109	A9_00968	B10_01530	B11_01475	B12_00660	B1_02169	B3_02036	B4_01172	B5_00855	B6_00689	B8_01281	B9_01128	C11_02554	C12_02225	C1_01741	C3_01368	C4_01954	C6_02000	C7_02429	C8_02077	C9_00943	D10_01807	D11_01421	D12_01888	D1_00903	D2_01327	D4_00910	D5_02065	D6_01720	D8_02621	E1_02288	E2_02167
glyA		Serine hydroxymethyltransferase	110	110	1	131	2664				A10_00092	A11_00223	A2_00052	A3_02744	A5_00204	A6_00049	A7_02644	A8_02625	A9_00051	B10_00123	B11_00260	B12_00201	B1_00118	B3_00093	B4_02630	B5_02378	B6_02422	B8_02533	B9_00163	C11_02663	C12_00050	C1_00448	C3_00451	C4_02555	C6_02541	C7_00255	C8_02495	C9_02494	D10_02528	D11_00012	D12_00159	D1_00997	D2_00404	D4_00193	D5_01225	D6_02428	D8_02888	E1_00222	E2_02492
gatA		Glutamyl-tRNA(Gln) amidotransferase subunit A	110	110	1	131	7727				A10_01329	A11_00475	A2_02481	A3_02610	A5_02449	A6_02267	A7_02520	A8_00196	A9_02357	B10_02299	B11_00351	B12_02461	B1_02637	B3_00168	B4_00024	B5_02182	B6_02335	B8_00114	B9_02385	C11_00025	C12_00213	C1_00024	C3_02171	C4_00003	C6_02372	C7_02287	C8_02274	C9_02354	D10_02192	D11_02034	D12_00222	D1_00156	D2_00168	D4_00309	D5_00224	D6_00198	D8_00229	E1_01729	E2_00309
guaA		GMP synthase [glutamine-hydrolyzing]	110	110	1	131	6197				A10_00484	A11_02151	A2_00919	A3_02496	A5_00717	A6_00191	A7_02332	A8_02075	A9_00934	B10_01563	B11_01508	B12_00625	B1_02135	B3_02070	B4_01138	B5_00909	B6_00744	B8_01313	B9_01161	C11_02587	C12_02192	C1_01776	C3_01424	C4_01985	C6_02031	C7_02398	C8_02108	C9_00977	D10_01838	D11_01477	D12_01922	D1_00935	D2_01359	D4_00942	D5_02097	D6_01752	D8_02654	E1_02321	E2_02134
ytpP		Thioredoxin-like protein YtpP	110	110	1	131	1111				A10_00793	A11_00280	A2_02108	A3_01674	A5_00901	A6_00252	A7_02576	A8_01630	A9_00633	B10_02505	B11_02421	B12_00143	B1_02032	B3_01863	B4_02392	B5_02083	B6_01592	B8_00763	B9_00047	C11_00943	C12_01578	C1_00251	C3_01744	C4_00875	C6_01775	C7_00076	C8_02215	C9_01810	D10_02414	D11_01528	D12_01349	D1_00271	D2_00283	D4_00075	D5_00426	D6_00307	D8_00046	E1_00058	E2_00018
ytrA		HTH-type transcriptional repressor YtrA	110	110	1	131	5869				A10_00880	A11_01870	A2_02447	A3_02576	A5_02483	A6_00353	A7_02478	A8_02232	A9_02391	B10_02333	B11_02490	B12_02427	B1_02603	B3_01936	B4_00309	B5_02216	B6_02301	B8_00080	B9_02419	C11_02479	C12_02634	C1_02545	C3_02216	C4_00142	C6_02406	C7_02253	C8_02308	C9_02388	D10_02158	D11_02080	D12_00256	D1_00190	D2_00203	D4_01101	D5_00259	D6_00164	D8_00263	E1_00257	E2_00359
group_7272		hypothetical protein	110	110	1	131	2679				A10_00107	A11_00238	A2_00037	A3_02729	A5_00189	A6_00064	A7_02629	A8_02610	A9_00036	B10_00108	B11_00275	B12_00186	B1_00103	B3_00108	B4_02615	B5_02363	B6_02437	B8_02518	B9_00148	C11_02648	C12_00035	C1_00433	C3_00360	C4_02570	C6_02526	C7_00240	C8_02480	C9_02479	D10_02543	D11_00386	D12_00144	D1_01012	D2_00389	D4_00178	D5_01210	D6_02443	D8_02873	E1_00207	E2_02507
yfiY		putative siderophore-binding lipoprotein YfiY precursor	110	110	1	131	7273				A10_00022	A11_00751	A2_00648	A3_02630	A5_00447	A6_01887	A7_01688	A8_01964	A9_00280	B10_00376	B11_02306	B12_00371	B1_00022	B3_00048	B4_02559	B5_00610	B6_00445	B8_00183	B9_02545	C11_01338	C12_00651	C1_00558	C3_02596	C4_01723	C6_02188	C7_02034	C8_02423	C9_00712	D10_00347	D11_01191	D12_01118	D1_00497	D2_00459	D4_00674	D5_00644	D6_00344	D8_01614	E1_00509	E2_01874
rutB		Peroxyureidoacrylate/ureidoacrylate amidohydrolase RutB	110	110	1	131	7681				A10_01310	A11_02079	A2_02462	A3_02591	A5_02468	A6_02248	A7_02501	A8_00215	A9_02376	B10_02318	B11_00370	B12_02442	B1_02618	B3_00149	B4_00005	B5_02201	B6_02316	B8_00095	B9_02404	C11_00006	C12_00232	C1_00005	C3_02193	C4_00127	C6_02391	C7_02268	C8_02293	C9_02373	D10_02173	D11_02056	D12_00241	D1_00175	D2_00188	D4_00290	D5_00244	D6_00179	D8_00248	E1_01748	E2_00290
iscS_1		Cysteine desulfurase	110	110	1	131	614				A10_00825	A11_01954	A2_02217	A3_01783	A5_01010	A6_00770	A7_01942	A8_01740	A9_00743	B10_01227	B11_00690	B12_01948	B1_01922	B3_01753	B4_02282	B5_01974	B6_01483	B8_00653	B9_00629	C11_01052	C12_01469	C1_02112	C3_01635	C4_00765	C6_01665	C7_00129	C8_02543	C9_01699	D10_00464	D11_01637	D12_01240	D1_01336	D2_01843	D4_01509	D5_01921	D6_01402	D8_01900	E1_02019	E2_01939
ybeZ		PhoH-like protein	110	110	1	131	554				A10_00311	A11_01905	A2_00556	A3_01833	A5_01060	A6_00819	A7_01893	A8_01789	A9_00792	B10_01177	B11_00739	B12_01996	B1_01873	B3_01704	B4_02233	B5_01925	B6_01434	B8_00603	B9_00679	C11_01101	C12_01420	C1_02160	C3_01585	C4_00714	C6_01613	C7_00179	C8_01863	C9_01650	D10_00514	D11_01687	D12_01191	D1_01386	D2_01893	D4_01559	D5_02603	D6_01352	D8_01949	E1_01969	E2_01989
whiA		Putative sporulation transcription regulator WhiA	110	110	1	131	4022				A10_00984	A11_01694	A2_00440	A3_02190	A5_02153	A6_00573	A7_00643	A8_01549	A9_02045	B10_00802	B11_01787	B12_01675	B1_01358	B3_01176	B4_01436	B5_01194	B6_01028	B8_01850	B9_01362	C11_00551	C12_01274	C1_01313	C3_02076	C4_01457	C6_00586	C7_01421	C8_00749	C9_01895	D10_01210	D11_02301	D12_01658	D1_01731	D2_01631	D4_01829	D5_02143	D6_01846	D8_01198	E1_00898	E2_00893
group_7278		hypothetical protein	110	110	1	131	1957				A10_00685	A11_00357	A2_01968	A3_01467	A5_02385	A6_02316	A7_01503	A8_02335	A9_02230	B10_02193	B11_01668	B12_01297	B1_01753	B3_00730	B4_02075	B5_00429	B6_00262	B8_02053	B9_02282	C11_01523	C12_00466	C1_00747	C3_00840	C4_01076	C6_01419	C7_00635	C8_01198	C9_00519	D10_01941	D11_00507	D12_02313	D1_01941	D2_00781	D4_01238	D5_01510	D6_00839	D8_00661	E1_01375	E2_01632
group_7279		Integral membrane protein TerC family protein	110	110	1	131	4430				A10_01335	A11_00580	A2_01728	A3_00879	A5_01917	A6_01288	A7_00823	A8_00802	A9_02544	B10_00598	B11_00168	B12_01549	B1_00185	B3_02433	B4_02489	B5_01379	B6_01214	B8_00427	B9_02091	C11_00708	C12_01117	C1_01152	C3_02363	C4_02242	C6_00742	C7_01577	C8_00593	C9_02173	D10_01054	D11_02387	D12_00490	D1_02147	D2_01940	D4_02061	D5_01674	D6_02113	D8_02260	E1_00741	E2_00736
pcrA		ATP-dependent DNA helicase PcrA	110	110	1	131	7720				A10_01324	A11_00480	A2_02476	A3_02605	A5_02454	A6_02262	A7_02515	A8_00201	A9_02362	B10_02304	B11_00356	B12_02456	B1_02632	B3_00163	B4_00019	B5_02187	B6_02330	B8_00109	B9_02390	C11_00020	C12_00218	C1_00019	C3_02179	C4_00113	C6_02377	C7_02282	C8_02279	C9_02359	D10_02187	D11_02042	D12_00227	D1_00161	D2_00173	D4_00304	D5_00229	D6_00193	D8_00234	E1_01734	E2_00304
betA		Oxygen-dependent choline dehydrogenase	110	110	1	131	1934				A10_00667	A11_00339	A2_01987	A3_01487	A5_02405	A6_02298	A7_01521	A8_02353	A9_02212	B10_02212	B11_01687	B12_01316	B1_01735	B3_00712	B4_02093	B5_00450	B6_00283	B8_02071	B9_02301	C11_01504	C12_00485	C1_00728	C3_00861	C4_01056	C6_01439	C7_00615	C8_01178	C9_00539	D10_01961	D11_00486	D12_02331	D1_01923	D2_00800	D4_01256	D5_01528	D6_00857	D8_00643	E1_01357	E2_01614
gltT		Proton/sodium-glutamate symport protein	110	110	1	131	2332				A10_01237	A11_01273	A2_01198	A3_01260	A5_01437	A6_00295	A7_01298	A8_01074	A9_01718	B10_01752	B11_02116	B12_00958	B1_01109	B3_00934	B4_01870	B5_00225	B6_01823	B8_01592	B9_01820	C11_01819	C12_01747	C1_00949	C3_00637	C4_01271	C6_01222	C7_00830	C8_01395	C9_00305	D10_01475	D11_00710	D12_02050	D1_02390	D2_02476	D4_02458	D5_00761	D6_02171	D8_00883	E1_02369	E2_01278
group_7283		hypothetical protein	110	110	1	131	3994				A10_02460	A11_01671	A2_01424	A3_02167	A5_02176	A6_00596	A7_00620	A8_01526	A9_02022	B10_00825	B11_01810	B12_01698	B1_01381	B3_01199	B4_01459	B5_01170	B6_01004	B8_01827	B9_01339	C11_00528	C12_02390	C1_01336	C3_02053	C4_01480	C6_00563	C7_01398	C8_00772	C9_01919	D10_01233	D11_02278	D12_01635	D1_01754	D2_01654	D4_01852	D5_02166	D6_01823	D8_01222	E1_00921	E2_00916
ureG		Urease accessory protein UreG	110	110	1	131	2448				A10_02242	A11_00416	A2_01286	A3_01172	A5_01349	A6_02224	A7_02091	A8_01162	A9_01630	B10_01661	B11_02029	B12_02577	B1_01197	B3_02547	B4_01782	B5_00136	B6_01735	B8_01685	B9_01911	C11_01731	C12_01835	C1_02281	C3_00546	C4_00262	C6_01132	C7_00920	C8_01485	C9_00213	D10_02327	D11_00798	D12_02141	D1_00339	D2_02199	D4_00224	D5_00917	D6_00731	D8_02814	E1_01772	E2_01367
fhuD		Iron(3 )-hydroxamate-binding protein FhuD precursor	110	110	1	131	2456				A10_02234	A11_00408	A2_01294	A3_01164	A5_01341	A6_02216	A7_02099	A8_01170	A9_01622	B10_01653	B11_02021	B12_02569	B1_01205	B3_02555	B4_01774	B5_00128	B6_01727	B8_01693	B9_01919	C11_01723	C12_01843	C1_02289	C3_00538	C4_00254	C6_01124	C7_00928	C8_01493	C9_00205	D10_02319	D11_00806	D12_02149	D1_00005	D2_02191	D4_02600	D5_00925	D6_02482	D8_02806	E1_01780	E2_01375
ideR		Iron-dependent repressor IdeR	110	110	1	131	3874				A10_00432	A11_01504	A2_01533	A3_02059	A5_02285	A6_01633	A7_00508	A8_01418	A9_01914	B10_00934	B11_01919	B12_01806	B1_01489	B3_01307	B4_01567	B5_01061	B6_00895	B8_02248	B9_01230	C11_00420	C12_02282	C1_01444	C3_01138	C4_01588	C6_00395	C7_01924	C8_00940	C9_02027	D10_01341	D11_01067	D12_01527	D1_02494	D2_02547	D4_02206	D5_00074	D6_00417	D8_01330	E1_01029	E2_01024
murA1		UDP-N-acetylglucosamine 1-carboxyvinyltransferase 1	110	110	1	131	2677				A10_00105	A11_00236	A2_00039	A3_02731	A5_00191	A6_00062	A7_02631	A8_02612	A9_00038	B10_00110	B11_00273	B12_00188	B1_00105	B3_00106	B4_02617	B5_02365	B6_02435	B8_02520	B9_00150	C11_02650	C12_00037	C1_00435	C3_00362	C4_02568	C6_02528	C7_00242	C8_02482	C9_02481	D10_02541	D11_00388	D12_00146	D1_01010	D2_00391	D4_00180	D5_01212	D6_02441	D8_02875	E1_00209	E2_02505
fabF		3-oxoacyl-[acyl-carrier-protein] synthase 2	110	110	1	131	4385				A10_01759	A11_01801	A2_01764	A3_00915	A5_01881	A6_01248	A7_00786	A8_00340	A9_00304	B10_00657	B11_02252	B12_01588	B1_00609	B3_00586	B4_00475	B5_01339	B6_01174	B8_01093	B9_02150	C11_00672	C12_01153	C1_01191	C3_02399	C4_02206	C6_00706	C7_01541	C8_00629	C9_02209	D10_01090	D11_02351	D12_00578	D1_01206	D2_01136	D4_01059	D5_01384	D6_01180	D8_02297	E1_00777	E2_00772
rpsL		30S ribosomal protein S12	110	110	1	131	3759				A10_02095	A11_01068	A2_01629	A3_01972	A5_02627	A6_01523	A7_00113	A8_01324	A9_00103	B10_00029	B11_00495	B12_01352	B1_01592	B3_01410	B4_01670	B5_00960	B6_00796	B8_02337	B9_00371	C11_00322	C12_02503	C1_00092	C3_00115	C4_01674	C6_02463	C7_01838	C8_01026	C9_02113	D10_00105	D11_00138	D12_01424	D1_00605	D2_00679	D4_02116	D5_01112	D6_00642	D8_01426	E1_01117	E2_00422
ghrB_2		Glyoxylate/hydroxypyruvate reductase B	110	112	1.02	131	7767				A10_01786	A11_00437	A2_02519	A3_00316	A5_00235	A6_01047	A7_00375	A8_00381	A9_02319	B10_02261	B11_00313	B12_02499	B1_02675	B3_00206	B4_00062	B5_02144	B6_02373	B8_00152	B9_02347	C11_00063	C12_00175	C1_00062	C3_02133	C4_00107	C6_02334	C7_01106	C8_02236	C9_02316	D10_02230	D11_01996	D12_00184	D1_00118 D1_00117	D2_00130	D4_00347	D5_00186	D6_00236	D8_01111	E1_01691	E2_00347
ldh2		L-lactate dehydrogenase 2	110	110	1	131	1947				A10_00676	A11_00348	A2_01978	A3_01478	A5_02396	A6_02307	A7_01512	A8_02344	A9_02221	B10_02203	B11_01678	B12_01307	B1_01744	B3_00721	B4_02084	B5_00440	B6_00273	B8_02062	B9_02292	C11_01513	C12_00476	C1_00737	C3_00851	C4_01065	C6_01430	C7_00624	C8_01187	C9_00529	D10_01952	D11_00496	D12_02322	D1_01932	D2_00791	D4_01247	D5_01519	D6_00848	D8_00652	E1_01366	E2_01623
pta		Phosphate acetyltransferase	110	110	1	131	3819				A10_02052	A11_02064	A2_01587	A3_02014	A5_02669	A6_01565	A7_00454	A8_01367	A9_01854	B10_00071	B11_01972	B12_01861	B1_01549	B3_01367	B4_01627	B5_01003	B6_00837	B8_02296	B9_00540	C11_00366	C12_02461	C1_01499	C3_00923	C4_01633	C6_02422	C7_01879	C8_00985	C9_02071	D10_01389	D11_00439	D12_01467	D1_02446	D2_02595	D4_02158	D5_00026	D6_01058	D8_01384	E1_01074	E2_01069
argR_1		Arginine repressor	110	110	1	131	503				A10_01095	A11_01373	A2_02560	A3_01882	A5_01109	A6_00868	A7_01844	A8_00066	A9_00400	B10_01128	B11_00788	B12_02045	B1_00233	B3_02260	B4_00112	B5_01876	B6_01385	B8_00553	B9_00728	C11_01150	C12_01371	C1_02209	C3_01536	C4_00665	C6_01564	C7_01352	C8_01814	C9_01601	D10_00563	D11_01736	D12_00356	D1_01435	D2_00031	D4_01608	D5_02554	D6_01303	D8_01998	E1_01920	E2_02038
galK_2		Galactokinase	110	110	1	131	3822				A10_02050	A11_02062	A2_01585	A3_02016	A5_02671	A6_01567	A7_00456	A8_01369	A9_01856	B10_00976	B11_01970	B12_01859	B1_01547	B3_01365	B4_01625	B5_01005	B6_00839	B8_02294	B9_01188	C11_00368	C12_02459	C1_01497	C3_00925	C4_01631	C6_02420	C7_01881	C8_00983	C9_02069	D10_01387	D11_00441	D12_01469	D1_02448	D2_02593	D4_02160	D5_00028	D6_01060	D8_01382	E1_01072	E2_01067
corC		Magnesium and cobalt efflux protein CorC	110	110	1	131	3950				A10_02501	A11_01630	A2_01466	A3_02126	A5_02217	A6_01700	A7_00576	A8_01485	A9_01981	B10_00866	B11_01852	B12_01739	B1_01422	B3_01240	B4_01500	B5_01128	B6_00962	B8_01785	B9_01298	C11_00487	C12_02349	C1_01377	C3_02012	C4_01521	C6_00522	C7_01991	C8_00813	C9_01960	D10_01274	D11_02237	D12_01594	D1_01796	D2_01696	D4_01894	D5_02208	D6_01781	D8_01263	E1_00962	E2_00957
fur		Ferric uptake regulation protein	110	110	1	131	476				A10_01118	A11_01435	A2_02582	A3_01906	A5_01133	A6_00890	A7_01822	A8_00043	A9_00423	B10_01106	B11_00812	B12_02069	B1_00256	B3_02237	B4_00089	B5_01852	B6_01360	B8_01004	B9_00750	C11_01172	C12_01349	C1_02233	C3_01514	C4_00643	C6_01542	C7_01330	C8_01792	C9_01579	D10_00585	D11_01758	D12_00333	D1_01460	D2_00056	D4_01633	D5_02529	D6_01278	D8_02020	E1_01898	E2_02060
group_7296		hypothetical protein	110	110	1	131	1116				A10_00798	A11_00275	A2_02113	A3_01679	A5_00906	A6_00247	A7_02571	A8_01635	A9_00638	B10_02510	B11_02416	B12_00148	B1_02027	B3_01858	B4_02387	B5_02078	B6_01587	B8_00758	B9_00042	C11_00948	C12_01573	C1_00256	C3_01739	C4_00870	C6_01770	C7_00071	C8_02210	C9_01805	D10_02409	D11_01533	D12_01344	D1_00276	D2_00278	D4_00070	D5_00431	D6_00312	D8_00041	E1_00053	E2_00023
group_7297		hypothetical protein	110	110	1	131	635				A10_00845	A11_01974	A2_02197	A3_01763	A5_00990	A6_00750	A7_01962	A8_01720	A9_00723	B10_01247	B11_00670	B12_01928	B1_01942	B3_01773	B4_02302	B5_01994	B6_01503	B8_00673	B9_00609	C11_01032	C12_01489	C1_02092	C3_01655	C4_00785	C6_01685	C7_00109	C8_02125	C9_01719	D10_00444	D11_01617	D12_01260	D1_01316	D2_01823	D4_01489	D5_01901	D6_01422	D8_01880	E1_02039	E2_01919
sepF		Cell division protein SepF	110	110	1	131	4650				A10_01485	A11_01453	A2_00203	A3_00713	A5_01778	A6_01454	A7_00990	A8_00635	A9_01311	B10_02076	B11_01143	B12_00902	B1_02387	B3_01647	B4_00633	B5_01543	B6_00131	B8_00957	B9_01705	C11_00876	C12_00950	C1_02410	C3_00304	C4_02129	C6_00903	C7_01736	C8_00431	C9_01254	D10_00890	D11_00283	D12_00622	D1_01119	D2_01160	D4_01020	D5_01327	D6_01140	D8_02414	E1_01483	E2_02240
group_7299		hypothetical protein	110	110	1	131	3735				A10_02117	A11_01860	A2_01651	A3_01950	A5_02605	A6_01501	A7_00091	A8_01302	A9_00081	B10_00007	B11_00473	B12_01374	B1_01614	B3_01432	B4_01692	B5_00938	B6_00774	B8_02359	B9_00349	C11_00300	C12_02525	C1_00070	C3_00137	C4_01696	C6_02485	C7_01816	C8_01048	C9_02135	D10_00127	D11_00160	D12_01402	D1_00583	D2_00657	D4_02094	D5_01090	D6_00664	D8_01448	E1_01139	E2_00444
rplC		50S ribosomal protein L3	110	110	1	131	2495				A10_02200	A11_00124	A2_01327	A3_01131	A5_01308	A6_02183	A7_02132	A8_01204	A9_01588	B10_01620	B11_01198	B12_02536	B1_01239	B3_02589	B4_01740	B5_00095	B6_01694	B8_01726	B9_01952	C11_01690	C12_01876	C1_02322	C3_00505	C4_00221	C6_01091	C7_00961	C8_01526	C9_00171	D10_02287	D11_00839	D12_02183	D1_00038	D2_02158	D4_02567	D5_00958	D6_02515	D8_02773	E1_01813	E2_01408
glpT		Glycerol-3-phosphate transporter	110	110	1	131	6283				A10_02428	A11_02204	A2_00868	A3_02444	A5_00665	A6_00139	A7_02384	A8_02128	A9_00987	B10_01511	B11_01456	B12_00679	B1_02188	B3_02017	B4_01191	B5_00834	B6_00668	B8_01261	B9_01109	C11_02535	C12_02244	C1_01722	C3_01348	C4_01936	C6_01982	C7_02447	C8_02059	C9_00924	D10_01789	D11_01402	D12_01869	D1_00883	D2_01307	D4_00890	D5_02045	D6_01700	D8_02601	E1_02268	E2_02187
cggR		Central glycolytic genes regulator	110	110	1	131	4027				A10_00979	A11_01699	A2_00445	A3_02195	A5_02148	A6_00706	A7_00648	A8_01554	A9_02065	B10_00797	B11_01782	B12_01074	B1_01353	B3_01171	B4_01431	B5_01199	B6_01033	B8_01856	B9_01366	C11_00556	C12_01269	C1_01308	C3_02082	C4_01451	C6_00592	C7_01427	C8_00743	C9_01889	D10_01204	D11_02307	D12_01663	D1_01725	D2_01625	D4_01823	D5_02137	D6_01852	D8_01194	E1_00893	E2_00888
rocD2_1		Ornithine aminotransferase 2	110	110	1	131	4347				A10_02282	A11_00076	A2_01790	A3_00941	A5_01855	A6_01221	A7_00760	A8_00102	A9_02438	B10_00685	B11_02226	B12_01615	B1_00428	B3_00220	B4_00263	B5_01312	B6_01146	B8_02018	B9_01478	C11_00645	C12_01180	C1_01217	C3_02427	C4_01361	C6_00682	C7_01517	C8_00653	C9_02232	D10_01114	D11_02324	D12_02684	D1_01614	D2_01514	D4_01712	D5_00344	D6_01963	D8_02323	E1_00803	E2_00798
frdA		Fumarate reductase flavoprotein subunit	110	110	1	131	4586				A10_01505	A11_01851	A2_00162	A3_00755	A5_02041	A6_01413	A7_00948	A8_00676	A9_01270	B10_00196	B11_00138	B12_01426	B1_02346	B3_00448	B4_00592	B5_01502	B6_01335	B8_01029	B9_00206	C11_00835	C12_00990	C1_02450	C3_00083	C4_02167	C6_00865	C7_01774	C8_00469	C9_01213	D10_00930	D11_02605	D12_02542	D1_02021	D2_02066	D4_01934	D5_01799	D6_01988	D8_00959	E1_00617	E2_00612
eno		Enolase	110	110	1	131	4032				A10_00974	A11_01704	A2_00450	A3_02200	A5_02143	A6_00701	A7_00653	A8_01559	A9_02070	B10_00792	B11_01777	B12_01069	B1_01348	B3_01166	B4_01426	B5_01204	B6_01038	B8_01861	B9_01371	C11_00561	C12_01264	C1_01303	C3_02087	C4_01446	C6_00597	C7_01432	C8_00738	C9_01884	D10_01199	D11_02312	D12_01668	D1_01720	D2_01620	D4_01818	D5_02132	D6_01857	D8_01189	E1_00888	E2_00883
yfbR		5'-deoxynucleotidase YfbR	110	110	1	131	4009				A10_00995	A11_01683	A2_01412	A3_02179	A5_02164	A6_00584	A7_00632	A8_01538	A9_02034	B10_00813	B11_01798	B12_01686	B1_01369	B3_01187	B4_01447	B5_01182	B6_01016	B8_01839	B9_01351	C11_00540	C12_02402	C1_01324	C3_02065	C4_01468	C6_00575	C7_01410	C8_00760	C9_01906	D10_01221	D11_02290	D12_01647	D1_01742	D2_01642	D4_01840	D5_02154	D6_01835	D8_01210	E1_00909	E2_00904
msrR		Regulatory protein MsrR	110	110	1	131	5217				A10_01061	A11_01168	A2_00416	A3_00539	A5_01605	A6_00641	A7_00260	A8_00602	A9_01484	B10_01899	B11_00948	B12_00236	B1_00747	B3_01469	B4_00811	B5_01714	B6_01983	B8_01422	B9_01528	C11_01973	C12_01994	C1_01970	C3_01852	C4_00331	C6_02313	C7_01133	C8_01598	C9_01446	D10_00717	D11_01891	D12_00800	D1_00529	D2_00651	D4_00528	D5_01036	D6_00579	D8_00119	E1_01663	E2_00125
rny		Ribonuclease Y	110	110	1	131	4760				A10_00180	A11_00038	A2_02304	A3_00616	A5_01681	A6_02022	A7_01087	A8_00522	A9_01409	B10_01979	B11_01047	B12_02167	B1_00667	B3_01549	B4_00731	B5_01638	B6_02059	B8_02391	B9_01608	C11_02052	C12_02073	C1_01890	C3_02509	C4_02034	C6_00998	C7_01640	C8_00336	C9_01350	D10_00796	D11_02443	D12_00720	D1_02267	D2_02352	D4_02272	D5_02328	D6_02354	D8_02512	E1_01581	E2_02338
yhbU_1		putative protease YhbU precursor	110	110	1	131	603				A10_00814	A11_01943	A2_02227	A3_01793	A5_01020	A6_00780	A7_01932	A8_01751	A9_00754	B10_01217	B11_00700	B12_01958	B1_01911	B3_01742	B4_02271	B5_01963	B6_01472	B8_00643	B9_00639	C11_01062	C12_01459	C1_02122	C3_01625	C4_00755	C6_01654	C7_00139	C8_02533	C9_01689	D10_00474	D11_01647	D12_01229	D1_01346	D2_01853	D4_01519	D5_01931	D6_01392	D8_01910	E1_02009	E2_01949
metG		Methionine--tRNA ligase	110	110	1	131	3702				A10_00943	A11_01014	A2_00490	A3_00234	A5_00130	A6_01014	A7_00281	A8_00290	A9_00222	B10_00409	B11_00548	B12_00466	B1_00584	B3_00561	B4_00389	B5_02580	B6_00116	B8_00859	B9_00500	C11_00195	C12_00324	C1_00419	C3_00373	C4_00359	C6_00208	C7_01086	C8_00119	C9_02686	D10_00306	D11_00339	D12_00554	D1_01081	D2_01059	D4_00952	D5_01259	D6_01104	D8_00936	E1_00556	E2_00486
group_7316		hypothetical protein	110	110	1	131	4271				A10_02313	A11_00845	A2_01821	A3_00972	A5_02065	A6_01190	A7_00729	A8_00133	A9_02469	B10_00716	B11_02195	B12_01646	B1_00397	B3_00251	B4_00232	B5_01281	B6_01115	B8_01987	B9_01447	C11_00614	C12_01211	C1_01248	C3_00966	C4_01392	C6_00651	C7_01486	C8_00684	C9_02263	D10_01145	D11_00876	D12_02653	D1_01645	D2_01545	D4_01743	D5_00313	D6_01932	D8_02354	E1_00834	E2_00829
nrdE2		Ribonucleoside-diphosphate reductase subunit alpha 2	110	110	1	131	3978				A10_02473	A11_01658	A2_01437	A3_02154	A5_02189	A6_00609	A7_00607	A8_01513	A9_02009	B10_00838	B11_01823	B12_01711	B1_01394	B3_01212	B4_01472	B5_01157	B6_00991	B8_01814	B9_01326	C11_00515	C12_02377	C1_01349	C3_02040	C4_01493	C6_00550	C7_01385	C8_00785	C9_01932	D10_01246	D11_02265	D12_01622	D1_01767	D2_01667	D4_01865	D5_02179	D6_01810	D8_01235	E1_00934	E2_00929
group_7327		Sodium:neurotransmitter symporter family protein	110	110	1	131	3663				A10_00533	A11_02110	A2_00368	A3_00084	A5_00758	A6_02555	A7_00211	A8_02034	A9_00893	B10_00300	B11_01553	B12_00579	B1_02094	B3_02111	B4_01097	B5_02534	B6_00018	B8_00333	B9_00441	C11_00168	C12_02150	C1_00290	C3_00259	C4_00289	C6_00102	C7_00364	C8_00085	C9_01022	D10_00199	D11_00238	D12_00402	D1_01029	D2_00960	D4_00554	D5_00531	D6_01007	D8_00427	E1_00424	E2_02092
group_7330		pheromone autoinducer 2 transporter	110	110	1	131	4418				A10_01344	A11_00589	A2_01737	A3_00888	A5_01908	A6_01279	A7_00814	A8_00811	A9_02535	B10_00630	B11_02280	B12_01561	B1_00194	B3_02424	B4_02498	B5_01367	B6_01202	B8_00438	B9_02123	C11_00699	C12_01126	C1_01164	C3_02372	C4_02233	C6_00733	C7_01568	C8_00602	C9_02182	D10_01063	D11_02378	D12_00481	D1_02158	D2_01929	D4_02072	D5_01663	D6_02124	D8_02269	E1_00750	E2_00745
kipA_1		KipI antagonist	110	110	1	131	3965				A10_02486	A11_01645	A2_01451	A3_02141	A5_02202	A6_01715	A7_00594	A8_01500	A9_01996	B10_00851	B11_01837	B12_01724	B1_01407	B3_01225	B4_01485	B5_01143	B6_00977	B8_01800	B9_01313	C11_00502	C12_02364	C1_01362	C3_02027	C4_01506	C6_00537	C7_02006	C8_00798	C9_01945	D10_01259	D11_02252	D12_01609	D1_01781	D2_01681	D4_01879	D5_02193	D6_01796	D8_01248	E1_00947	E2_00942
group_7332		Isoprenylcysteine carboxyl methyltransferase (ICMT) family protein	110	110	1	131	6868				A10_01587	A11_00654	A2_00756	A3_02291	A5_00551	A6_02464	A7_02248	A8_01867	A9_01110	B10_01386	B11_01339	B12_00798	B1_02515	B3_02336	B4_01314	B5_00717	B6_00552	B8_01347	B9_00982	C11_02288	C12_00760	C1_01604	C3_01236	C4_01818	C6_01864	C7_02613	C8_01946	C9_00806	D10_01673	D11_01290	D12_01771	D1_00764	D2_01393	D4_00770	D5_02388	D6_01581	D8_01709	E1_02149	E2_01776
pyrD		Dihydroorotate dehydrogenase (quinone)	110	110	1	131	1959				A10_00687	A11_00359	A2_01966	A3_01464	A5_02382	A6_02318	A7_01501	A8_02333	A9_02232	B10_02191	B11_01666	B12_01295	B1_01755	B3_00732	B4_02073	B5_00426	B6_00259	B8_02051	B9_02280	C11_01525	C12_00464	C1_00749	C3_00838	C4_01078	C6_01417	C7_00637	C8_01200	C9_00517	D10_01939	D11_00509	D12_02311	D1_01943	D2_00779	D4_01236	D5_01508	D6_00837	D8_00663	E1_01377	E2_01634
group_7334		hypothetical protein	110	110	1	131	6202				A10_00489	A11_02156	A2_00914	A3_02491	A5_00712	A6_00186	A7_02337	A8_02080	A9_00939	B10_01558	B11_01503	B12_00630	B1_02140	B3_02065	B4_01143	B5_00904	B6_00739	B8_01308	B9_01156	C11_02582	C12_02197	C1_01771	C3_01419	C4_01980	C6_02026	C7_02403	C8_02103	C9_00972	D10_01833	D11_01472	D12_01917	D1_00930	D2_01354	D4_00937	D5_02092	D6_01747	D8_02649	E1_02316	E2_02139
kefC		Glutathione-regulated potassium-efflux system protein KefC	110	110	1	131	4416				A10_01346	A11_00591	A2_01739	A3_00890	A5_01906	A6_01277	A7_00812	A8_00813	A9_02533	B10_00632	B11_02278	B12_01563	B1_00196	B3_02422	B4_02500	B5_01365	B6_01200	B8_00440	B9_02125	C11_00697	C12_01128	C1_01166	C3_02374	C4_02231	C6_00731	C7_01566	C8_00604	C9_02184	D10_01065	D11_02376	D12_00479	D1_02160	D2_01927	D4_02074	D5_01661	D6_02126	D8_02271	E1_00752	E2_00747
greA		Transcription elongation factor GreA	110	110	1	131	601				A10_00812	A11_01941	A2_02229	A3_01795	A5_01022	A6_00782	A7_01930	A8_01753	A9_00756	B10_01215	B11_00702	B12_01960	B1_01909	B3_01740	B4_02269	B5_01961	B6_01470	B8_00641	B9_00641	C11_01064	C12_01457	C1_02124	C3_01623	C4_00753	C6_01652	C7_00141	C8_02531	C9_01687	D10_00476	D11_01649	D12_01227	D1_01348	D2_01855	D4_01521	D5_01933	D6_01390	D8_01912	E1_02007	E2_01951
srrB		Sensor protein SrrB	110	110	1	131	469				A10_01125	A11_01428	A2_02589	A3_01913	A5_01140	A6_00897	A7_01815	A8_00036	A9_00430	B10_01099	B11_00819	B12_02076	B1_00263	B3_02230	B4_00082	B5_01845	B6_01353	B8_00997	B9_00757	C11_01179	C12_01342	C1_02240	C3_01507	C4_00636	C6_01535	C7_01323	C8_01785	C9_01572	D10_00592	D11_01765	D12_00326	D1_01467	D2_00063	D4_01640	D5_02522	D6_01271	D8_02027	E1_01891	E2_02067
pdhD		Dihydrolipoyl dehydrogenase	110	110	1	131	4526				A10_01432	A11_02303	A2_00112	A3_00805	A5_01991	A6_01363	A7_00898	A8_00726	A9_01220	B10_00523	B11_00088	B12_01476	B1_02296	B3_02509	B4_00542	B5_01452	B6_01285	B8_02647	B9_02016	C11_00785	C12_01040	C1_02500	C3_00033	C4_02315	C6_00815	C7_00292	C8_00519	C9_01092	D10_00980	D11_02555	D12_02592	D1_02071	D2_02016	D4_01984	D5_01749	D6_02038	D8_02184	E1_00667	E2_00662
clpX		ATP-dependent Clp protease ATP-binding subunit ClpX	110	110	1	131	668				A10_00217	A11_01996	A2_02175	A3_01741	A5_00968	A6_00728	A7_02003	A8_01698	A9_00701	B10_01269	B11_00648	B12_01906	B1_01964	B3_01795	B4_02324	B5_02016	B6_01525	B8_00695	B9_00587	C11_01010	C12_01511	C1_02070	C3_01677	C4_00807	C6_01707	C7_00008	C8_02147	C9_01743	D10_00422	D11_01595	D12_01282	D1_01294	D2_01801	D4_01467	D5_01879	D6_01444	D8_00513	E1_02061	E2_01897
rpsJ		30S ribosomal protein S10	110	110	1	131	2494				A10_02201	A11_00123	A2_01326	A3_01132	A5_01309	A6_02184	A7_02131	A8_01203	A9_01589	B10_01621	B11_01199	B12_02537	B1_01238	B3_02588	B4_01741	B5_00096	B6_01695	B8_01725	B9_01951	C11_01691	C12_01875	C1_02321	C3_00506	C4_00222	C6_01092	C7_00960	C8_01525	C9_00172	D10_02288	D11_00838	D12_02182	D1_00037	D2_02159	D4_02568	D5_00957	D6_02514	D8_02774	E1_01812	E2_01407
ycfH		putative deoxyribonuclease YcfH	110	110	1	131	3703				A10_00944	A11_01015	A2_00491	A3_00233	A5_00129	A6_01015	A7_00282	A8_00291	A9_00223	B10_00410	B11_00547	B12_00465	B1_00583	B3_00560	B4_00390	B5_02579	B6_00115	B8_00858	B9_00499	C11_00196	C12_00323	C1_00418	C3_00374	C4_00358	C6_00207	C7_01087	C8_00120	C9_02685	D10_00305	D11_00338	D12_00553	D1_01080	D2_01060	D4_00953	D5_01260	D6_01103	D8_00935	E1_00555	E2_00485
fmt		Methionyl-tRNA formyltransferase	110	110	1	131	4686				A10_00258	A11_00970	A2_02374	A3_00686	A5_01751	A6_01952	A7_01017	A8_00451	A9_01338	B10_02049	B11_01115	B12_02097	B1_02414	B3_01620	B4_00660	B5_01570	B6_02127	B8_02461	B9_01678	C11_02188	C12_00924	C1_01820	C3_02439	C4_02103	C6_00929	C7_01709	C8_00405	C9_01280	D10_00864	D11_02513	D12_00649	D1_02197	D2_02282	D4_02342	D5_02258	D6_02284	D8_02442	E1_01510	E2_02267
pdhB		Pyruvate dehydrogenase E1 component subunit beta	110	110	1	131	4524				A10_01434	A11_02305	A2_00110	A3_00807	A5_01989	A6_01361	A7_00896	A8_00728	A9_01218	B10_00525	B11_00086	B12_01478	B1_02294	B3_02507	B4_00540	B5_01450	B6_01283	B8_02645	B9_02018	C11_00783	C12_01042	C1_02502	C3_00031	C4_02313	C6_00813	C7_00294	C8_00521	C9_01090	D10_00982	D11_02553	D12_02594	D1_02073	D2_02014	D4_01986	D5_01747	D6_02040	D8_02186	E1_00669	E2_00664
qoxB		putative quinol oxidase subunit 1	110	110	1	131	4482				A10_01818	A11_02339	A2_01686	A3_00841	A5_01955	A6_01328	A7_00863	A8_00762	A9_02584	B10_00559	B11_00206	B12_01512	B1_00145	B3_02473	B4_02451	B5_01417	B6_01250	B8_02612	B9_02052	C11_00749	C12_01076	C1_01115	C3_01445	C4_02280	C6_00780	C7_00328	C8_00555	C9_01056	D10_01016	D11_01119	D12_02462	D1_02107	D2_01981	D4_02020	D5_01714	D6_02073	D8_02220	E1_00703	E2_00698
ligA		DNA ligase	110	110	1	131	7721				A10_01325	A11_00479	A2_02477	A3_02606	A5_02453	A6_02263	A7_02516	A8_00200	A9_02361	B10_02303	B11_00355	B12_02457	B1_02633	B3_00164	B4_00020	B5_02186	B6_02331	B8_00110	B9_02389	C11_00021	C12_00217	C1_00020	C3_02178	C4_00112	C6_02376	C7_02283	C8_02278	C9_02358	D10_02188	D11_02041	D12_00226	D1_00160	D2_00172	D4_00305	D5_00228	D6_00194	D8_00233	E1_01733	E2_00305
argS		Arginine--tRNA ligase	110	110	1	131	3843				A10_01963	A11_01757	A2_01558	A3_02033	A5_02688	A6_01609	A7_00483	A8_01393	A9_01889	B10_00959	B11_01944	B12_01831	B1_01514	B3_01332	B4_01592	B5_01036	B6_00870	B8_02275	B9_01205	C11_00395	C12_02432	C1_01469	C3_01016	C4_01613	C6_00370	C7_01899	C8_00965	C9_02052	D10_01367	D11_00926	D12_01502	D1_02467	D2_02574	D4_02179	D5_00047	D6_00444	D8_01355	E1_01054	E2_01049
fabG		3-oxoacyl-[acyl-carrier-protein] reductase FabG	110	110	1	131	4701				A10_00273	A11_00985	A2_02359	A3_00671	A5_01736	A6_01967	A7_01032	A8_00466	A9_01353	B10_02034	B11_01100	B12_02112	B1_02429	B3_01605	B4_00675	B5_01585	B6_02112	B8_02446	B9_01663	C11_02173	C12_00909	C1_01835	C3_02454	C4_02088	C6_00944	C7_01694	C8_00390	C9_01295	D10_00849	D11_02498	D12_00664	D1_02212	D2_02297	D4_02327	D5_02273	D6_02299	D8_02457	E1_01525	E2_02282
atpB		ATP synthase subunit a	110	110	1	131	2668				A10_00096	A11_00227	A2_00048	A3_02740	A5_00200	A6_00053	A7_02640	A8_02621	A9_00047	B10_00119	B11_00264	B12_00197	B1_00114	B3_00097	B4_02626	B5_02374	B6_02426	B8_02529	B9_00159	C11_02659	C12_00046	C1_00444	C3_00447	C4_02559	C6_02537	C7_00251	C8_02491	C9_02490	D10_02532	D11_00008	D12_00155	D1_01001	D2_00400	D4_00189	D5_01221	D6_02432	D8_02884	E1_00218	E2_02496
yhdG_1		putative amino acid permease YhdG	110	110	1	131	3815				A10_02056	A11_02046	A2_01591	A3_02010	A5_02665	A6_01561	A7_00450	A8_01363	A9_01850	B10_00067	B11_01976	B12_01865	B1_01553	B3_01371	B4_01631	B5_00999	B6_00833	B8_02300	B9_00544	C11_00362	C12_02465	C1_01503	C3_00919	C4_01637	C6_02426	C7_01875	C8_00989	C9_02075	D10_01393	D11_00435	D12_01463	D1_02442	D2_02599	D4_02154	D5_00022	D6_01054	D8_01388	E1_01078	E2_01073
nhaK_1		Sodium, potassium, lithium and rubidium/H( ) antiporter	110	110	1	131	3868				A10_00428	A11_01508	A2_01537	A3_02055	A5_02709	A6_01629	A7_00504	A8_01414	A9_01910	B10_00938	B11_01923	B12_01810	B1_01493	B3_01311	B4_01571	B5_01057	B6_00891	B8_02254	B9_01226	C11_00416	C12_02411	C1_01448	C3_00995	C4_01592	C6_00391	C7_01920	C8_00944	C9_02031	D10_01345	D11_00905	D12_01523	D1_02488	D2_02553	D4_02200	D5_00068	D6_00423	D8_01334	E1_01033	E2_01028
znuC_1		High-affinity zinc uptake system ATP-binding protein ZnuC	110	110	1	131	3873				A10_00431	A11_01505	A2_01534	A3_02058	A5_02286	A6_01632	A7_00507	A8_01417	A9_01913	B10_00935	B11_01920	B12_01807	B1_01490	B3_01308	B4_01568	B5_01060	B6_00894	B8_02249	B9_01229	C11_00419	C12_02281	C1_01445	C3_01139	C4_01589	C6_00394	C7_01923	C8_00941	C9_02028	D10_01342	D11_01066	D12_01526	D1_02493	D2_02548	D4_02205	D5_00073	D6_00418	D8_01331	E1_01030	E2_01025
nrdI		Protein NrdI	110	110	1	131	3977				A10_02474	A11_01657	A2_01438	A3_02153	A5_02190	A6_00610	A7_00606	A8_01512	A9_02008	B10_00839	B11_01824	B12_01712	B1_01395	B3_01213	B4_01473	B5_01156	B6_00990	B8_01813	B9_01325	C11_00514	C12_02376	C1_01350	C3_02039	C4_01494	C6_00549	C7_01384	C8_00786	C9_01933	D10_01247	D11_02264	D12_01621	D1_01768	D2_01668	D4_01866	D5_02180	D6_01809	D8_01236	E1_00935	E2_00930
group_7360		hypothetical protein	110	110	1	131	497				A10_01101	A11_01367	A2_02566	A3_01889	A5_01116	A6_00874	A7_01838	A8_00060	A9_00406	B10_01122	B11_00794	B12_02051	B1_00239	B3_02254	B4_00106	B5_01870	B6_01379	B8_00547	B9_00734	C11_01156	C12_01365	C1_02215	C3_01530	C4_00659	C6_01558	C7_01346	C8_01808	C9_01595	D10_00569	D11_01742	D12_00350	D1_01441	D2_00037	D4_01614	D5_02548	D6_01297	D8_02004	E1_01914	E2_02044
gpsB		Cell cycle protein GpsB	110	110	1	131	3117				A10_01865	A11_02375	A2_02632	A3_00457	A5_01184	A6_00938	A7_01774	A8_02522	A9_00541	B10_01055	B11_00866	B12_00030	B1_00828	B3_02187	B4_00891	B5_01797	B6_02518	B8_00045	B9_00801	C11_01288	C12_00147	C1_02691	C3_01770	C4_00528	C6_02231	C7_01215	C8_01680	C9_01531	D10_00634	D11_01973	D12_00880	D1_02580	D2_00239	D4_00045	D5_00137	D6_00024	D8_02071	E1_02516	E2_02400
iolE		Xylose isomerase-like TIM barrel	110	110	1	131	6869				A10_01588	A11_00655	A2_00755	A3_02292	A5_00550	A6_02465	A7_02249	A8_01868	A9_01111	B10_01385	B11_01338	B12_00799	B1_02514	B3_02337	B4_01315	B5_00716	B6_00551	B8_01348	B9_00981	C11_02289	C12_00759	C1_01603	C3_01235	C4_01817	C6_01863	C7_02612	C8_01945	C9_00805	D10_01672	D11_01289	D12_01770	D1_00763	D2_01394	D4_00769	D5_02389	D6_01580	D8_01708	E1_02148	E2_01777
atpD		ATP synthase subunit beta	110	110	1	131	2674				A10_00102	A11_00233	A2_00042	A3_02734	A5_00194	A6_00059	A7_02634	A8_02615	A9_00041	B10_00113	B11_00270	B12_00191	B1_00108	B3_00103	B4_02620	B5_02368	B6_02432	B8_02523	B9_00153	C11_02653	C12_00040	C1_00438	C3_00441	C4_02565	C6_02531	C7_00245	C8_02485	C9_02484	D10_02538	D11_00002	D12_00149	D1_01007	D2_00394	D4_00183	D5_01215	D6_02438	D8_02878	E1_00212	E2_02502
accA		Acetyl-coenzyme A carboxylase carboxyl transferase subunit alpha	110	110	1	131	1160				A10_00193	A11_02020	A2_02151	A3_01717	A5_00944	A6_00209	A7_02533	A8_01674	A9_00677	B10_02549	B11_01213	B12_01394	B1_01988	B3_01819	B4_02348	B5_02040	B6_01549	B8_00719	B9_00003	C11_00986	C12_01535	C1_02046	C3_01701	C4_00831	C6_01731	C7_00032	C8_02171	C9_01767	D10_02370	D11_01571	D12_01306	D1_01270	D2_01777	D4_01443	D5_01855	D6_01468	D8_00003	E1_00015	E2_00061
group_7367		Putative TrmH family tRNA/rRNA methyltransferase	110	110	1	131	3745				A10_02108	A11_01055	A2_01642	A3_01959	A5_02614	A6_01510	A7_00100	A8_01311	A9_00090	B10_00016	B11_00482	B12_01365	B1_01605	B3_01423	B4_01683	B5_00947	B6_00783	B8_02350	B9_00358	C11_00309	C12_02516	C1_00079	C3_00128	C4_01687	C6_02476	C7_01825	C8_01039	C9_02126	D10_00118	D11_00151	D12_01411	D1_00592	D2_00666	D4_02103	D5_01099	D6_00655	D8_01439	E1_01130	E2_00435
era		GTPase Era	110	110	1	131	550				A10_00307	A11_01901	A2_00560	A3_01837	A5_01064	A6_00823	A7_01889	A8_01793	A9_00796	B10_01173	B11_00743	B12_02000	B1_01869	B3_01700	B4_02229	B5_01921	B6_01430	B8_00599	B9_00683	C11_01105	C12_01416	C1_02164	C3_01581	C4_00710	C6_01609	C7_00183	C8_01859	C9_01646	D10_00518	D11_01691	D12_01187	D1_01390	D2_01897	D4_01563	D5_02599	D6_01348	D8_01953	E1_01965	E2_01993
ctsR		Transcriptional regulator CtsR	110	110	1	131	3734				A10_02118	A11_01861	A2_01652	A3_01949	A5_02604	A6_01500	A7_00090	A8_01301	A9_00080	B10_00006	B11_00472	B12_01375	B1_01615	B3_01433	B4_01693	B5_00937	B6_00773	B8_02360	B9_00348	C11_00299	C12_02526	C1_00069	C3_00138	C4_01697	C6_02486	C7_01815	C8_01049	C9_02136	D10_00128	D11_00161	D12_01401	D1_00582	D2_00656	D4_02093	D5_01089	D6_00665	D8_01449	E1_01140	E2_00445
nnrD		ADP-dependent (S)-NAD(P)H-hydrate dehydratase	110	110	1	131	1766				A10_00068	A11_01494	A2_00591	A3_01596	A5_00396	A6_01824	A7_01633	A8_02011	A9_00173	B10_02594	B11_02369	B12_02327	B1_00068	B3_00001	B4_02512	B5_00554	B6_00387	B8_02184	B9_02598	C11_01395	C12_00594	C1_00617	C3_02542	C4_00945	C6_02146	C7_02076	C8_02381	C9_00644	D10_01594	D11_01137	D12_01164	D1_00445	D2_00912	D4_01369	D5_00598	D6_00099	D8_00540	E1_01248	E2_01505
cdsA		Phosphatidate cytidylyltransferase	110	110	1	131	4735				A10_00155	A11_00013	A2_02329	A3_00641	A5_01706	A6_01997	A7_01062	A8_00497	A9_01384	B10_02004	B11_01072	B12_02142	B1_00642	B3_01574	B4_00706	B5_01613	B6_02084	B8_02416	B9_01633	C11_02077	C12_02098	C1_01865	C3_02484	C4_02059	C6_00973	C7_01665	C8_00361	C9_01325	D10_00821	D11_02468	D12_00695	D1_02242	D2_02327	D4_02297	D5_02303	D6_02329	D8_02487	E1_01556	E2_02313
ythB		Putative cytochrome bd menaquinol oxidase subunit II	110	110	1	131	4517				A10_01441	A11_02312	A2_01659	A3_00814	A5_01982	A6_01354	A7_00889	A8_00735	A9_01211	B10_00532	B11_00232	B12_01485	B1_02287	B3_02500	B4_00533	B5_01443	B6_01276	B8_02638	B9_02025	C11_00776	C12_01049	C1_02509	C3_00024	C4_02306	C6_00806	C7_00301	C8_00528	C9_01083	D10_00989	D11_02546	D12_02601	D1_02080	D2_02007	D4_01993	D5_01740	D6_02047	D8_02193	E1_00676	E2_00671
rnc		Ribonuclease 3	110	110	1	131	4703				A10_00275	A11_00987	A2_02357	A3_00669	A5_01734	A6_01969	A7_01034	A8_00468	A9_01355	B10_02032	B11_01098	B12_02114	B1_02431	B3_01603	B4_00677	B5_01587	B6_02110	B8_02444	B9_01661	C11_02171	C12_00907	C1_01837	C3_02456	C4_02086	C6_00946	C7_01692	C8_00388	C9_01297	D10_00847	D11_02496	D12_00666	D1_02214	D2_02299	D4_02325	D5_02275	D6_02301	D8_02459	E1_01527	E2_02284
group_7375		Putative neutral zinc metallopeptidase	110	110	1	131	3103				A10_01851	A11_02389	A2_02618	A3_00443	A5_01170	A6_00924	A7_01788	A8_02508	A9_00527	B10_01069	B11_00852	B12_00016	B1_00842	B3_02201	B4_00905	B5_01812	B6_02503	B8_00031	B9_00787	C11_01274	C12_00133	C1_02705	C3_01756	C4_00542	C6_02217	C7_01229	C8_01694	C9_01545	D10_00620	D11_01987	D12_00894	D1_02566	D2_00253	D4_00031	D5_00151	D6_00038	D8_02057	E1_02502	E2_02414
pgi		Glucose-6-phosphate isomerase	110	110	1	131	4352				A10_02277	A11_00071	A2_01785	A3_00936	A5_01860	A6_01226	A7_00765	A8_00097	A9_02433	B10_00680	B11_02231	B12_01610	B1_00433	B3_00215	B4_00268	B5_01317	B6_01151	B8_02023	B9_01483	C11_00650	C12_01175	C1_01212	C3_02422	C4_01356	C6_00687	C7_01522	C8_00648	C9_02227	D10_01109	D11_02329	D12_02689	D1_01609	D2_01509	D4_01707	D5_00349	D6_01968	D8_02318	E1_00798	E2_00793
wbpI		UDP-2,3-diacetamido-2,3-dideoxy-D-glucuronate 2-epimerase	110	110	1	131	7328				A10_01645	A11_00712	A2_00690	A3_02357	A5_00486	A6_02523	A7_02306	A8_01925	A9_01168	B10_01328	B11_01273	B12_00856	B1_02457	B3_02394	B4_01372	B5_00652	B6_00487	B8_01403	B9_00924	C11_02355	C12_00693	C1_01546	C3_01179	C4_01762	C6_01808	C7_02557	C8_01890	C9_00750	D10_00162	D11_01233	D12_01713	D1_00708	D2_01449	D4_00714	D5_02444	D6_01525	D8_01653	E1_02091	E2_01834
ftsL		Cell division protein FtsL	110	110	1	131	4641				A10_01476	A11_01462	A2_00194	A3_00722	A5_01787	A6_01445	A7_00981	A8_00644	A9_01302	B10_02085	B11_01152	B12_00911	B1_02378	B3_01656	B4_00624	B5_01534	B6_00140	B8_00966	B9_01714	C11_00867	C12_00959	C1_02419	C3_00295	C4_02138	C6_00894	C7_01745	C8_00440	C9_01245	D10_00899	D11_00274	D12_00613	D1_01128	D2_01151	D4_01029	D5_01336	D6_01131	D8_02405	E1_01474	E2_02231
tagE_2		putative poly(glycerol-phosphate) alpha-glucosyltransferase	110	110	1	131	3793				A10_02075	A11_01807	A2_01610	A3_01991	A5_02646	A6_01542	A7_00431	A8_01344	A9_01831	B10_00048	B11_01995	B12_01884	B1_01572	B3_01390	B4_01650	B5_00979	B6_00814	B8_02319	B9_00563	C11_00343	C12_02484	C1_01522	C3_00900	C4_01656	C6_02445	C7_01856	C8_01008	C9_02094	D10_01412	D11_00416	D12_01444	D1_02423	D2_02618	D4_02135	D5_00003	D6_01035	D8_01407	E1_01097	E2_01092
group_7380		hypothetical protein	110	110	1	131	2264				A10_01184	A11_01220	A2_01145	A3_01312	A5_01489	A6_00502	A7_01351	A8_01021	A9_01771	B10_01802	B11_00058	B12_01146	B1_01056	B3_00881	B4_01923	B5_00275	B6_01873	B8_01540	B9_01770	C11_01872	C12_01694	C1_00897	C3_00689	C4_01221	C6_01272	C7_00780	C8_01345	C9_00355	D10_01527	D11_00658	D12_01997	D1_02338	D2_02424	D4_02406	D5_00813	D6_02223	D8_00830	E1_02421	E2_01226
ung		Uracil-DNA glycosylase	110	110	1	131	3812				A10_02059	A11_02049	A2_01594	A3_02007	A5_02662	A6_01558	A7_00447	A8_01360	A9_01847	B10_00064	B11_01979	B12_01868	B1_01556	B3_01374	B4_01634	B5_00996	B6_00830	B8_02303	B9_00547	C11_00359	C12_02468	C1_01506	C3_00916	C4_01640	C6_02429	C7_01872	C8_00992	C9_02078	D10_01396	D11_00432	D12_01460	D1_02439	D2_02602	D4_02151	D5_00019	D6_01051	D8_01391	E1_01081	E2_01076
hdl IVa		(S)-2-haloacid dehalogenase 4A	110	110	1	131	3847				A10_01967	A11_01753	A2_01554	A3_02037	A5_02692	A6_01613	A7_00487	A8_01397	A9_01893	B10_00955	B11_01940	B12_01827	B1_01510	B3_01328	B4_01588	B5_01040	B6_00874	B8_02271	B9_01209	C11_00399	C12_02428	C1_01465	C3_01012	C4_01609	C6_00374	C7_01903	C8_00961	C9_02048	D10_01362	D11_00922	D12_01506	D1_02471	D2_02570	D4_02183	D5_00051	D6_00440	D8_01351	E1_01050	E2_01045
xseA		Exodeoxyribonuclease 7 large subunit	110	110	1	131	506				A10_01705	A11_01376	A2_02557	A3_01879	A5_01106	A6_00865	A7_01847	A8_00069	A9_00397	B10_01131	B11_00785	B12_02042	B1_00230	B3_02263	B4_00115	B5_01879	B6_01388	B8_00556	B9_00725	C11_01147	C12_01374	C1_02206	C3_01539	C4_00668	C6_01567	C7_01355	C8_01817	C9_01604	D10_00560	D11_01733	D12_00359	D1_01432	D2_00028	D4_01605	D5_02557	D6_01306	D8_01995	E1_01923	E2_02035
dapH		2,3,4,5-tetrahydropyridine-2,6-dicarboxylate N-acetyltransferase	110	110	1	131	5255				A10_01912	A11_02559	A2_01049	A3_00505	A5_00092	A6_00517	A7_01723	A8_02569	A9_00588	B10_01866	B11_00915	B12_00269	B1_00780	B3_02140	B4_00844	B5_01749	B6_02155	B8_00237	B9_01495	C11_01939	C12_01960	C1_02003	C3_01819	C4_00480	C6_02279	C7_01167	C8_01632	C9_01480	D10_00683	D11_01924	D12_00833	D1_00950	D2_00514	D4_00447	D5_00697	D6_00546	D8_00086	E1_01178	E2_01140
rplF		50S ribosomal protein L6	110	110	1	131	2510				A10_02185	A11_00139	A2_01342	A3_01116	A5_01293	A6_02168	A7_02147	A8_01219	A9_01573	B10_01605	B11_01183	B12_02521	B1_01254	B3_02604	B4_01725	B5_00080	B6_01679	B8_01741	B9_01967	C11_01675	C12_01891	C1_02337	C3_00490	C4_00206	C6_01076	C7_00976	C8_01541	C9_00156	D10_02272	D11_00854	D12_02198	D1_00053	D2_02143	D4_02552	D5_00973	D6_02530	D8_02758	E1_01828	E2_01423
yhaM		3'-5' exoribonuclease YhaM	110	110	1	131	7799				A10_00906	A11_00921	A2_00249	A3_00019	A5_00153	A6_02619	A7_00046	A8_00247	A9_00139	B10_00235	B11_00420	B12_00539	B1_00317	B3_00309	B4_00176	B5_02460	B6_02578	B8_00882	B9_00300	C11_00101	C12_00258	C1_00490	C3_01079	C4_02491	C6_00046	C7_00437	C8_00034	C9_02629	D10_00042	D11_01023	D12_00047	D1_00652	D2_01020	D4_00606	D5_01159	D6_00947	D8_00363	E1_00357	E2_00241
opuBB		Choline transport system permease protein OpuBB	110	110	1	131	3970				A10_02481	A11_01650	A2_01446	A3_02146	A5_02197	A6_01720	A7_00599	A8_01505	A9_02001	B10_00846	B11_01832	B12_01719	B1_01402	B3_01220	B4_01480	B5_01148	B6_00982	B8_01805	B9_01318	C11_00507	C12_02369	C1_01357	C3_02032	C4_01501	C6_00542	C7_02011	C8_00793	C9_01940	D10_01254	D11_02257	D12_01614	D1_01776	D2_01676	D4_01874	D5_02188	D6_01801	D8_01243	E1_00942	E2_00937
prfB		Peptide chain release factor 2	110	110	1	131	4007				A10_00997	A11_01681	A2_01414	A3_02177	A5_02166	A6_00586	A7_00630	A8_01536	A9_02032	B10_00815	B11_01800	B12_01688	B1_01371	B3_01189	B4_01449	B5_01180	B6_01014	B8_01837	B9_01349	C11_00538	C12_02400	C1_01326	C3_02063	C4_01470	C6_00573	C7_01408	C8_00762	C9_01908	D10_01223	D11_02288	D12_01645	D1_01744	D2_01644	D4_01842	D5_02156	D6_01833	D8_01212	E1_00911	E2_00906
femX		Lipid II:glycine glycyltransferase	110	110	1	131	2482				A10_02212	A11_00386	A2_01316	A3_01142	A5_01319	A6_02194	A7_02121	A8_01192	A9_01600	B10_01631	B11_01999	B12_02547	B1_01227	B3_02577	B4_01752	B5_00106	B6_01705	B8_01715	B9_01941	C11_01701	C12_01865	C1_02311	C3_00516	C4_00232	C6_01102	C7_00950	C8_01515	C9_00182	D10_02298	D11_00828	D12_02171	D1_00027	D2_02169	D4_02578	D5_00947	D6_02504	D8_02784	E1_01802	E2_01397
pgk		Phosphoglycerate kinase	110	110	1	131	4029				A10_00977	A11_01701	A2_00447	A3_02197	A5_02146	A6_00704	A7_00650	A8_01556	A9_02067	B10_00795	B11_01780	B12_01072	B1_01351	B3_01169	B4_01429	B5_01201	B6_01035	B8_01858	B9_01368	C11_00558	C12_01267	C1_01306	C3_02084	C4_01449	C6_00594	C7_01429	C8_00741	C9_01887	D10_01202	D11_02309	D12_01665	D1_01723	D2_01623	D4_01821	D5_02135	D6_01854	D8_01192	E1_00891	E2_00886
[truncated: 7,323 more rows]
[truncated: 71 more columns]
