# Supplementary material for: Transmission of Staphylococcus aureus from Humans to Green Monkeys in The Gambia as Revealed by Whole-Genome Sequencing
Source: Appl Environ Microbiol. 2016 Sep 16;82(19):5910–7. doi: 10.1128/AEM.01496-16 (PMC5038045; doi:10.1128/AEM.01496-16)
Supplement: Supplemental material [file AEM.01496-16_zam999117421sd5.xlsx]

## Sheet: Appendix4.txt
Samples	ERR129279	H8	ED98	E7	E3	A9	G9	SA32	SA15	D5	B6	C12	G5	D4	LGA251	A11	MRSA252	SA21	C7	ERR118377	C11	ERR109533	SA22	A6	H7	D10	JKD6159	SA20	B4	SA27	SA14	E2	SA2	C1	F7	G10	SA33	TW20	A10	D8	B5	ERR134335	C3	E1	A3	F11	H4	B10	RF122
ERR129279	736	111	173	6	198	208	135	141	200	185	172	225	116	185	125	176	213	139	163	160	207	230	162	291	111	120	145	166	216	139	200	171	190	184	162	135	141	601	177	667	175	168	146	174	217	119	127	210	92
H8	111	348	134	3	121	121	212	121	136	88	128	130	188	90	100	117	86	84	90	87	131	90	200	129	340	85	91	95	120	217	136	119	121	128	199	212	119	109	118	113	128	132	117	121	136	227	343	137	87
ED98	173	134	502	3	170	161	150	155	272	124	176	199	147	123	130	163	132	114	109	128	202	126	130	206	133	68	124	127	158	147	272	150	151	195	131	149	154	169	142	178	178	176	162	151	284	120	150	178	117
E7	6	3	3	11	6	4	2	3	4	3	3	4	2	2	1	2	4	2	4	1	4	4	3	5	3	3	4	4	4	4	4	3	4	5	3	2	3	5	2	5	3	4	3	3	4	4	4	5	2
E3	198	121	170	6	424	171	133	154	186	133	221	264	124	136	111	186	132	131	126	115	276	157	148	231	120	95	128	131	188	143	187	351	177	208	148	131	154	205	167	209	221	206	149	356	180	129	129	212	100
A9	208	121	161	4	171	421	126	129	192	139	168	194	119	138	102	326	153	118	140	128	194	155	133	212	121	97	129	141	387	145	193	162	388	189	132	126	128	202	327	212	172	148	139	163	192	124	127	221	96
G9	135	212	150	2	133	126	481	122	149	109	114	166	301	112	99	120	134	115	114	133	167	116	289	129	212	86	127	131	128	212	149	127	127	157	290	463	122	136	143	139	113	118	117	128	167	217	285	129	95
SA32	141	121	155	3	154	129	122	484	142	134	142	179	135	137	146	141	109	124	108	134	180	165	141	172	121	86	120	126	141	133	143	125	126	165	141	121	476	139	125	148	143	147	403	125	175	117	126	139	137
SA15	200	136	272	4	186	192	149	142	378	144	198	209	149	143	126	173	156	138	145	145	209	163	167	204	136	111	138	159	196	135	372	166	194	195	168	148	141	198	178	205	201	179	139	168	309	132	148	238	118
D5	185	88	124	3	133	139	109	134	144	440	139	147	97	418	94	141	291	169	118	175	146	389	132	171	88	111	128	156	141	120	144	106	139	169	132	107	134	177	121	180	140	136	132	107	154	105	95	159	80
B6	172	128	176	3	221	168	114	142	198	139	431	225	115	139	113	193	113	122	124	113	224	153	129	210	128	77	105	128	175	137	199	183	170	185	130	114	141	164	167	172	419	347	143	185	182	119	133	219	112
C12	225	130	199	4	264	194	166	179	209	147	225	513	153	148	129	215	162	175	189	151	454	194	160	244	130	89	196	174	240	141	208	217	201	277	161	166	179	205	183	225	227	207	172	219	229	123	157	217	114
G5	116	188	147	2	124	119	301	135	149	97	115	153	475	97	96	115	122	111	124	158	154	99	225	127	188	95	128	122	121	207	149	118	121	151	225	300	135	118	137	115	114	117	131	118	169	211	258	136	88
D4	185	90	123	2	136	138	112	137	143	418	139	148	97	437	95	143	289	171	120	175	146	378	135	166	90	112	127	155	141	122	143	111	140	169	135	109	136	178	121	182	139	135	134	112	155	107	95	158	77
LGA251	125	100	130	1	111	102	99	146	126	94	113	129	96	95	372	101	97	95	92	80	118	104	92	130	100	77	94	91	116	101	126	110	104	117	92	98	148	120	105	130	114	111	143	110	126	105	101	115	120
A11	176	117	163	2	186	326	120	141	173	141	193	215	115	143	101	391	121	107	108	96	205	157	119	207	117	76	116	120	338	136	174	166	330	199	119	119	140	166	310	176	194	172	141	167	164	116	117	190	96
MRSA252	213	86	132	4	132	153	134	109	156	291	113	162	122	289	97	121	591	191	164	237	162	308	141	136	86	123	182	205	143	122	156	112	144	163	141	132	110	231	122	213	113	110	118	113	195	111	120	162	87
SA21	139	84	114	2	131	118	115	124	138	169	122	175	111	171	95	107	191	540	186	280	159	207	131	114	84	99	144	200	146	92	139	114	119	153	131	115	124	126	103	142	124	103	114	115	168	90	114	152	68
C7	163	90	109	4	126	140	114	108	145	118	124	189	124	120	92	108	164	186	473	172	171	176	152	128	89	226	139	171	153	111	144	110	125	150	152	114	108	152	108	176	126	105	114	111	173	96	122	151	72
ERR118377	160	87	128	1	115	128	133	134	145	175	113	151	158	175	80	96	237	280	172	551	151	160	141	141	87	121	184	205	115	109	145	94	115	174	143	133	133	159	103	162	114	117	147	96	199	93	117	166	69
C11	207	131	202	4	276	194	167	180	209	146	224	454	154	146	118	205	162	159	171	151	514	173	153	242	131	90	193	174	209	151	208	227	200	277	154	167	180	216	189	223	224	206	175	230	226	132	158	215	114
ERR109533	230	90	126	4	157	155	116	165	163	389	153	194	99	378	104	157	308	207	176	160	173	572	164	157	90	121	129	167	183	128	164	122	152	156	164	114	163	208	139	231	156	132	138	123	196	114	103	171	94
SA22	162	200	130	3	148	133	289	141	167	132	129	160	225	135	92	119	141	131	152	141	153	164	456	134	200	126	123	146	148	195	167	136	135	141	450	287	140	161	120	164	128	131	122	136	184	194	217	166	109
A6	291	129	206	5	231	212	129	172	204	171	210	244	127	166	130	207	136	114	128	141	242	157	134	480	129	82	128	138	204	154	204	183	195	226	134	129	172	268	191	282	213	205	183	186	207	121	133	221	109
H7	111	340	133	3	120	121	212	121	136	88	128	130	188	90	100	117	86	84	89	87	131	90	200	129	344	84	91	96	120	217	136	119	121	128	201	210	119	109	118	113	128	132	117	120	136	226	339	137	87
D10	120	85	68	3	95	97	86	86	111	111	77	89	95	112	77	76	123	99	226	121	90	121	126	82	84	341	99	131	94	90	111	80	93	94	125	85	86	120	79	120	76	80	85	80	106	92	94	119	70
JKD6159	145	91	124	4	128	129	127	120	138	128	105	196	128	127	94	116	182	144	139	184	193	129	123	128	91	99	471	150	130	95	138	103	132	186	124	127	120	152	115	144	106	108	119	103	186	94	123	144	105
SA20	166	95	127	4	131	141	131	126	159	156	128	174	122	155	91	120	205	200	171	205	174	167	146	138	96	131	150	498	141	111	160	113	139	178	146	131	127	164	128	165	130	122	120	113	180	110	128	173	78
B4	216	120	158	4	188	387	128	141	196	141	175	240	121	141	116	338	143	146	153	115	209	183	148	204	120	94	130	141	469	131	197	179	393	190	148	127	139	201	330	223	179	155	127	179	204	125	126	222	100
SA27	139	217	147	4	143	145	212	133	135	120	137	141	207	122	101	136	122	92	111	109	151	128	195	154	217	90	95	111	131	522	135	115	130	139	196	211	131	145	147	144	137	141	142	117	135	431	258	141	86
SA14	200	136	272	4	187	193	149	143	372	144	199	208	149	143	126	174	156	139	144	145	208	164	167	204	136	111	138	160	197	135	378	167	195	195	168	148	142	198	179	205	202	179	140	169	309	132	148	238	118
E2	171	119	150	3	351	162	127	125	166	106	183	217	118	111	110	166	112	114	110	94	227	122	136	183	119	80	103	113	179	115	167	361	168	171	136	125	125	182	163	186	183	168	120	354	161	118	119	192	98
SA2	190	121	151	4	177	388	127	126	194	139	170	201	121	140	104	330	144	119	125	115	200	152	135	195	121	93	132	139	393	130	195	168	403	193	135	126	125	190	328	197	172	150	124	169	190	124	126	220	97
C1	184	128	195	5	208	189	157	165	195	169	185	277	151	169	117	199	163	153	150	174	277	156	141	226	128	94	186	178	190	139	195	171	193	481	142	156	163	176	176	187	188	186	161	172	222	126	157	219	102
F7	162	199	131	3	148	132	290	141	168	132	130	161	225	135	92	119	141	131	152	143	154	164	450	134	201	125	124	146	148	196	168	136	135	142	456	287	140	161	120	164	129	132	122	136	185	195	216	165	109
G10	135	212	149	2	131	126	463	121	148	107	114	166	300	109	98	119	132	115	114	133	167	114	287	129	210	85	127	131	127	211	148	125	126	156	287	478	121	136	144	139	113	118	116	126	167	218	285	129	95
SA33	141	119	154	3	154	128	122	476	141	134	141	179	135	136	148	140	110	124	108	133	180	163	140	172	119	86	120	127	139	131	142	125	125	163	140	121	488	138	125	147	141	146	407	125	173	116	126	137	136
TW20	601	109	169	5	205	202	136	139	198	177	164	205	118	178	120	166	231	126	152	159	216	208	161	268	109	120	152	164	201	145	198	182	190	176	161	136	138	721	177	634	168	160	139	185	217	129	126	209	98
A10	177	118	142	2	167	327	143	125	178	121	167	183	137	121	105	310	122	103	108	103	189	139	120	191	118	79	115	128	330	147	179	163	328	176	120	144	125	177	397	183	170	147	123	164	171	143	146	196	96
D8	667	113	178	5	209	212	139	148	205	180	172	225	115	182	130	176	213	142	176	162	223	231	164	282	113	120	144	165	223	144	205	186	197	187	164	139	147	634	183	773	176	167	146	190	225	127	130	213	101
B5	175	128	178	3	221	172	113	143	201	140	419	227	114	139	114	194	113	124	126	114	224	156	128	213	128	76	106	130	179	137	202	183	172	188	129	113	141	168	170	176	438	347	142	185	187	119	133	222	112
ERR134335	168	132	176	4	206	148	118	147	179	136	347	207	117	135	111	172	110	103	105	117	206	132	131	205	132	80	108	122	155	141	179	168	150	186	132	118	146	160	147	167	347	397	145	170	178	123	136	190	108
C3	146	117	162	3	149	139	117	403	139	132	143	172	131	134	143	141	118	114	114	147	175	138	122	183	117	85	119	120	127	142	140	120	124	161	122	116	407	139	123	146	142	145	431	120	146	112	122	136	124
E1	174	121	151	3	356	163	128	125	168	107	185	219	118	112	110	167	113	115	111	96	230	123	136	186	120	80	103	113	179	117	169	354	169	172	136	126	125	185	164	190	185	170	120	366	163	120	122	194	98
A3	217	136	284	4	180	192	167	175	309	154	182	229	169	155	126	164	195	168	173	199	226	196	184	207	136	106	186	180	204	135	309	161	190	222	185	167	173	217	171	225	187	178	146	163	601	134	170	249	131
F11	119	227	120	4	129	124	217	117	132	105	119	123	211	107	105	116	111	90	96	93	132	114	194	121	226	92	94	110	125	431	132	118	124	126	195	218	116	129	143	127	119	123	112	120	134	459	261	140	86
H4	127	343	150	4	129	127	285	126	148	95	133	157	258	95	101	117	120	114	122	117	158	103	217	133	339	94	123	128	126	258	148	119	126	157	216	285	126	126	146	130	133	136	122	122	170	261	473	148	90
B10	210	137	178	5	212	221	129	139	238	159	219	217	136	158	115	190	162	152	151	166	215	171	166	221	137	119	144	173	222	141	238	192	220	219	165	129	137	209	196	213	222	190	136	194	249	140	148	462	97
RF122	92	87	117	2	100	96	95	137	118	80	112	114	88	77	120	96	87	68	72	69	114	94	109	109	87	70	105	78	100	86	118	98	97	102	109	95	136	98	96	101	112	108	124	98	131	86	90	97	384
D11	133	120	151	3	151	122	120	407	141	134	141	173	133	136	145	139	110	116	97	133	176	137	124	167	120	86	120	121	125	130	142	122	122	164	124	119	413	130	121	134	140	146	407	122	148	115	125	136	124
SA17	190	137	256	2	173	184	147	150	292	154	185	187	148	154	125	166	146	136	122	146	187	151	162	208	137	105	143	149	185	135	293	154	186	186	163	146	149	190	166	194	186	181	147	156	298	133	149	230	115
A8	184	121	170	3	216	311	129	169	182	140	192	232	121	143	107	358	129	117	125	101	232	184	142	208	121	84	122	131	332	154	183	190	316	210	142	128	168	188	302	198	194	174	145	191	196	134	128	198	107
G12	121	194	132	2	120	109	403	109	131	100	102	152	283	103	86	104	124	107	105	124	152	105	254	114	194	80	114	126	111	192	131	115	110	145	256	398	109	122	126	124	102	106	106	115	148	198	267	114	82
SA9	217	127	167	4	218	186	148	139	205	156	195	307	134	150	118	175	138	128	116	145	309	142	164	244	127	107	152	156	194	124	205	194	192	210	165	148	138	214	178	217	194	190	136	196	199	123	139	220	113
H2	137	217	152	2	136	125	455	124	150	110	113	165	305	113	100	121	134	115	114	135	166	117	286	131	216	88	126	133	127	215	150	130	126	157	287	454	124	139	143	140	112	117	119	131	167	223	292	130	95
E4	172	122	168	3	325	163	131	142	175	124	200	231	119	125	113	180	116	106	107	100	232	139	138	198	121	86	106	118	172	124	176	301	169	187	138	129	142	172	168	176	201	186	138	304	162	109	125	201	97
F12	139	219	147	4	143	144	216	134	135	121	137	139	208	123	106	135	126	93	110	109	149	129	195	154	219	90	95	110	130	509	135	115	129	139	196	214	134	145	147	144	137	141	145	117	135	436	261	141	86
SA29	227	123	164	4	186	403	129	136	194	139	168	225	122	139	116	331	155	148	167	131	209	177	139	212	123	94	133	145	417	150	195	177	392	196	138	129	135	211	333	238	170	149	142	178	197	128	129	221	97
ERR134352	192	155	190	6	212	168	146	177	194	151	200	241	149	151	131	182	119	144	121	126	233	174	158	230	155	79	124	139	198	167	194	176	173	219	158	145	177	180	172	202	201	190	162	177	204	151	164	198	112
F5	55	84	48	1	60	65	68	98	49	51	51	67	114	53	60	66	49	62	140	98	69	53	67	68	85	142	48	70	68	92	49	59	66	58	68	67	98	58	69	58	51	54	93	59	51	80	85	60	54
A5	205	139	278	5	185	199	159	145	334	152	193	218	157	150	124	174	166	151	163	159	220	172	168	220	138	110	152	168	204	133	333	164	201	212	169	158	144	197	179	208	195	178	143	166	376	132	159	245	117
SA31	217	122	153	4	188	391	130	139	195	140	167	224	123	141	116	333	145	148	153	118	209	179	138	201	122	93	134	146	419	133	196	179	393	196	138	129	139	203	337	228	170	148	127	180	201	126	128	221	97
C6	122	89	93	5	120	115	114	95	131	114	121	163	122	115	81	102	144	150	357	142	162	133	109	114	88	200	148	143	116	98	131	98	117	144	109	114	95	122	100	122	122	105	96	99	146	97	122	131	66
B9	208	135	175	5	198	199	129	138	222	155	203	199	136	153	113	173	155	135	135	162	198	160	163	216	135	115	142	171	203	138	222	178	201	215	163	129	137	205	180	208	206	188	136	180	245	138	147	421	97
A2	204	129	191	4	262	192	142	187	212	144	230	361	130	141	117	206	128	129	126	119	363	188	163	243	129	88	131	137	211	141	213	216	199	214	164	142	186	201	189	212	231	209	164	219	241	123	137	218	127
G8	133	210	147	2	132	124	459	121	147	107	113	163	301	110	98	120	131	116	111	132	164	113	289	127	210	86	125	131	126	213	147	126	125	152	288	455	121	134	142	136	112	116	117	127	164	217	286	126	95
SA26	213	120	158	4	188	383	128	138	196	141	175	240	121	141	116	337	143	147	153	115	209	181	149	202	120	94	130	140	454	131	197	179	393	190	148	127	137	199	327	220	177	155	127	179	204	125	126	221	101
SA19	161	95	113	4	129	134	108	114	159	153	124	142	99	152	91	117	162	158	127	169	141	159	145	130	96	130	116	426	137	110	160	112	136	144	146	108	114	158	123	160	125	118	114	113	148	110	106	171	77
SA35	208	87	129	5	132	139	123	137	169	300	120	134	107	298	98	111	302	152	139	170	133	329	158	143	87	124	122	169	135	124	170	114	129	132	158	121	138	206	130	212	121	111	128	114	195	113	105	174	92
H10	116	191	149	3	126	125	295	135	150	99	115	155	450	99	95	118	123	111	122	157	156	102	226	129	191	94	128	121	127	203	150	120	127	151	226	293	135	117	133	115	114	118	131	120	171	208	257	137	88
ED133	135	113	161	2	148	123	136	178	133	137	132	173	121	136	175	132	146	123	141	124	172	133	126	148	113	108	137	137	130	101	133	131	127	172	126	134	179	132	116	141	133	140	171	131	152	92	135	139	139
D12	232	111	181	4	197	314	140	154	184	163	170	242	137	163	113	322	156	141	156	146	213	186	159	223	111	103	138	178	357	174	184	167	305	214	158	139	153	212	276	231	171	172	158	168	201	140	124	203	100
ERR134357	221	135	285	4	179	198	172	147	311	155	186	228	172	155	125	162	212	169	175	217	229	161	175	227	135	116	176	191	189	150	312	156	187	232	176	171	146	218	167	225	188	179	156	158	354	134	169	239	118
D2	184	87	123	2	135	137	111	135	142	423	138	145	96	421	93	141	289	170	117	173	145	383	134	166	87	110	126	155	140	120	142	109	138	167	134	108	136	177	119	182	137	134	134	110	152	105	94	156	77
ERR172072	191	133	167	5	216	202	135	146	232	144	187	202	131	144	121	181	161	145	156	148	203	167	179	187	132	130	156	168	204	126	233	196	204	212	179	134	145	188	188	191	187	169	144	198	210	125	143	249	111
C9	153	83	109	2	121	121	95	125	144	162	127	123	95	163	89	91	166	372	164	269	122	201	157	132	83	116	120	192	115	104	145	101	108	132	157	95	124	150	102	156	132	110	117	102	175	90	93	168	82
EMRSA15	180	101	156	5	132	141	135	119	153	144	129	181	140	145	103	116	211	178	168	200	181	151	128	164	101	107	178	231	134	119	154	114	132	168	130	135	119	190	115	184	130	131	125	114	195	111	133	164	71
F8	142	174	116	3	131	116	250	124	153	118	114	142	198	121	82	105	130	122	141	135	136	150	395	113	176	120	116	138	131	175	153	119	119	125	396	246	123	141	104	144	113	116	106	119	170	174	189	149	102
SA23	218	122	157	5	192	394	136	156	202	139	172	228	125	141	119	334	150	155	163	125	213	202	154	202	122	101	138	155	422	140	203	178	394	203	153	135	154	208	339	234	176	152	130	179	226	134	135	234	110
G2	114	247	127	3	123	113	205	119	132	91	137	125	176	95	107	112	92	87	88	96	127	93	208	128	245	75	85	102	113	205	132	121	114	123	208	203	120	114	112	116	136	140	118	123	131	207	247	128	79
C4	148	91	97	5	131	114	115	109	132	118	127	197	124	119	92	108	142	185	417	141	174	172	132	116	90	202	150	149	145	101	133	109	116	146	132	115	109	142	105	151	128	110	99	110	160	100	126	134	71
F9	114	244	127	3	123	112	203	117	132	90	136	124	174	94	107	111	93	86	88	96	125	92	206	128	242	74	83	100	112	203	132	121	113	123	205	201	118	114	111	116	136	139	116	123	131	207	244	128	79
E5	170	121	168	4	330	164	130	140	171	126	206	234	120	125	112	180	111	107	101	101	237	136	132	204	120	79	107	115	172	123	172	300	170	189	132	128	139	167	169	170	206	191	137	304	158	108	123	195	97
H6	125	337	134	4	129	127	243	125	148	95	133	136	214	98	100	118	99	95	99	96	137	102	214	134	336	93	101	106	126	256	148	120	127	136	215	241	123	125	145	126	133	137	121	121	148	257	396	147	87
ERR134402	325	122	204	5	203	209	158	166	202	143	181	259	157	143	140	175	196	164	195	199	250	171	157	328	122	93	188	173	223	140	202	182	197	221	157	158	164	303	179	330	183	186	161	185	289	125	157	228	110
H5	126	340	133	4	129	127	243	123	146	95	132	135	215	95	99	117	97	94	98	95	136	101	214	134	334	92	101	104	125	255	146	119	126	134	213	243	123	124	144	125	132	136	121	121	147	257	400	146	86
ERR172025	189	122	168	6	344	169	130	151	189	130	215	251	122	129	109	180	130	119	111	116	253	152	139	230	121	92	129	131	175	133	190	281	175	211	139	128	150	185	166	187	215	202	149	286	176	118	128	215	98
D1	186	88	124	3	133	139	111	134	144	427	139	147	96	416	93	140	288	168	118	174	146	387	134	168	88	111	128	156	141	120	144	106	138	168	134	109	134	177	121	181	140	136	132	107	154	105	95	159	79
D6	189	89	122	3	138	140	109	134	142	423	144	149	97	418	94	144	287	170	122	175	149	384	134	173	89	111	127	153	144	122	142	111	142	168	134	106	133	181	123	185	143	137	134	112	153	107	94	162	80
SA13	163	96	113	4	131	135	108	114	159	153	124	142	100	152	91	117	162	158	127	168	141	159	146	132	95	130	116	425	137	109	160	114	136	145	145	109	114	160	123	161	125	118	114	115	148	110	107	172	77
B12	183	127	195	5	203	185	159	165	192	165	185	254	152	162	114	193	154	150	149	166	256	156	141	225	127	97	162	176	187	140	192	167	185	421	142	159	164	172	175	187	186	185	158	168	216	124	157	217	102
B3	215	121	154	2	185	354	137	139	193	138	173	233	131	138	117	336	135	143	151	112	201	180	148	201	121	90	125	135	419	134	194	180	357	182	148	136	137	197	338	220	177	153	123	181	200	130	134	213	104
B1	214	122	156	5	191	386	138	151	201	144	171	231	128	143	121	331	151	153	161	129	216	197	156	202	122	101	142	152	415	141	202	174	389	207	155	137	150	206	336	230	173	151	128	175	221	136	136	229	110
SA34	124	90	93	5	120	117	114	97	130	114	120	163	122	115	80	102	144	150	360	141	162	135	109	116	89	200	149	145	117	97	130	98	117	143	109	114	97	124	102	124	122	104	96	99	148	96	123	133	66
A7	294	122	191	5	205	217	138	177	230	155	185	234	137	151	126	180	161	141	164	161	232	174	191	328	122	124	143	185	217	137	231	184	205	212	191	138	177	285	185	291	186	174	171	185	248	121	135	246	114
B11	169	151	178	6	196	166	142	161	184	140	187	211	145	140	118	176	113	109	91	117	211	142	149	221	151	76	121	131	167	157	184	161	164	213	149	142	160	169	160	174	190	184	155	161	186	144	160	190	109
SA16	235	134	256	4	178	184	145	174	303	147	183	209	146	146	126	160	150	142	144	148	207	180	186	202	134	109	142	158	193	133	304	159	186	194	187	145	173	232	170	240	185	181	154	160	390	132	148	239	127
USA300_FPR3757	262	122	196	4	184	195	152	138	200	137	160	253	148	137	124	168	195	149	169	189	253	142	152	280	122	109	213	179	185	128	200	166	186	234	152	152	137	266	163	264	162	164	145	168	246	117	153	206	99
MSSA476	195	125	204	4	232	161	165	158	183	124	192	361	151	123	117	173	156	121	123	136	359	132	147	229	125	89	177	159	167	140	183	185	167	248	148	165	158	199	155	193	193	195	155	187	204	121	153	187	113
H9	117	191	149	3	126	125	296	136	150	100	116	155	449	101	96	118	125	111	122	157	156	103	226	130	191	93	128	122	127	202	150	120	127	151	226	294	136	118	133	116	115	118	132	120	171	208	258	137	89
SA18	195	90	128	4	156	155	120	162	162	404	157	176	103	403	99	159	297	194	154	172	175	423	156	151	90	120	134	160	167	131	163	125	157	156	156	116	161	194	141	201	159	134	139	126	182	117	104	170	94
SA7	164	94	109	4	125	137	107	117	155	153	122	139	98	152	90	116	162	157	128	168	138	162	144	132	95	130	114	418	138	110	156	109	134	143	145	107	116	158	124	161	125	116	113	109	148	110	104	170	76
SA24	209	122	166	4	179	408	129	132	196	140	170	202	123	141	105	332	158	122	142	131	202	155	135	216	122	93	136	143	393	145	197	170	395	194	135	128	130	207	331	216	174	151	141	171	197	125	127	225	98
SA3	221	136	280	4	195	195	153	157	369	149	199	239	153	148	137	174	156	164	169	148	225	192	174	204	136	112	138	162	220	143	370	176	197	195	175	152	156	205	184	228	202	180	146	178	323	134	150	240	118
E8	193	121	177	6	331	155	130	153	185	126	218	239	123	127	114	168	126	112	97	118	239	137	139	229	120	95	130	133	162	131	185	268	161	205	139	128	153	191	152	193	219	208	151	273	183	117	128	204	102
E6	172	121	151	3	355	162	128	125	167	107	184	217	117	110	108	166	111	114	109	96	228	124	136	185	120	78	102	114	178	117	168	353	168	172	136	126	124	183	163	188	184	169	120	358	162	120	122	193	98
B8	194	90	129	5	172	159	119	158	169	342	147	182	106	344	97	157	327	175	168	161	176	409	169	147	90	123	133	164	179	129	170	136	162	160	169	117	158	196	135	215	149	129	132	137	197	117	105	168	92
ERR172075	160	121	158	2	165	295	148	121	173	108	157	218	137	109	101	288	150	122	125	125	221	120	111	174	121	70	139	149	299	118	174	163	301	214	110	147	120	154	287	163	158	141	117	164	182	116	144	180	95
SA6	208	135	175	5	198	196	127	139	222	153	204	202	135	152	115	172	154	137	137	162	201	158	164	218	135	115	143	172	202	138	222	179	200	211	164	127	137	207	179	209	207	189	136	180	246	137	145	413	97
C8	118	90	94	5	110	95	114	101	118	115	104	136	117	115	79	82	133	137	321	148	136	122	112	120	89	204	140	151	98	98	119	87	97	137	112	114	99	120	81	117	104	103	98	88	142	95	122	121	67
G11	137	215	151	2	135	126	457	121	150	110	114	166	304	113	99	120	134	115	114	135	167	117	289	131	214	87	124	136	128	215	150	129	127	158	290	457	121	137	144	140	113	119	117	130	167	221	290	129	95
[truncated: 62 more columns]
